# Supplementary material for: Transcriptome and Biochemical Analysis Reveals That Suppression of GPI-Anchor Synthesis Leads to Autophagy and Possible Necroptosis in Aspergillus fumigatus
Source: PLoS One. 2013 Mar 18;8(3):e59013. doi: 10.1371/journal.pone.0059013 (PMC3601126; doi:10.1371/journal.pone.0059013)
Supplement: Table S2 — Differentially expressed genes (P<0.05, FC>1.5).The RNA extracted from the mutant grown in CM at 37°C for 36 h was assayed with a genome-wide microarray chip. 3274 genes were differentially expressed (P<0.05), either induced or repressed at least 1.5-fold (Table S2) (NCBI Accession Number: GSE42499). (XLSX) [file pone.0059013.s008.xlsx]

## Sheet: Sheet1
ProbeName	Corrected p-value	p-value	1VS2 fold change	1vs2 regulation	[afpiga_37_1a](normalized)	[afpiga_37_2a](normalized)	[afpiga_37_3a](normalized)	[afpiga_37_4a](normalized)	[w_37_1a](normalized)	[w_37_2a](normalized)	[w_37_3a](normalized)	[w_37_4a](normalized)	Description	id	locus_taG	repeat_times	seq	TargetID
CUST_7582_PI396326364	8.85e-05	9.1e-07	4.07538	up	14.1126	14.1482	14.427	14.2107	12.2917	11.9887	12.2634	12.2471	curved DNA-binding protein (42 kDa protein)	AFUA_2G16820	AFUA_2G16820	16	CCAGAAACACTGGCAATAAGAACAAGAAGAAGAAGAAGCCTACTAAGGATTCCAAGGATG	NC_007195.1_:c4493618-4491457
CUST_2303_PI396326364	0.0153999	0.00444297	1.56255	up	10.7203	10.453	10.744	10.5981	10.2911	9.80916	9.83228	10.0073	hypothetical protein		AFUA_2G08210	1	AGAAGCTCCAAGCAGAAATTGCAGATCTCGAGAATGAAAGCAAGGAATATGCCAAGACAT	NC_007195.1_:c2121082-2120014
CUST_8028_PI396326364	0.0232079	0.0079601	3.00304	up	11.7986	11.2797	10.6302	11.9344	10.6385	9.65096	9.61892	9.38878	hypothetical protein		AFUA_5G14840	1	GTCATTCAGACTCAAGAACTAAAAAATGTTGCTTTAACAGAGGCAGCGATGAGAATTGCT	NC_007198.1_:c3835135-3834455
CUST_637_PI396326364	0.00110305	6.98e-05	2.43689	up	16.7088	16.7295	16.8598	16.8004	15.5986	15.2736	15.5022	15.5838	60S acidic ribosomal protein P1	AFUA_1G06830	AFUA_1G06830	16	ACTTCCCTCTTCGCCAAGGCTCTTGAGGGCAAGGACATCAAGGACCTTCTGACCAACGTC	NC_007194.1_:1948201-1948863
CUST_4065_PI396326364	0.00797406	0.00172673	3.41265	up	10.6437	10.5789	10.453	10.6252	8.5303	8.6477	8.68721	9.35212	cell wall glucanase	AFUA_3G09250	AFUA_3G09250	16	ATGCAGTCAAACTTTTACATCTTCTTCGGTATTGTCGAGTCCCACGTCAAGATGGCCAAG	NC_007196.1_:c2348587-2347444
CUST_87_PI396326364	0.0119809	0.00312399	2.71725	up	6.8486	7.27595	6.65647	6.84224	5.57448	5.88522	5.57864	4.81634	cell cycle regulatory protein	AFUA_4G10570	AFUA_4G10570	16	ATGCCCTTATGCATGATCTTCTCGATTGTGCGACCAGTATCTCATCTTCAACATCCACGA	NC_007197.1_:c2765541-2762625
CUST_9365_PI396326364	0.0122039	0.00320114	2.66304	up	13.1784	13.0627	12.5945	13.2107	11.3115	12.2775	11.3937	11.4113	cyclin (Pcl1)	AFUA_1G04750	AFUA_1G04750	16	AACAAGAAGATGAGAATGGCCAGCAACAACGGCAGCACCGGCTTCGTCGCCCGATTCTTG	NC_007194.1_:1346031-1347314
CUST_9292_PI396326364	0.0212771	0.0070748	1.74341	up	7.70307	8.27438	7.74467	7.77164	7.16872	6.90319	7.43899	6.77523	short chain dehydrogenase		AFUA_1G17700	1	ACGTGCACGATGGATTAATGGTGCACATCTGATTGCATCTGGGGGCTTGTTCATTGATTA	NC_007194.1_:4852679-4853499
CUST_407_PI396326364	0.0230273	0.00788142	1.54069	up	11.8861	11.6447	11.9999	11.6638	11.0136	11.0136	11.136	11.5369	MAP kinase kinase Ste7	AFUA_3G05900	AFUA_3G05900	16	TTGATCTTCAAGAATGGGCTATCAGCATGATGGAAAGGCACAACCGCAAGTCGTATTTGG	NC_007196.1_:1444958-1446786
CUST_7408_PI396326364	0.00387225	0.000559	2.29128	up	13.2037	12.8711	12.8323	12.5956	11.5381	11.779	11.8139	11.5871	exosome complex subunit Rrp46		AFUA_2G01330	1	TTATGCGGGAGACTATTGAGGACAAAGTCTACCAGGATTATGCTTGGAAGATTGATGCGG	NC_007195.1_:322550-323380
CUST_3407_PI396326364	0.000688	3.13e-05	2.40313	up	13.9227	13.6506	13.8758	14.0518	12.435	12.6188	12.5911	12.7962	thioredoxin	AFUA_8G01090	AFUA_8G01090	16	TGCAATGCCAACCTTTGTTCTCTTTAAGAACGGGTATAAGATTGGTGAAGCTGTGGGAGC	NC_007201.1_:c257149-256754
CUST_3820_PI396326364	0.011499	0.002948	1.50583	up	10.0607	9.85244	10.1298	10.0024	9.6052	9.44424	9.16128	9.47244	cell cycle control protein tyrosine phosphataseMih1, putative	AFUA_6G08200	AFUA_6G08200	16	ATGTGGATCACTATCCACACCTGACTTACCCTGATATGTACATTTTGGACGGGGGTTACA	NC_007199.1_:1911618-1913542
CUST_2416_PI396326364	0.0073177	0.00151141	2.65378	up	8.50687	9.33629	8.60903	9.04004	7.09734	7.50522	7.61621	7.64126	DnaJ domain protein		AFUA_1G03520	1	GCAATTTGAGCGTCCGACATGTGAAATTTGTCATCGCTGGATGCCGATTTACACTCTCAT	NC_007194.1_:1016401-1018101
CUST_4690_PI396326364	0.0143383	0.00401859	1.59331	up	15.6305	15.5121	15.5447	15.4219	15.1578	14.7992	14.7853	14.6788	proteasome regulatory particle subunit (RpnL)		AFUA_3G08940	1	ATTTCCAACGCCAAGAATCTTCTGTTTCTTGACTCCGAGGGAGCTGTTATTGAGTTCGCT	NC_007196.1_:2286027-2286949
CUST_3577_PI396326364	0.0175498	0.0053774	2.6944	up	13.1279	13.0123	14.0001	13.6807	11.5788	12.1894	12.6349	11.698	hypothetical protein		AFUA_5G07730	1	TCGAGTGGGCGCGTGATGGAGTTCCTGTGGCATGTGATTTTCGGCCAAGAGGCTGTATAG	NC_007198.1_:1930852-1931783
CUST_8207_PI396326364	0.0138634	0.00385186	1.89655	up	11.5613	11.5408	11.9753	11.7872	10.8693	10.3463	11.0705	10.885	small nuclear ribonucleoprotein SmD2		AFUA_5G12910	1	TCTTAACAGGGATTTGCTGAACAAGCCTAAGAGCGAACTCACTGAATATGAGGTCGCCTT	NC_007198.1_:3387630-3388346
CUST_5186_PI396326364	0.00183186	0.000161	1.99172	up	8.72855	8.79177	9.00847	8.59409	7.76715	7.57352	7.96085	7.84531	DUF1479 domain protein		AFUA_5G09280	1	ATGCTCATTCAGAGCACTGCCTATACCATTCTGCGTCCATTTTTCGATGCGAAGACATTG	NC_007198.1_:c2391502-2390006
CUST_7974_PI396326364	0.0163688	0.00488685	2.97232	up	13.9651	13.7209	13.5716	13.377	12.2471	12.7516	11.8114	11.5381	acyl-CoA dehydrogenase		AFUA_4G08490	1	ATCATGACCAACTTCAACCACGAGAGAATTGGTATCGTCATTCAGTGTGTCCGATTCGCT	NC_007197.1_:2192232-2194051
CUST_5803_PI396326364	0.0170301	0.00516562	1.67568	up	10.9906	11.1294	11.2724	10.6919	10.3833	9.95439	10.243	10.5247	phosphoribosyl-aminoimidazole-succinocarboxamidesynthase		AFUA_3G06210	1	GTTCTTCTAACACTATGCACAAAAGCATGGTTCAAGATCCTCACCGATGCTATTCCCTCT	NC_007196.1_:1533290-1534337
CUST_9125_PI396326364	0.0220717	0.00743515	2.37652	up	12.3409	11.9376	12.0522	11.863	10.8154	10.1454	11.2303	11.0072	DUF1183 domain protein		AFUA_6G04410	1	AGTGGACCTCATTTTCTTAGGATTCTGGGCTGCGGTTCTCGTTATGATTTTCTGGCCTAT	NC_007199.1_:c1010409-1009432
CUST_5135_PI396326364	0.00647566	0.00124335	1.68184	up	10.6372	10.35	10.6868	10.3124	9.97493	9.55202	9.69391	9.7654	hypothetical protein	AFUA_3G12260	AFUA_3G12260	16	CATGCTGCGTGTGGCTGTTAACGGGTTCATGGAGAGCTTGGGGGTAGTGCTCGGAGTTAT	NC_007196.1_:3235797-3236207
CUST_4762_PI396326364	0.00415218	0.00062	2.02933	up	12.0796	11.8032	12.369	12.1749	11.3019	11.1265	10.8387	11.0756	cell wall glucanase	AFUA_6G08510	AFUA_6G08510	16	TCTTGCTTCAACGGCTACTTATCAGATTAGCACTTATGACTCGACTCTTCCCTCGTTTTC	NC_007199.1_:c1999799-1998244
CUST_4991_PI396326364	0.00744114	0.00155783	1.85329	up	10.864	10.8974	10.8335	10.6496	9.68971	10.234	9.88893	9.87155	alcohol dehydrogenase, zinc-containing		AFUA_7G02400	1	TGTGATTGATTACTGCAATCAGAAGTGGCCTGAGGAGGTAAAAAAGTTGTGTGCGCAGCA	NC_007200.1_:661753-662852
CUST_3665_PI396326364	0.0088142	0.00200539	1.81597	up	12.9293	12.7157	13.32	13.0479	12.3422	11.8853	12.2148	12.1277	hypothetical protein		AFUA_1G04520	1	TTGAATGCCTACTATCTAACCTCATATACAAGGGACTTATGAAGGGTTACATTGCCCGGG	NC_007194.1_:c1281727-1280088
CUST_1876_PI396326364	0.0471636	0.0208686	1.79297	up	16.4499	16.0512	16.6584	16.4955	15.6115	15.9423	15.7746	14.9572	MFS monosaccharide transporter		AFUA_2G14590	1	TCTCAGCTTGAGGCTGATGCTCAAGAGAAGCACAAGCTGGAACATCTGGAGAAGGCGTAA	NC_007195.1_:3821981-3823740
CUST_8214_PI396326364	0.0037934	0.000538	1.84137	up	15.7284	15.6125	15.9992	15.5558	15.0472	14.8157	14.7789	14.731	kynureninase		AFUA_2G10360	1	TCCTTGAATCGTTGAATGAGGATGCGGTAATCATAGACGAGAGGAAACCAGACGTCATTC	NC_007195.1_:c2652018-2650359
CUST_1279_PI396326364	0.0393598	0.0163693	1.63651	up	8.63382	8.29642	9.04004	8.6409	7.97177	7.95643	7.98999	7.85051	C2H2 conidiation transcription factor FlbC	AFUA_2G13770	AFUA_2G13770	16	TACAAACGCATATGTACAGTCACACTGGGGAAAAACCGTTTGCATGTGACGTTGAAGGGT	NC_007195.1_:3585356-3586548
CUST_2837_PI396326364	0.0020451	0.000194	4.4197	up	11.9545	12.1894	12.658	11.832	9.78213	10.095	10.5215	9.65949	extracellular endo-polygalacturonase		AFUA_8G01970	1	TGGTCTGGCAATAGCGTCACCGGTGGCAAGAAGAGCTCCAGTTGCAAGAACGTTCCTGCT	NC_007201.1_:512612-513760
CUST_2477_PI396326364	0.0364744	0.01476	2.28007	up	9.27932	8.98408	8.08455	8.35302	7.06166	7.74525	7.63123	7.50653	hypothetical protein		AFUA_5G13550	1	CATCTATATAGTGATATTGTGATAAGTTTGCTTCAAGTCGCTGGGATGACCATCCACGGC	NC_007198.1_:c3558132-3557407
CUST_146_PI396326364	0.00960199	0.00226539	1.94613	up	17.7389	18.2557	18.0579	18.2764	16.8132	17.4564	17.2276	16.9894	5-oxo-L-prolinase		AFUA_6G14330	1	ATATTGGCGGGAAGAATACCGTGTCTGTGGGCACTCATGACCGATTTGTAATTATGACTG	NC_007199.1_:c3648908-3645016
CUST_7555_PI396326364	0.0262822	0.00950929	2.06687	up	13.9901	13.5359	14.3159	13.6305	12.7356	13.3016	12.9515	12.294	urease accessory protein UreD		AFUA_2G16070	1	TTACGTGACGAAGGGACAATTCTCAGAGAGTTTGGAGAAGAATCTTTTATGTGTCTATGA	NC_007195.1_:c4254824-4253757
CUST_4821_PI396326364	0.00261719	0.000294	1.80627	up	14.5059	14.5904	14.5451	14.2686	13.6768	13.6018	13.5383	13.681	proteasome component Pre6		AFUA_5G02150	1	AGTACTCTGGTTGTAGGATTCGATCCAAATGATAAGGTGCCTCGACTATACATGACCGAG	NC_007198.1_:c548545-547635
CUST_2838_PI396326364	0.00346054	0.000463	3.51592	up	11.286	11.5487	11.8548	10.9328	9.26881	9.42313	10.0534	9.62133	sulfite reductase		AFUA_2G15590	1	TATGTTTGGTTACGTGCCAGCTGATCAGGCTCACATTGTCTGTGAGAAGATTATGCTCGT	NC_007195.1_:4110666-4115386
CUST_8930_PI396326364	0.00164413	0.000133	1.9734	up	11.0632	11.2518	11.1165	10.8956	10.1311	10.0112	10.0675	10.1946	meiosis protein MEI2		AFUA_6G05280	1	TTATCCTACATCAACCATATGGTATGATCCGACAATCTCTGCGCGTGGTCCAAGAACATC	NC_007199.1_:c1265791-1263009
CUST_1066_PI396326364	0.00138756	0.000102	41.8927	up	16.2418	16.0242	16.4882	16.0304	11.6876	10.438	10.672	10.4325	aldehyde dehydrogenase AldA	AFUA_6G11430	AFUA_6G11430	16	AACAATTACAATATGATCTATCCCCAGGCACCATTCGGTGGCTACAAGGAATCGGGTCTT	NC_007199.1_:2837140-2839051
CUST_8957_PI396326364	0.0328117	0.0128317	4.71973	up	10.6786	9.94163	9.25949	10.6274	9.33389	7.01472	7.51939	7.68432	cell wall serine-threonine-richgalactomannoprotein Mp1	AFUA_4G03240	AFUA_4G03240	16	TCAAGTCCGCCTCTGAGAAGCTTGTCAGCACCATCAACTCCGGTGTCGACACCGTCAAGA	NC_007197.1_:911258-912112
CUST_7360_PI396326364	0.0280025	0.0103665	3.49392	up	7.8883	9.01617	7.21323	7.76417	5.78041	6.28844	6.65108	5.94254	F-box domain protein		AFUA_1G00520	1	ATTTAGAAACAGAATGGGATCCGATCACTGTAGAATACATCACCATGGCTCGGGAAGTCG	NC_007194.1_:160405-163021
CUST_5756_PI396326364	0.00450748	0.00072	1.66328	up	17.0368	16.9009	17.0783	17.3203	16.5276	16.2139	16.3653	16.2934	protein disulfide isomerase Pdi1	AFUA_2G06150	AFUA_2G06150	16	AGATAAAGTCACCATTGCCAAGATTGATGCTACTGCCAACGATGTTCCGGATTCCATCAC	NC_007195.1_:c1746610-1744786
CUST_58_PI396326364	0.0378967	0.0155522	1.50682	up	16.0558	15.7232	16.0071	15.9777	15.066	15.7294	15.3376	15.2648	ribulose-phosphate 3-epimerase		AFUA_2G15190	1	AACAAAGATGAGAAGGAACGGCCTGATATGGTTCTTGTCATGACAGTACACCCCGGTTTT	NC_007195.1_:c4026529-4025031
CUST_847_PI396326364	0.00159598	0.000126	2.09094	up	16.1269	15.9974	16.2701	15.8929	15.1649	14.9988	15.1068	14.7603	galactose-1-phosphate uridylyltransferase		AFUA_2G11560	1	CCTGAACAAGCGGCTGCGAGATTACGTGCTTGCGGAGGAGAGCTGTACAGGAAGAAGATG	NC_007195.1_:c2977357-2976026
CUST_5860_PI396326364	0.000798	4.07e-05	7.4101	up	14.1809	14.1131	13.8508	13.9837	11.1457	11.573	10.9443	10.9075	cytoskeleton assembly control protein Sla2		AFUA_3G06140	1	AACAACTTGGAGGTTCAGAAAGATCTTCAGTCGTTGTCGAAACTGGTTGACGCTTTTGCC	NC_007196.1_:1516711-1520611
CUST_1633_PI396326364	0.0243758	0.00854798	1.55339	up	14.1013	14.3092	14.5533	14.6773	13.5581	13.6797	13.9605	13.9012	ribosome biogenesis protein (Rrs1)		AFUA_7G04430	1	CGCAATGAGAGGAAGATGAGATCTAATGAGCGGAGGTCCCGCAAGTCCGGTGGTGGATAA	NC_007200.1_:1008591-1009322
CUST_3781_PI396326364	0.000399	1.26e-05	2.01647	up	9.88702	10.04	10.1503	10.0273	9.06034	8.98563	8.9233	9.08799	extracellular serine rich protein		AFUA_3G12982	1	CTGGTGCCGAGTTCGGTGGTTGTGCTTGGGTTGACTGCGTTAATGGCGTTCTTTATGTGA	NC_007196.1_:c3450488-3448910
CUST_4389_PI396326364	0.0239136	0.00831139	1.54161	up	12.6532	12.3827	12.3303	12.0831	11.8008	11.7962	11.61	11.7446	MAP kinase kinase (Pbs2)	AFUA_1G15950	AFUA_1G15950	16	TTTGTCCATGCTTGCTTGGACAAAAATCCCAGCAAGCGTCCTTCGTATAGTACCTTACTC	NC_007194.1_:4328570-4330604
CUST_5195_PI396326364	0.0498633	0.0224722	1.91814	up	14.1275	13.9107	13.7728	14.8402	13.2456	13.2097	13.0043	13.4328	1-phosphatidylinositol-4,5-bisphosphatephosphodiesterase Plc1		AFUA_1G13250	1	ACGTCTCCGGTATTGACGCCTACTGTTTCAACGACGTCCACATCATCTCTGTTTCTTTAA	NC_007194.1_:3527669-3531106
CUST_8190_PI396326364	0.0297942	0.0112092	2.31474	up	11.8977	11.577	11.3776	11.5554	10.6853	10.7686	9.66108	10.4493	sensor histidine kinase/response regulatorFos-1/TcsA	AFUA_6G10240	AFUA_6G10240	16	GTTATTCTTATGGACATCAACATGCCGGTTATGAATGGACTCGAAGCAACGACCAAGATC	NC_007199.1_:2531805-2533931
CUST_8092_PI396326364	0.0159897	0.00469679	3.2275	up	11.2919	10.9712	10.9318	9.99491	9.4626	9.01176	9.07147	8.8823	ribokinase		AFUA_4G14650	1	ACTCTGGACTTGATGAGGCATTTCAACCAGCCAGGGAACCAGACACATATGCTGTTTAAT	NC_007197.1_:3861206-3862258
CUST_2917_PI396326364	0.0128496	0.00345192	1.75413	up	12.4469	12.6992	12.9476	12.9476	12.1759	11.5906	12.0345	11.9972	hypothetical protein		AFUA_2G09000	1	AGCGAGATATCGGAGAATCCATTGGAGTCTTGGTCTTCGTTGGCCAACCGTTTGAAATTT	NC_007195.1_:c2308111-2304515
CUST_7124_PI396326364	0.000154	2.01e-06	51.1532	up	14.3244	14.1444	15.0643	14.5552	8.52622	8.78028	8.96291	9.11181	dynamin family GTPase		AFUA_4G14300	1	AACTTGAATGACGAGGAACTGAATAGCGTGGCCGGGGAAGACGAAACAGATATTCGTATT	NC_007197.1_:c3736456-3734110
CUST_354_PI396326364	0.000821	4.29e-05	4.52904	up	12.2544	11.909	12.4328	12.0148	10.3429	9.59965	9.94616	10.0054	aldehyde dehydrogenase	AFUA_4G08600	AFUA_4G08600	16	ACGGAAAACCATACTCTGTCGCATTTAATGATGACCTCGGAGAAGTCATCAACACCATCA	NC_007197.1_:2222014-2223775
CUST_4109_PI396326364	0.000179	2.5e-06	3.69292	up	13.0104	13.2027	12.9245	12.8308	11.0095	11.2172	10.9486	11.254	phosphoglycolate phosphatase		AFUA_7G00760	1	TGTTGGTGTCGATTTGGGCAGGGCGATAAGGAGGAGTGCGAATCGTTCCGGCCGGATTAT	NC_007200.1_:199110-199805
CUST_7302_PI396326364	0.0118747	0.00308829	1.54043	up	11.5844	11.6777	11.3115	11.7772	10.9186	10.9235	10.8362	11.1792	C6 finger domain protein		AFUA_2G08040	1	TCATGCCCAATTTGGTAATATGCTCGTGCTGTCTGCAACCTACATGTCTAGTCTGTCAGA	NC_007195.1_:2065084-2068847
CUST_5275_PI396326364	0.00493584	0.000823	1.90553	up	6.63993	6.77523	6.24585	6.48187	5.75123	5.45022	5.75794	5.46272	MFS maltose permease		AFUA_8G07240	1	AGGATACAACGTCAGTAACATTGTGGTCAATGTGCTCACCAACTATCAGCTCAACTCGAC	NC_007201.1_:c1779217-1777619
CUST_4928_PI396326364	0.0157095	0.00457255	1.96294	up	11.4873	11.1694	11.6638	11.4566	10.6496	9.97213	10.5548	10.7085	eukaryotic translation initiation factor subuniteIF2A, putative		AFUA_3G05970	1	ATTTACGACTTGGACAAGAACTACAACAAGGTGGCGACCATTGAAGCGTCGAATGCTAGT	NC_007196.1_:c1465763-1463356
CUST_4372_PI396326364	0.000811	4.15e-05	3.10542	up	11.9619	11.4982	11.5345	11.5631	10.0534	9.72031	10.252	9.99273	hypothetical protein		AFUA_5G08070	1	ATGAATGGTCGAGACAGTGTTCGCATCATTTGACTCTGATCCGTTACTACCCGTATACAC	NC_007198.1_:2047218-2048483
CUST_265_PI396326364	0.000454	1.62e-05	20.6237	up	10.9268	11.1504	11.0052	10.8096	6.46863	6.90533	6.85607	6.19706	hypothetical protein		AFUA_1G16170	1	CAAATTAAAACATCTCCCAAGCAGACCTCTGTTAACTTGCAGCGATACTTCCTCTATCGA	NC_007194.1_:c4399952-4397255
CUST_8224_PI396326364	0.00497376	0.000835	2.46277	up	10.4763	10.9472	10.6496	10.6513	9.34556	8.97529	9.48456	9.71799	homoaconitase LysF	AFUA_5G08890	AFUA_5G08890	16	ACTCTTCCTTGATGCTGACAACATCAGCACTGATGGCATCTACCCTGGCAAATACACATA	NC_007198.1_:2281516-2284083
CUST_7060_PI396326364	0.0142671	0.00398827	2.1494	up	9.53333	9.40187	9.0674	9.92952	8.27121	8.19356	8.51103	8.54057	homeobox transcription factor		AFUA_4G04320	1	TCATCCATACAGCATGCAAACAGCATTACCTTATTCGCAAGCCAACGCTTCGAGTATGAG	NC_007197.1_:c1217279-1215352
CUST_7460_PI396326364	0.0111693	0.0028219	2.0882	up	10.6762	10.6528	10.8945	11.0492	9.27707	9.93315	9.99491	9.81851	hypothetical protein		AFUA_4G12020	1	TCATTGCCGGAGAAGATCCAATTGATCTGAAAGACGATGATGGCAGGATGAGGTTTGAAA	NC_007197.1_:3157512-3159848
CUST_5952_PI396326364	0.00249512	0.000271	1.97129	up	11.6096	11.5495	11.9016	11.5057	10.5836	10.6315	10.6205	10.8142	hypothetical protein		AFUA_7G01650	1	GAATCTCTGGATCATCTTCGGTATTGCACTTTCAACAGAAGACGACCCATCAGTACGCAT	NC_007200.1_:c438070-435880
CUST_6387_PI396326364	0.00144129	0.000109	2.68434	up	17.1215	17.1334	17.3732	17.3099	16.0304	15.5215	15.795	15.8929	Hsp70 chaperone (HscA)		AFUA_8G03930	1	CAACAAGGAAAAGATCGAGTCTGCTCTAAGTGACGCTATGGCTCAACTTGAGATCGAAGA	NC_007201.1_:839316-841607
CUST_9501_PI396326364	0.00425337	0.000646	2.64068	up	15.3519	15.1078	15.3898	14.9876	14.2716	13.6345	13.7385	13.5889	hypothetical protein		AFUA_6G10440	1	ATCAACTAAACGCCTTTGTGGCCGAACTCGTCGAGAGATTTAATTCCTCACAGTTGACGA	NC_007199.1_:c2589085-2588441
CUST_7798_PI396326364	0.00228331	0.000237	2.58366	up	10.243	9.98768	10.6154	10.3647	9.01325	8.65826	9.08421	8.97748	tRNA-specific adenosine-34 deaminase subunitTad3, putative		AFUA_1G07080	1	GTTTAAATTCACAGGACCCGTCACCAATACCGGAAAAGCTTCTAAAGACAAACTCCGCCT	NC_007194.1_:2008724-2010356
CUST_1990_PI396326364	0.0169625	0.00513278	1.55421	up	15.9799	15.8261	16.3252	15.8548	15.4638	15.1412	15.3834	15.4529	NEDD8-like protein (RubA)		AFUA_2G08150	1	ATTTTCGGTGGAAAGCAAATGGCCGACGACAAGACCGCTGCAGAATATAACTTAGAAGGT	NC_007195.1_:2113028-2113497
CUST_4186_PI396326364	0.00473337	0.000771	3.30006	up	12.2514	12.2252	12.3916	11.481	10.2046	10.7867	10.4931	9.97493	hypothetical protein		AFUA_5G02820	1	TGCACCCGATTTGCGCTCGAGGCCCAGCCGTACAAGGGAGATAAGGCTTGGGAGTTCTGA	NC_007198.1_:c750562-749896
CUST_1698_PI396326364	0.00220692	0.000224	1.69085	up	13.4989	13.5129	13.4185	13.4869	12.7467	12.6011	12.6835	12.8549	cell cycle control protein (Cwf8)	AFUA_5G13510	AFUA_5G13510	16	GACAACTAACTCTGTCATCACTCAAATTTTCACAGATTCATCTCTTCATACCGTCGCATT	NC_007198.1_:c3546669-3545011
CUST_3198_PI396326364	0.00461236	0.000743	2.19597	up	17.1334	17.0877	17.2913	17.1747	16.0468	15.7456	16.2819	16.0734	succinate dehydrogenase subunit Sdh1		AFUA_3G07810	1	TACTCTCACCTGGCAGAAGAAGCCTCACGGTGAGATCAACCTTGGCTACCGTGCTGTCGA	NC_007196.1_:c1970306-1968056
CUST_9384_PI396326364	0.000151	1.95e-06	2.22664	up	15.1723	15.1931	15.3174	15.3174	14.0068	14.0212	14.1732	14.1796	60S acidic ribosomal protein P2/allergen Asp F8	AFUA_2G10100	AFUA_2G10100	16	TCTTCCGTTGGCATTGATGCCGATGAGGAGCGCCTGAACAAGCTCATTGCTGAGCTCGAG	NC_007195.1_:c2585606-2585200
CUST_33_PI396326364	0.0106404	0.0026275	1.60487	up	12.1989	12.0936	11.9036	12.1635	11.3636	11.6396	11.142	11.4847	cell division cycle protein Cdc20	AFUA_1G14730	AFUA_1G14730	16	AATTGCCTGCTAGAGACTTCTCCTGATACATATGTCAGTAGTGTCAAATGGAGCGGCGAT	NC_007194.1_:3941517-3943376
CUST_9037_PI396326364	0.0455662	0.0199725	1.67075	up	15.7091	15.6446	16.4394	16.0318	15.2818	14.9969	15.3137	15.2705	class I alpha-mannosidase		AFUA_4G10070	1	TACATAGGCTTCTCAGCCAAACCCTTCCTCTTCATCTCAATATGTCGAGGCTTATGCTTT	NC_007197.1_:2602426-2604473
CUST_432_PI396326364	0.00119164	8.01e-05	2.03153	up	11.262	11.4578	11.1202	11.138	10.0212	10.236	10.3851	10.2454	hypothetical protein		AFUA_1G01570	1	TACGCAGAGGGAGACCTTGCGATGGAATTCAGCAAGGAGGCGTTTATCCAGATGCCTGCC	NC_007194.1_:c496042-494889
CUST_3406_PI396326364	0.00951531	0.00223308	1.89923	up	12.4394	12.6329	12.5176	12.0618	11.4921	11.7152	11.6279	11.1149	methionyl-tRNA formyltransferase family protein,putative		AFUA_6G06920	1	AACTGATTCAGATTTATCAAATGAAGGTCGAAGGAGAACAGAATGCAGATGGTGTTCGGG	NC_007199.1_:1529151-1530528
CUST_2356_PI396326364	0.00820113	0.00179688	1.71433	up	9.94817	10.0176	10.2124	10.1819	9.4429	9.1652	9.54692	9.09457	oxidoreductase, short-chaindehydrogenase/reductase family		AFUA_1G14540	1	TTTCCAAGGTCATGGATCTGAACGTCAAGAGCGTGTTTTATTTGGTGCAGAAGTTTGCCC	NC_007194.1_:c3886533-3885521
CUST_6399_PI396326364	0.00380046	0.00054	1.87524	up	14.3865	14.1965	14.4834	14.2307	13.5129	13.1465	13.3969	13.6126	cyclin-dependent protein kinase PhoA	AFUA_5G04130	AFUA_5G04130	16	ACAAACCCAATTTCCACGTATATGCAACACAAGATCTGGGACTTATTCTGCCTCAGATCG	NC_007198.1_:1094146-1095471
CUST_8313_PI396326364	0.031662	0.0122472	2.25878	up	8.7818	8.82491	9.65096	9.73272	7.85051	8.27438	7.84712	8.3162	RNA processing protein Grc3	AFUA_2G02190	AFUA_2G02190	16	AATCAATGATCATACGTACCCCGAACGAAGATTTACCATATCTCTTTGTCGGCTCCGGGA	NC_007195.1_:c557320-554571
CUST_6808_PI396326364	0.00966465	0.00229824	1.54695	up	13.1657	13.1763	13.2877	13.4267	12.7248	12.4273	12.5373	12.8494	pre-mRNA splicing factor RNA helicase (Prp43)		AFUA_5G11620	1	CCTTTATAACGAATTCGTCCTCACCACTAAGAATTACATTCGGACTGTGACCGCCGTCAA	NC_007198.1_:2986593-2989032
CUST_8060_PI396326364	0.0190662	0.00607029	2.34328	up	15.2791	16.0318	15.2705	15.7245	15.0096	14.0378	14.0928	14.2517	hypothetical protein		AFUA_3G14660	1	TCGACGAATGAGAAGATCACCGATGCTGCTCGGGAGCAATTTGAGAAGGCTACGGGGTAG	NC_007196.1_:c3885807-3885533
CUST_4798_PI396326364	0.0258736	0.00929151	1.50645	up	14.2974	14.1683	14.3773	14.4415	14.0477	13.7535	13.482	13.6368	hypothetical protein		AFUA_2G09990	1	ATTTTTGAATTCCAGATCAATACTGCAGACCGAAAAACATTCCCGGTTATGTCGTATCGA	NC_007195.1_:2556024-2558536
CUST_4022_PI396326364	0.0269841	0.00988297	2.36907	up	17.9171	17.7	17.0481	18.1681	16.2435	16.5616	16.6055	16.4454	hypothetical protein		AFUA_8G04890	1	GTGTATGGTCTGTGTGTTGTGGTGGGTTGCTTCATTGCTGGTTTCGCAGTGCTGCTGTAA	NC_007201.1_:c1126699-1126016
CUST_5327_PI396326364	0.0247167	0.00872656	1.50016	up	8.55989	8.35692	8.80399	8.76693	8.17137	7.71471	8.05399	8.2072	20S cyclosome subunit (APC8)	AFUA_5G02440	AFUA_5G02440	16	TTATTACTCACTAAAATCCGAACATGAAAAAGCTGTGATGTACTTCAGGCGCGCCCTCAC	NC_007198.1_:c631396-629162
CUST_6135_PI396326364	0.0146819	0.00415911	1.70277	up	9.28154	8.98861	9.45064	9.32435	8.61764	8.37275	8.78967	8.19356	MFS transporter		AFUA_1G01800	1	ACTCTTGGTATCGTCATTGGCTGGGGTAATCTCAACGGAATTGTATCCTCCAACATCTAC	NC_007194.1_:c549586-547679
CUST_1261_PI396326364	0.00118046	7.86e-05	2.382	up	12.8909	12.4409	12.5692	12.5342	11.1196	11.4283	11.5102	11.3684	hypothetical protein		AFUA_6G00540	1	TGAACATTTCCAAACGTTGACGAAGCATGCAACAAAGCACTCCAACGGAGCTAATGGTCA	NC_007199.1_:135632-136304
CUST_7695_PI396326364	0.00291356	0.000355	2.41685	up	11.3508	10.9525	10.7159	11.0719	9.83625	9.9903	9.62514	9.54692	MFS transporter (Mch2)		AFUA_4G12260	1	ACAAGTCCGCAGATTCCAAGTATCTGAAGGTGCAGATCTTCACAGGCTTCATGTATATCG	NC_007197.1_:c3213220-3211602
CUST_3045_PI396326364	0.00426905	0.00065	1.76618	up	12.3231	12.0452	12.4197	12.1872	11.5886	11.5169	11.4308	11.1564	hypothetical protein		AFUA_2G04950	1	AAATTTCGGACACTACCTTAAAAGCGGGCTACACTAGCCATGGGAAGCCTAAGAAACCAA	NC_007195.1_:1359857-1360999
CUST_6722_PI396326364	0.00368121	0.000513	1.88217	up	10.1724	10.081	10.1873	10.1081	9.23005	9.03251	9.39973	9.23698	ABC fatty acid transporter		AFUA_1G12910	1	TAAATATTTCTGGGGAGCTCTAGGCTTGATCTTGTGTAGCATGCCCGTTTTCTTCCGCAT	NC_007194.1_:3414975-3417280
CUST_3156_PI396326364	0.00056	2.29e-05	8.47341	up	10.3145	10.1418	10.7099	10.8792	7.96966	7.2159	7.42811	7.09992	RTA1 domain protein		AFUA_7G01970	1	TCATATATGTACTGGACGGACTTCTGATGTGGTTCGTCATGGCTATCTTTCTGGTTGTTC	NC_007200.1_:c532864-532189
CUST_5581_PI396326364	0.00593681	0.00109057	1.96042	up	12.3313	12.3973	12.3494	12.4848	11.481	11.1275	11.5736	11.4961	peptidyl-prolyl cis-trans isomerase	AFUA_8G03890	AFUA_8G03890	16	ATCGAAAATACACGCACGATTAGGGACAAGCCAAGCCAAGATGTGATCATTACACAATGC	NC_007201.1_:c829136-828578
CUST_9579_PI396326364	0.0128171	0.00343918	1.55112	up	14.8622	14.797	14.8237	14.8229	14.3478	13.9793	14.1809	14.2644	actin monomer binding protein	AFUA_2G16920	AFUA_2G16920	16	ATGCCCTTCGTGTAGCCGATGAACAAGGTCTGAAGATTTCGAAGAAGGTATGCTTTGTGT	NC_007195.1_:c4525071-4523919
CUST_4680_PI396326364	0.00354559	0.00048	8.08843	up	13.32	12.3523	12.012	12.3934	9.96458	10.1724	8.93228	8.94499	hypothetical protein		AFUA_3G03040	1	ATACTGCCTGCAGAATTTCCCAACCAGGTATAGATGTGACACTAGATGCAAGGCATACGT	NC_007196.1_:812248-812622
CUST_1294_PI396326364	0.00114708	7.43e-05	8.76777	up	8.8626	9.87519	9.07641	8.8655	5.80546	5.671	6.24945	6.42495	hypothetical protein		AFUA_8G06390	1	TCAGAACAGGTTCGTATCCTTCGAAGCATCATACACAAAGCCCTATTGACGGTCACATCA	NC_007201.1_:1535282-1536208
CUST_6631_PI396326364	0.0126175	0.00336728	1.66457	up	9.36717	9.67775	9.4323	9.22519	8.35692	8.69881	8.91301	8.79307	14-3-3 family protein		AFUA_6G06750	1	AGTCCAAGGTCTTCTACTACAAGATGTATGCAAGCGATTTCGTGACCCCTGCATCTAAAG	NC_007199.1_:1475239-1476209
CUST_6415_PI396326364	0.00558979	0.000998	1.86322	up	12.7291	12.4021	12.73	12.2854	11.5906	11.8085	11.7485	11.4077	iron-sulfur cluster assembly associated proteinNar1, putative		AFUA_4G11960	1	ATGAGTTTTTGAACTATTGGTCAGAGAAGGTTGATATACCCCTTTCCCGGCTCGCGTACA	NC_007197.1_:3146433-3148297
CUST_7101_PI396326364	0.0101307	0.002448	1.71924	up	10.9721	10.7617	11.3265	11.0698	9.95574	10.3317	10.3999	10.3156	killer toxin sensitivity protein (Iki1)		AFUA_6G04170	1	GGACGCATTCTCTATGATATAGGTGAAGAGGATGATTTTGACGAAGAAGAGGACGAACTA	NC_007199.1_:c936298-935064
CUST_3355_PI396326364	0.0118973	0.00309601	1.91756	up	17.1143	17.1615	17.1225	17.1615	16.3511	15.9466	16.0912	16.4139	60S ribosomal protein L13		AFUA_4G04460	1	ACAAGGCTCGCCTGATCCTCTTCCCCCGCAAGAGCGGTCAGTTCAAGAAGCTTGACTCAT	NC_007197.1_:1258062-1259069
CUST_8472_PI396326364	0.00757382	0.00160521	1.53106	up	14.2052	14.3473	14.3037	14.6047	13.5916	13.7069	13.7759	13.9283	rRNA processing protein (Ebp2)		AFUA_5G12270	1	TGCGTAACTTCTCAGTCAAGAAGATGAAAGGTGGCTCCAAGAGACCTGGGAAAAGTAAGA	NC_007198.1_:3185488-3186774
CUST_5030_PI396326364	0.00223478	0.000229	12.2629	up	17.0671	16.9998	17.2392	17.1831	13.9329	13.0221	13.2913	13.778	hypothetical protein		AFUA_5G02850	1	TCACCAAGGAATGGGATACTATCATGACCGATGCGCAGAAGCAGCAATATTCGGATAATC	NC_007198.1_:754834-756051
CUST_6620_PI396326364	0.000273	5.4e-06	2.80468	up	16.1352	16.0443	16.1948	15.8626	14.4771	14.7376	14.4788	14.5921	protein kinase		AFUA_3G03740	1	TTGACGAAAAAGGTTGCTTCCTCTACGAAAACCTGATCCCCAACCGCAAACTAAGCGATA	NC_007196.1_:c1027313-1026478
CUST_3927_PI396326364	0.0118155	0.00305756	3.02415	up	10.558	10.4361	9.4933	9.94616	8.41468	9.17075	8.31501	8.14698	putative allantoate permease of the majorfacilitator superfamily		AFUA_7G06790	1	ATTGATGGTCATGATTTCGATGCAACGGATCGAACGAATCTCAAGTTCAGGTACCCACTT	NC_007200.1_:1650334-1652177
CUST_1690_PI396326364	0.00501698	0.000848	2.06592	up	17.3868	17.3755	17.5951	17.4564	16.2976	16.2269	16.7295	16.3727	acetyl-coenzyme A synthetase FacA		AFUA_4G11080	1	TCGGATCCTTCCGTGGTCAACAAGATCATTGAGACTGTTCATGCTGCCCGAGCCAAGTAG	NC_007197.1_:c2890345-2888040
CUST_9568_PI396326364	0.00129287	9.16e-05	4.04743	up	8.92776	8.91091	9.36349	9.52092	7.57481	6.86538	6.99897	7.2159	GPI anchored hypothetical protein	AFUA_6G00620	AFUA_6G00620	16	GACTATCTCTCCACCGTGTTGTTGTTATATTCGTCGCGTTTCTCAATCTCTACCGTCGTT	NC_007199.1_:c161618-160929
CUST_4839_PI396326364	4.6e-05	2.87e-07	126.771	up	11.5886	11.5676	11.4982	11.03	4.13097	4.22588	4.41978	4.96337	hypothetical protein		AFUA_8G06160	1	AACAGCTTTACGTGAACTACTTGACACCAAGCTGCTAATGCGCCAAGTTCTCGAGAAAAC	NC_007201.1_:1465695-1466634
CUST_1888_PI396326364	0.0159897	0.00469728	1.61346	up	10.805	10.6252	11.1536	10.649	10.0165	10.1546	10.3379	9.96323	hypothetical protein		AFUA_5G10670	1	AGCGCGTCGAATCCAGACCAGACAATATTGACTACAACAATAAAGTTACGCTGCCTCTGT	NC_007198.1_:2733491-2734537
CUST_4732_PI396326364	0.0332388	0.0130435	2.32486	up	11.0676	11.0588	11.666	11.6096	10.1704	9.3738	10.3131	10.6762	GATA transcriptional activator AreA	AFUA_6G01970	AFUA_6G01970	16	ATAGCATTGCTGGGGGTCAGGGTGCAAGCCAGGAATGGGAGTGGTTGACCATGAGTTTGT	NC_007199.1_:302648-305376
CUST_2592_PI396326364	0.00477158	0.000781	2.18861	up	16.5699	16.4339	16.7005	16.524	15.6557	15.0942	15.4423	15.5162	telomere and ribosome associated protein Stm1	AFUA_3G10920	AFUA_3G10920	16	AGGCTTGGGATGACGAGAGAGCCGCTGAGAATCTTGCTCAGAACGAATCCGAACCCCAGA	NC_007196.1_:c2843930-2842516
CUST_3535_PI396326364	0.00520696	0.000896	3.15323	up	10.6775	10.9788	10.3015	10.7159	8.47222	9.34086	8.91674	9.31656	hypothetical protein		AFUA_3G09730	1	AGAACACGAGCTCGTGACCAAAGCCCTTGAGGAGCTGAAGAAGAATCATGAGAAATACTT	NC_007196.1_:c2490614-2488457
CUST_486_PI396326364	0.0124398	0.00329897	1.8029	up	11.8259	11.8513	11.6972	11.8415	10.9075	11.1614	10.646	11.0999	TBC domain protein		AFUA_6G11220	1	TGAAAACATCCTCCCTCAGCATTATTACGATCACGGATTACTTGCTTCACGAGCCGATCA	NC_007199.1_:2777065-2780364
CUST_9180_PI396326364	0.00271617	0.000312	2.56928	up	15.509	15.3394	15.3161	15.8687	14.1201	13.9528	14.2292	14.2856	cyclin dependent kinase inhibitor Pho81	AFUA_4G06020	AFUA_4G06020	16	GTCAATGGAGTTTTGAAAGCCAACGGTATTCTGAGATTCAACGACATGATTGACATGTAA	NC_007197.1_:c1527469-1524035
CUST_4987_PI396326364	0.0299137	0.0112697	1.77868	up	13.1258	13.1731	13.5753	13.7583	12.5318	12.5342	12.6047	12.6384	ribosome biogenesis protein Noc4		AFUA_8G05430	1	TTCAAGAGAATCCCTGTCGTGGAATACCATATCCCCAAGCGAATATTCACCGACCGATTA	NC_007201.1_:c1265146-1263379
CUST_6287_PI396326364	0.00615451	0.00116	4.34447	up	13.5733	13.5467	13.8056	13.7177	12.0164	11.003	11.6312	11.516	exo-beta-1,3-glucanase Exg0	AFUA_1G14450	AFUA_1G14450	16	CCACAGGACGAGAACGAGAGTAACTTTTGCTCTACTATTGCTCTCTTTGAACAATCGTGA	NC_007194.1_:c3862707-3859781
CUST_4175_PI396326364	0.00796033	0.00172267	1.91088	up	16.4004	16.1984	16.4783	16.3483	15.0853	15.5617	15.635	15.4065	oxidoreductase, short-chaindehydrogenase/reductase family		AFUA_5G02870	1	AAATGATGTGGCGAATATGTGTTTGTACCTTGCCAGTGATGAGGGCAGTTTCATCAACGG	NC_007198.1_:761042-762034
CUST_6911_PI396326364	0.00760365	0.00161627	1.83728	up	14.722	14.7932	15.1378	15.214	13.912	14.3431	13.971	14.1307	nucleolin protein Nsr1	AFUA_3G07710	AFUA_3G07710	16	TTCGGTTACGTGCAGTTCTCCTCAGTTGATGAGGCTCGCCAGGCCTTCAACGACCTCAAC	NC_007196.1_:1945574-1947320
CUST_638_PI396326364	0.00251328	0.000275	1.93542	up	17.8287	17.7478	17.9655	17.8768	17.0585	16.6669	16.9055	16.9773	60S ribosomal protein L3	AFUA_2G11850	AFUA_2G11850	16	TGATTTTGATATCTCCAAGAAGCAGATTACTCCCATGGGTGGTTTCGTCCGCTATGGTGA	NC_007195.1_:3060821-3062360
CUST_4502_PI396326364	0.0219945	0.00740458	1.61305	up	7.58295	7.66928	8.06261	8.07994	7.12636	7.04624	7.32797	7.13506	dioxygenase		AFUA_8G07350	1	GAATGGGAGCACACTCAAGTACAACCTGTTGCTACAGAGCTCAATGTGGAAATTGAACTG	NC_007201.1_:1803932-1805033
CUST_5251_PI396326364	0.00652696	0.00125727	1.67871	up	8.64902	8.67438	8.51735	8.58671	7.72679	8.04169	7.70307	7.96648	C6 transcription factor		AFUA_7G00210	1	GCATACCGTCATCAAGGAAACTGGTATATGCTGCGATCCATAACGACTGCGTCTTTGATT	NC_007200.1_:c59428-57440
CUST_3046_PI396326364	0.0169625	0.00513454	2.66928	up	12.3448	11.9458	11.9915	12.8768	11.4982	10.9422	10.7415	10.3112	MFS monocarboxylate transporter		AFUA_4G02750	1	TTTCTGCTGGTACCCCTTATGGCAGTTTGGCGACATGACAATATACAAAACAAGGCGTAG	NC_007197.1_:c764103-762751
CUST_5908_PI396326364	0.00206233	0.000196	2.76644	up	18.1518	18.1429	18.3747	18.2252	17.0144	16.5114	16.8598	16.6368	peptidyl-prolyl cis-trans isomerase/cyclophilin,putative	AFUA_3G07430	AFUA_3G07430	16	GGCAGCGCGAGCGGTACCCCCAAGAAGAAGATTACTATTGCCGACTGTGGTCAGCTGTAA	NC_007196.1_:c1867882-1867179
CUST_3224_PI396326364	5.1e-06	6.35e-09	2.74659	up	14.2093	14.2467	14.287	14.3107	12.8603	12.7763	12.8064	12.7801	nuclear pore protein (SEH1)		AFUA_2G11230	1	AAACATCTCGATGTATGGCAGGTAGAGTTTTCCTACGCAGGTGACTGTCTCATCTCTTCT	NC_007195.1_:c2889143-2887901
CUST_8556_PI396326364	0.00199143	0.000185	4.65524	up	9.45967	9.12391	9.35148	9.35212	6.80418	6.84956	7.40947	7.34854	hypothetical protein		AFUA_1G16115	1	GAAAATAGGAATAGATACGAAGCCGGTGACATATCAGTGTCGTCTTTGCTGGTTGACGCT	NC_007194.1_:c4382689-4381738
CUST_9403_PI396326364	0.00328614	0.000428	1.69987	up	14.055	14.1948	14.3676	14.1454	13.4665	13.3534	13.4675	13.4137	ATP phosphoribosyltransferase His1		AFUA_7G04500	1	TTGTTGACTTGATCACCTCTCGTATTAGTGGTGTCATCACCGCTCAAAGATACGTCCTGT	NC_007200.1_:1026160-1027349
CUST_8991_PI396326364	0.00619994	0.00117174	1.66759	up	11.505	11.3868	11.42	11.1437	10.744	10.7862	10.3579	10.6164	F-box domain protein		AFUA_1G04380	1	TTCGCATGCAAAGCGCATACAGACACAAGGACACTCAGATTCCTTCTCCAAATGATCTTC	NC_007194.1_:c1249170-1247301
CUST_6340_PI396326364	0.0287737	0.0107087	1.51421	up	12.109	12.369	12.634	12.5871	11.5977	11.6856	11.9468	12.0747	HEAT repeat protein (DRIM)		AFUA_6G08240	1	TCATACAAGGCACTGGTCTCAAACTGTCATGAAGTCCTCGACCTGCTTCAGAAGAAATTG	NC_007199.1_:c1928269-1920366
CUST_977_PI396326364	0.000751	3.64e-05	6.58556	up	16.9326	16.9597	16.6278	17.0112	14.1715	14.1142	14.2076	14.1608	autophagocytosis protein Aut1		AFUA_5G08170	1	TTGAAATTTATCGCTAGTGTAACGCCCGGGATTGAGCATGACTTTACCATGGGTGTATAA	NC_007198.1_:2069805-2070920
CUST_6426_PI396326364	0.0349481	0.0139284	1.82599	up	10.0227	9.46329	9.40925	9.39492	8.84956	8.39819	8.37659	9.19109	integral membrane protein		AFUA_5G07110	1	ACCTACCACATGATCTTTATTGCGCACTACACCTTTTTAACCTGGAAGATCCGCAAGAAG	NC_007198.1_:c1766682-1764563
CUST_7119_PI396326364	0.0306204	0.0116574	1.66495	up	15.0955	15.1702	15.6194	15.0979	14.3244	14.2221	14.5632	14.9314	isoleucyl-tRNA synthetase ,cytoplasmic		AFUA_1G13710	1	ACGAGTGATGACGTGAAGAAGTTTGTTGCTGAAAAGAAGATGCTTGTTGACGGCATCGAG	NC_007194.1_:c3650512-3647224
CUST_6470_PI396326364	0.000322	8.13e-06	5.34781	up	16.3763	16.3252	16.5276	16.4756	13.8605	13.8758	14.0378	14.2548	cytochrome P450		AFUA_1G11390	1	TGTTGGATGTGATCAAAAGAGAGTGGGAGACGGCAGAGAAGAGTCTGGATAAGGTCATGG	NC_007194.1_:3000635-3002290
CUST_6031_PI396326364	0.0107781	0.00267817	1.64076	up	13.6925	13.4178	13.193	13.4665	12.9367	12.6942	12.8249	12.4564	hypothetical protein		AFUA_4G07180	1	ATCGATCGGATGGTTGAGTGGACACTATTCGGTGTCGAAGATCTACCTCTTTCTGCAAAT	NC_007197.1_:c1862864-1861641
CUST_7474_PI396326364	0.0129954	0.0035279	1.97458	up	15.0217	14.9433	14.8535	14.6814	14.2022	14.0952	13.5529	13.7233	DUF757 domain protein		AFUA_4G08810	1	CAAGACACAACCATTTTCGCTATGCGTATGCAGTTTTACGCTATCGAGATTGCCCGGTAA	NC_007197.1_:c2287381-2286797
CUST_1256_PI396326364	0.000972	5.65e-05	2.15153	up	13.8946	13.9718	14.023	14.1437	13.0195	12.7004	12.8609	13.0311	DNA-directed RNA polymerase I and III subunitRpc40, putative		AFUA_2G13720	1	AAGTGACTATCTTTTCCTCGAAAGTGTGAAGGTGCTCAAGCTGAAATGCGCGAGATGGAA	NC_007195.1_:3562558-3563830
CUST_5812_PI396326364	0.00189162	0.000171	11.84	up	14.2434	14.0738	13.8696	13.919	11.0319	9.925	10.3805	10.5059	1,3-beta-glucanosyltransferase Gel1	AFUA_2G01170	AFUA_2G01170	16	ATGTCAAGGAGCTCCCAGACTTCGACGCTCTGAAGACCGCGTTCGAAAAGACCTCCAACC	NC_007195.1_:272509-273928
CUST_901_PI396326364	0.00760514	0.00161775	3.45089	up	16.2402	15.966	15.8929	16.2159	13.8232	14.4144	14.1005	14.829	cell wall protein		AFUA_3G08110	1	TGCTATTCTTGGTGGTGCCGCCGGCATCGAAATCGATTCCAACATTGAAATTATCCTCAT	NC_007196.1_:2077251-2079098
CUST_4752_PI396326364	0.000203	3.2e-06	34.2999	up	11.8056	12.1355	12.6199	12.6812	6.6555	7.05256	7.45861	7.67504	NACHT and WD domain protein		AFUA_3G07460	1	AATGATGACCTCGTTATTGTTAGGGGTGGGTTCGATTTTACGGAAGAGATCTACCTGCAG	NC_007196.1_:1870300-1875150
CUST_9208_PI396326364	0.0102089	0.00247432	2.37515	up	10.2508	9.72865	10.226	9.65096	8.59621	8.6925	8.72328	8.85237	hypothetical protein		AFUA_4G09380	1	AAGTCAAACTGAAAAGAATACATTTTGGGCAAGTGGAGCCAGAACGAGAGCCACACAAGC	NC_007197.1_:c2453636-2452783
CUST_8751_PI396326364	0.0092519	0.00214148	1.97929	up	16.5637	16.5743	16.8202	16.6055	15.9271	15.3046	15.6174	15.7746	glycine cleavage system T protein		AFUA_1G10780	1	AAGGCAACAGTTACGGGTATGCCTTGGGTGGAGAGCAAGTTCTACCGGCCCAAGGCTTGA	NC_007194.1_:2813802-2815322
CUST_7199_PI396326364	0.00678206	0.00134291	3.74057	up	8.6409	8.96544	8.41338	8.58489	6.54628	7.34203	6.86103	6.24224	C6 finger domain protein		AFUA_3G02680	1	GCGCAAATGTCGCAGTATTATGCAGCTGTGCAACCCAATAATTTTGCCACGCAATTTGAT	NC_007196.1_:698245-699806
CUST_3909_PI396326364	0.00280572	0.000327	6.20072	up	9.13443	8.79414	9.7058	8.82065	6.24585	6.64882	6.57571	6.45489	glycosyl hydrolase family 43 protein		AFUA_8G02510	1	GTACATCTGGCTACCATTAACCATAAGCGGAACGACCGCCACACTACAAAACCAAGTAAA	NC_007201.1_:668886-670791
CUST_4552_PI396326364	0.00838128	0.00186436	2.00572	up	14.9164	14.7092	14.6605	15.2694	14.2467	13.6389	13.7851	13.8683	zinc-binding oxidoreductase		AFUA_5G00300	1	AAGGGTGAATTAGATATTAGCTCACTAGTGACTCATCGATTCCCTTGTGACCAGGCAGTG	NC_007198.1_:c86991-85839
CUST_4998_PI396326364	0.00303464	0.000376	21.6513	up	18.0408	17.7389	17.8357	17.6915	13.9651	13.8398	13.0002	12.7565	allergenic cerato-platanin Asp F13	AFUA_2G12630	AFUA_2G12630	16	AATGCTACAAGCTGCAGTATGAACAAAACACCATCTACGTTACGGCAATTGATGCCGCAC	NC_007195.1_:c3247711-3247253
CUST_1044_PI396326364	0.0172589	0.0052601	1.60526	up	14.1727	14.2097	14.2292	14.3096	13.7191	13.5691	13.2474	13.6544	alanyl-tRNA synthetase		AFUA_8G07110	1	GTGAGGAAGATTACGAGGAAGGCTGGCAGGTCCAAGGTCAGCTATACCGTAGCCGATTGA	NC_007201.1_:c1742305-1741484
CUST_1249_PI396326364	0.0026288	0.000297	1.71373	up	8.34709	8.06699	8.31027	8.41468	7.71927	7.42255	7.44499	7.44366	swollenin	AFUA_6G03280	AFUA_6G03280	16	ATTACCAGCTATACCCCGCCGGCGACTGCGGTCGAGGGCTTTTGGTATATTGATCTGGGA	NC_007199.1_:695806-697536
CUST_7777_PI396326364	0.0259071	0.00931365	2.41919	up	14.5865	14.6315	15.4997	14.5119	14.2338	13.1088	13.4773	13.3116	aldehyde reductase		AFUA_2G02950	1	GTCTTTGACTTTGAATTGTCTGGCGAAGACATGGAGAGTCTGAACACCGGCATTTATGCT	NC_007195.1_:c754983-753816
CUST_4349_PI396326364	0.00113798	7.34e-05	3.48264	up	12.1221	11.923	11.9982	11.536	10.3974	10.2124	10.0094	9.75951	yippee family protein		AFUA_2G06205	1	AAGATGAGGATGAATGTGAAGACATATTTGCTGGGATATGGAGTCCGAGTTTGGCTCTGC	NC_007195.1_:c1765197-1764499
CUST_2418_PI396326364	0.00121818	8.33e-05	11.9869	up	15.2112	14.9988	14.5353	15.4997	11.5881	11.2303	11.516	11.577	beta-galactosidase		AFUA_1G14170	1	CTATCAAAAATTCGGCCATCAAAGCAGCCAAATTATCGTCAACGGAAGGGGGCGTATTGA	NC_007194.1_:c3786982-3783553
CUST_2528_PI396326364	8.13e-06	1.69e-08	101.939	up	13.2456	13.0243	13.5659	13.1074	6.49456	6.47852	6.90937	6.37446	hypothetical protein		AFUA_6G09430	1	TATCCTAGAGAGAATTGGCCCGATTCCAAAACTACCACAGGGAATCATACCTTTGTGTGG	NC_007199.1_:2275647-2276801
CUST_9113_PI396326364	0.00285796	0.00034	11692.4	up	17.5592	17.5082	17.7198	17.8037	2.32766	5.97109	4.33957	3.89946	LipA and NB-ARC domain protein		AFUA_6G09450	1	ATATTGGATTCCCATTTTCAATTCCCATTGGCACGACTACATTACCAAAGCCACGCAAGG	NC_007199.1_:c2285581-2281911
CUST_153_PI396326364	0.00211801	0.000206	161.837	up	10.3192	10.5848	10.4402	10.6372	3.4959	2.48676	4.0678	2.57742	arsenate reductase ArsC		AFUA_5G15000	1	CGTGACGAGATTCGTCATCGAGTCGAGAACCTTATCAATGAAATATTACGGTTCCGCTAA	NC_007198.1_:c3881835-3881386
CUST_768_PI396326364	0.0308447	0.0117934	2.3034	up	9.84587	9.91338	10.5402	9.7034	9.54451	8.38041	8.7848	8.47807	C6 transcription factor		AFUA_6G11520	1	TCCGAAGGGAATCTCGCTAGTGAGATGTATGGCTATCAGCAATGTAATTTATGGTCCAGT	NC_007199.1_:2862365-2863886
CUST_6837_PI396326364	0.0346979	0.0138143	3.35141	up	8.81839	8.25816	7.02869	7.86038	6.31949	6.12296	6.58357	5.96054	hypothetical protein		AFUA_2G17700	1	TCAAGATGAAGTTGACCTCCTTTGTGGTTCTGTCGGCTCGAGTATGTACTACTTCTGCTA	NC_007195.1_:4715939-4716436
CUST_5044_PI396326364	0.0405815	0.0170417	2.55183	up	12.9561	14.3634	13.02	13.3486	11.4738	12.1483	12.1008	12.5591	ThiJ/PfpI family protein		AFUA_5G14240	1	TATGTTTGGGATAGGGAGGAGGACGGGACCAGGGATCCGTTTGCTACTGCTGCTCTCTGA	NC_007198.1_:3712963-3713643
CUST_4946_PI396326364	0.00573968	0.00103529	1.63507	up	14.0421	13.9094	14.3388	14.0468	13.4691	13.3355	13.5044	13.1906	aldose 1-epimerase		AFUA_3G13240	1	TTCTCTCCCAACGATGGTCCAGCTGTCAACTGGGCTACTTATCAATTCGGCACTGTCTAG	NC_007196.1_:3514654-3516036
CUST_7696_PI396326364	0.000197	2.95e-06	8.31718	up	12.9449	12.7825	13.3344	13.1412	10.0316	9.94817	10.3246	9.67413	glutathione S-transferase		AFUA_8G02500	1	TCCTTTTCTCTGTGGAGATCAGATCACATCTGCTGATATTCAGCTGAGCTACTCGGTCAT	NC_007201.1_:c667080-666129
CUST_3822_PI396326364	0.00635174	0.00121101	1.75331	up	11.7772	11.75	11.8899	11.6894	11.1117	10.699	11.0826	10.9729	hypothetical protein		AFUA_1G14130	1	GTGTTTGATCACGAGGGCAGCAATCTCCCCCAAGATGATATGTTAGGATACTCTACTTGA	NC_007194.1_:c3777829-3776750
CUST_7795_PI396326364	0.0230175	0.00786734	1.75228	up	10.1753	10.1436	10.243	10.3192	9.48728	8.99636	9.54559	9.61502	histone-like transcription factor	AFUA_5G10620	AFUA_5G10620	16	AAGAAAGAAAAAGAAGCCAACAAAGACGCCGCTTTCGAGAAAGGACAGCGCACATTGAAC	NC_007198.1_:c2716753-2715995
CUST_346_PI396326364	3.22e-05	1.71e-07	2437.69	up	16.447	16.4928	16.7088	16.8687	5.31235	5.88323	5.34264	4.97397	hypothetical protein		AFUA_7G08590	1	GAGCTGTGCAAAAGGTATCTCCGACGAATGTTTACTGACTTAGTCATTGATGGCTGGTAA	NC_007200.1_:c2004290-2002658
CUST_9341_PI396326364	0.000922	5.23e-05	1.68881	up	15.1923	15.1829	15.4169	15.2995	14.572	14.3937	14.5254	14.5766	mitochondrial ribosomal protein L23, putative		AFUA_5G11740	1	CTCAATTATGACCGGTCCTTACTCAAAGCAACAAAGGGTTCGGCTTCGACAAGTTCATAA	NC_007198.1_:3020945-3021731
CUST_790_PI396326364	0.000418	1.43e-05	2.53608	up	15.8983	16.0627	16.2513	15.9619	14.6069	14.5577	14.839	14.8002	thiosulfate sulfurtransferase		AFUA_8G01800	1	TGAGACGGGTTTCAAAAATGCAAGGCGGATCTACGATGGGAGTTGGATGGAGTGGGCAAG	NC_007201.1_:471882-472814
CUST_8527_PI396326364	0.0449963	0.0196059	1.53263	up	11.979	11.6837	12.1728	12.006	11.0588	11.577	11.6438	11.0978	cytochrome P450		AFUA_8G00760	1	GCAGAGCAGCAATGCTTGGATCCAGAAACTAAGCAGTGGTTGCTCTCTCCAGTGCAATGA	NC_007201.1_:178807-180372
CUST_1093_PI396326364	0.00190314	0.000173	3.32247	up	11.4055	11.2834	11.3937	11.1943	9.63165	9.2476	9.66451	9.80421	Phosphotransferase enzyme family domain protein		AFUA_1G02880	1	AATTGATGTGAAACAATTTGGCTTCGGGCAATCCAATCCCACGTACCTAATTACCGGCTC	NC_007194.1_:c829661-828467
CUST_4208_PI396326364	0.000561	2.32e-05	1.70515	up	13.0391	13.1591	13.2373	13.2422	12.4118	12.363	12.3313	12.4921	ribonucleoprotein		AFUA_7G05810	1	AAGGGATACAAGGTTGAAAATGTCAGCAAATTGTTCACACCTCACCCTGCGAAGCGATTC	NC_007200.1_:c1425193-1424200
CUST_6614_PI396326364	0.00553083	0.000986	3.49239	up	11.9351	11.9522	11.5601	12.4394	10.2026	10.2202	10.2641	9.98308	hypothetical protein		AFUA_8G06070	1	AGACTAAGAAGAAATTTGACGGTGTGGATGGCAGAAATGTGACCGATTTGGAGCAACTGC	NC_007201.1_:1443714-1445311
CUST_5830_PI396326364	0.0223618	0.00756772	2.37833	up	12.4642	12.1827	11.7633	12.7494	11.0584	11.1708	10.9977	10.9328	phenylalanine ammonia-lyase		AFUA_2G09110	1	TCTTGGTGGTCGTTCTAAAAAGACTGTAGGGTCTTGGGTATCGATTATCTACGAGGCGAT	NC_007195.1_:2333972-2336276
CUST_2664_PI396326364	0.0118644	0.00307883	1.52059	up	11.0698	11.0455	11.3291	11.0014	10.6566	10.2293	10.5207	10.6205	ACN9 family domain containing protein		AFUA_2G05090	1	TCATACGTGAAAAGCGAGTTCCGCGCACACAGAAACGTAGAGAATCCTCTGCATATTATC	NC_007195.1_:c1401560-1400867
CUST_1689_PI396326364	0.0102628	0.00249063	1.7102	up	18.1237	17.8164	17.8396	17.7707	16.7896	17.3581	17.1747	17.1314	fructose-1,6-bisphosphatase Fbp1		AFUA_4G11310	1	CTTGGCTCGAAGGATGAAGTGCAAAAGATCATCGACACCTACAACAAACACAAGAAATGA	NC_007197.1_:c2962814-2961683
CUST_9390_PI396326364	0.00898326	0.00205691	1.68619	up	12.5351	12.4425	12.8925	12.4207	11.8249	11.5665	12.0032	11.8813	phosphoinositide-specific phospholipase C		AFUA_3G07940	1	TCATTGACGAGTTGACTTTTGTTAGATTCAAAGTCAAAGACGACGAGCTCGGCCGAGACT	NC_007196.1_:2013607-2015882
CUST_2423_PI396326364	0.000819	4.26e-05	3.06583	up	14.2763	14.2394	14.6173	14.1057	12.7404	12.9561	12.6384	12.4387	mandelate racemase/muconate lactonizing enzymefamily protein		AFUA_1G05520	1	AGTTATGTGAAGGATCCTAGTGTCTTCGAGGTTAAGGATGGTTATGTTGATGCCCTGACG	NC_007194.1_:1577510-1578726
CUST_7425_PI396326364	0.0374811	0.0153233	1.89339	up	11.2814	11.33	10.805	11.0568	10.4545	9.91669	9.75326	10.665	aspartate transaminase		AFUA_2G09650	1	TGTCATTGGCGCCTACAGAGACAACAACGCAAAGCCTTGGATTCTTCCTGTAGTGAAAAA	NC_007195.1_:2480120-2481881
CUST_7567_PI396326364	0.00705364	0.00143179	1.60253	up	14.4955	14.5988	14.5288	14.4375	13.6894	13.709	14.0153	13.9253	xanthine dehydrogenase HxA		AFUA_4G11220	1	TTACAAGATCCCTGGCTTTAGGGACATTCCTCAGGTCTTCAACGTCAGTCTTCTAAAGGA	NC_007197.1_:c2931380-2927120
CUST_3220_PI396326364	0.036772	0.0149422	2.08501	up	14.3884	14.3601	13.3499	14.2523	12.753	13.3412	12.8137	13.2027	CCAAT-binding transcription factor subunit HAPB		AFUA_2G14720	1	AGTGAAGTTAACGACGACAACGCGAATTCAGTCAAGAAATCCAAGACTGGTGGAGCTACT	NC_007195.1_:c3867613-3866507
CUST_6164_PI396326364	0.00517149	0.000888	1.68679	up	12.8609	12.8026	12.8465	12.8286	12.24	11.9357	12.0623	12.0835	COP9 signalosome subunit CsnE		AFUA_2G16250	1	AAAGAAGGAAATGAGGATGAAGATTACCAGACTATTCCCCTCAGCAAGGCGGAGGATTTC	NC_007195.1_:c4315015-4313935
CUST_3994_PI396326364	0.00148753	0.000115	7.43938	up	11.214	11.0312	10.236	10.9788	7.67429	7.93379	8.00862	8.26255	thermoresistant gluconokinase family protein		AFUA_1G00530	1	TTCCTTGAAGGAGATGATTTCCACTCGCAAAAGAACAAAGAAAAGATGGGCAGCGGCATC	NC_007194.1_:c164771-164101
CUST_8814_PI396326364	0.0455402	0.0199469	1.56307	up	17.8396	17.7872	17.7389	18.0579	16.7367	17.3285	17.4312	17.3498	hypothetical protein		AFUA_6G01870	1	CCCAGCGCGGATGGGATCAAGGTGGTGCATGAGATGATTATTGAACGGAATGAACGGTGA	NC_007199.1_:c265856-264445
CUST_9239_PI396326364	0.0177311	0.00546848	1.99535	up	7.71013	7.81192	7.55118	7.8332	6.30208	7.11268	6.76372	6.74137	dihydroxy-acetone synthase		AFUA_3G02910	1	ATTTGGACATTCCCTACCTGGTGCTGCAGCATATAAGTACTTTGGATTCGACGAGCATGT	NC_007196.1_:777253-779621
CUST_245_PI396326364	0.00162187	0.00013	2.08521	up	12.5368	12.6056	12.7662	12.9008	11.6538	11.5078	11.6906	11.7164	vacuolar membrane PQ loop repeat protein		AFUA_1G06840	1	ATTGGCTCTTTGGGCACGATGGTAGAGGACGTGGTTATTTTCGTACAGTTTCGCATTTAC	NC_007194.1_:c1950822-1949586
CUST_5620_PI396326364	4.8e-05	3.29e-07	4.45735	up	17.1225	17.0671	17.3339	17.2363	15.1275	15.1028	14.8438	15.0608	MFS sugar transporter		AFUA_5G02840	1	TGGTCATCATCTGCTGGTCTGCATTCTTCATTCCCGTTATTTACTTCTTCTTCCCGGAGA	NC_007198.1_:c753360-751446
CUST_7388_PI396326364	0.00162234	0.00013	1.90925	up	12.9631	13.2119	12.9704	12.8483	11.9481	12.189	12.0725	12.0522	MFS transporter		AFUA_2G10530	1	TATCAGTTTGGGTGGAATACGATGGCGTGGACTCTTGGGTTGTTGGCTGCGGTGACGGCT	NC_007195.1_:2691260-2692988
CUST_5158_PI396326364	0.000386	1.13e-05	1.64849	up	9.95199	10.0592	10.0316	10.0727	9.40187	9.23082	9.3349	9.26329	MFS quinate transporter		AFUA_6G06960	1	ACGTACATCATTTTCTCCTGCTTCTGTCTCTCCATGGGTGTGTTCGTATGGTTCTTCATC	NC_007199.1_:c1538881-1536982
CUST_8606_PI396326364	0.00751729	0.00158272	2.05954	up	11.2902	11.2114	11.7507	11.4018	10.3524	9.9704	10.5756	10.5863	ran GTPase activating protein 1 (RNA1 protein)		AFUA_3G07680	1	TAAAAATCAAAACATCCAGACTCTGCGTCTGCAGTACAACGAGATTACGGCTGAGGGTGT	NC_007196.1_:c1941416-1940148
CUST_8634_PI396326364	0.00217401	0.000218	4.39719	up	13.6451	13.574	14.2076	13.6553	11.601	11.757	11.6796	11.4982	extracellular lipase		AFUA_5G02040	1	GATTCTACCAGCATTGAGGCCCATAATTGGTATATTGGCCATATTGATGGTTGTCAATAA	NC_007198.1_:523291-524340
CUST_2516_PI396326364	0.00803794	0.00175115	2.43235	up	17.6178	17.5533	18.1237	18.0745	16.833	16.2052	16.2934	16.9084	mycelial catalase Cat1	AFUA_3G02270	AFUA_3G02270	16	GATCTTAAGGAGGGCCTTAGAACTTTTAAGTTTTTGGACCGGTTTCCCGTGGATCACTAG	NC_007196.1_:563576-566077
CUST_5031_PI396326364	0.0133319	0.00364793	2.38659	up	10.6662	10.4978	11.3531	10.9486	9.98768	9.05579	9.70659	9.69582	RanGTP-binding protein		AFUA_2G04830	1	AAATGATGGCAAAGCTATCTCTTGATGCCGAGGACGACAGGTCCAAACAAACAACTCCAA	NC_007195.1_:1326531-1328679
CUST_6280_PI396326364	0.00527767	0.000918	13.8973	up	15.3538	17.1719	15.3594	16.4241	11.1071	13.1258	12.7706	12.1187	DUF1445 domain protein		AFUA_5G01690	1	GCGGGGGATCTGGAGGCGTTGAGGGACAAGTCCGGGATTGCTTTGCCTGTGGAACTCTGA	NC_007198.1_:426111-427078
CUST_7978_PI396326364	0.0453391	0.019807	3.81959	up	5.08437	6.00317	4.36961	6.39681	4.56183	2.57742	3.48514	3.4959	cellulose-binding GDSL lipase/acylhydrolase		AFUA_2G00510	1	ATCGACGAGCTTCTCCTTAAGATTATGGATAGCTACTTTGGGCAGCTGCAGATTCTCTAC	NC_007195.1_:112578-113837
CUST_4024_PI396326364	0.0245058	0.00861139	1.50907	up	9.74298	9.41141	9.42418	9.16293	8.90963	8.66559	8.84336	8.94829	hypothetical protein		AFUA_8G05540	1	AGACACAGAGAAAGGCAAAGGCAAAGCAAGCGAAGCACTATCTGCCTTCTCAAATATCGA	NC_007201.1_:c1297071-1295968
CUST_2166_PI396326364	0.00282137	0.000331	12.9987	up	12.7404	12.7706	12.6711	12.7565	9.32542	8.79177	8.58489	9.43518	NACHT domain protein		AFUA_4G09460	1	TGAAATCCATCTGCCACTGGTACTTTTGCCTTTGTTGCCCGTTCATGATGCTGTGTCAAT	NC_007197.1_:c2472173-2467830
CUST_8117_PI396326364	0.00318494	0.000407	3.15905	up	12.2371	12.1029	11.5322	12.0635	9.84305	10.672	10.4143	10.3685	hypothetical protein		AFUA_6G01850	1	TCTGTAATGGGTTCAATCCGTTGCTGTATGGGAGTAGCATGTCGTGTAACATGGAGTACT	NC_007199.1_:259325-261274
CUST_7073_PI396326364	0.000412	1.34e-05	1.74788	up	12.8371	12.9236	12.9826	13.0385	12.2464	12.026	12.1494	12.1375	RNA processing factor 1		AFUA_5G05930	1	ATTCACAACCAAAGAGACTACCTATTTCTCCGGCGTCATCGTTATGTGTTCCGTGAGAAG	NC_007198.1_:1392342-1393619
CUST_6309_PI396326364	0.0388185	0.0160799	1.51855	up	11.9915	11.821	12.2794	12.4634	11.507	11.3011	11.6955	11.6409	HLH transcription factor (Hpa3)	AFUA_2G14800	AFUA_2G14800	16	TCCTAATTCTTCTACAATGATGCAAGAACAACCACGCACATTGCCTCCTCTGGTGAATGG	NC_007195.1_:c3903089-3901386
CUST_4150_PI396326364	0.00461236	0.000743	1.60073	up	14.8011	14.762	15.1103	14.9826	14.2476	14.0863	14.3764	14.2307	MutT/nudix family protein		AFUA_5G08240	1	TTGAGTACATTGTTTTCCGAGTTGAAGAGACTCGAAGCTGAGGGATATGCCATTGATGCC	NC_007198.1_:c2091905-2090863
CUST_8742_PI396326364	0.00314277	0.000397	1.7772	up	12.8381	12.7674	13.1465	12.8032	12.1696	11.8368	12.1214	12.109	TOR signalling pathway regulator (TapA)		AFUA_5G11780	1	TGCCCACGATGACGATTGATGAATATCTTGAAGAAGAGAAAAGAAGAGGCGGTATAATTG	NC_007198.1_:c3028501-3027322
CUST_1809_PI396326364	0.00354559	0.000479	1.57508	up	10.6106	10.412	10.6949	10.5331	10.0607	9.73668	9.98208	9.84929	longevity-assurance protein (LAC1)		AFUA_4G06290	1	ATTTTCCTTGGTTTTCTTCTGGCGTTGCAATTGCTCTCTCTCATATGGTTCGTGATGGTT	NC_007197.1_:c1615615-1613988
CUST_5717_PI396326364	0.0201039	0.00656979	1.63866	up	15.9457	15.7536	15.808	15.5476	15.2991	15.1959	14.6808	15.0291	MAP kinase SakA	AFUA_1G12940	AFUA_1G12940	16	TACCTGGAAGATTATGATGTACTCGGAGATTCTCGACTTCCACAACATCGACCAGGGTAA	NC_007194.1_:3428181-3429807
CUST_1412_PI396326364	0.0184123	0.00578944	3.20782	up	9.05291	10.252	9.25668	9.85593	8.04169	7.67931	7.88933	8.08082	5'-nucleotidase		AFUA_1G01160	1	TAGAGAATTCTGTATCCGATAAGCACACAGACGGACGATTCCTTCAGATCTCCGGACTAA	NC_007194.1_:c408853-406882
CUST_193_PI396326364	0.00159082	0.000125	1.8822	up	15.6957	15.7339	15.974	15.7294	15.0508	14.6797	14.8337	14.9191	cullin binding protein CanA		AFUA_6G10380	1	TCATCACAAGTGGAAAGCTTATATGGAATGGGTTCGAAAGACGTTTGCTACCCAGCTCAA	NC_007199.1_:2565347-2569424
CUST_6836_PI396326364	0.000922	5.21e-05	1.82555	up	11.9709	12.1872	12.206	12.1973	11.189	11.1564	11.4301	11.3125	Pol II transcription elongation factor subunitCdc73, putative		AFUA_2G11190	1	TGAAGTCGTCGAGAATATCTGGACAGCCATCGAAGAAAGCATGAAAGCAAGAGGGTGGGG	NC_007195.1_:c2877134-2875651
CUST_7059_PI396326364	0.00563691	0.00100973	2.00051	up	13.2542	12.8898	13.3895	12.9561	12.2539	12.0576	12.2019	11.9747	BEM46 family protein		AFUA_7G04660	1	GAATCAGGTTACTTTGAGCATATCTATGACTTTGTCATAGAAGAAGTGATACGAAAGCAC	NC_007200.1_:1072522-1073637
CUST_8568_PI396326364	0.00614758	0.001151	2.97258	up	14.3538	14.2273	14.3509	14.5783	13.1067	13.0572	12.3523	12.7072	GPR/FUN34 family protein		AFUA_2G04080	1	GGTATTGCCGACAGCAGCAACAGCTTCTTTGTCATTCCCGTCGCCCACTTTCCCTGGTCT	NC_007195.1_:1117895-1118935
CUST_5893_PI396326364	0.0163856	0.00489357	1.70289	up	13.1551	13.3852	13.5185	13.6876	12.2881	12.7777	12.7027	12.9058	ribosome biogenesis protein Pescadillo	AFUA_4G08190	AFUA_4G08190	16	AGAAACGCAAGTTGCTTGAGAAGATGATTTACTCGAACAAGAAGCAGTCAGAGGAAGCGG	NC_007197.1_:c2124700-2122533
CUST_3526_PI396326364	0.00309473	0.000387	3.42315	up	12.3494	12.006	12.3502	12.2234	10.7189	9.98897	10.486	10.6338	hypothetical protein		AFUA_1G03030	1	TTCCACACCGACCACCGGGTCAATCTCTTCGTTTTCTCGAATGAAAACGAAGTATGTGAT	NC_007194.1_:871248-874638
CUST_1472_PI396326364	0.00439338	0.000689	102.557	up	10.4716	10.0844	10.5503	10.3238	2.38833	3.33531	4.59182	4.3935	monooxygenase		AFUA_8G06370	1	GCAGAGTATATCAGATACGCTCTGTTTCAGGCAATCAATAGCTTCCCAAATATAAGTGAG	NC_007201.1_:1532078-1532964
CUST_7245_PI396326364	0.0499387	0.0225233	1.5358	up	11.0705	11.0396	11.6201	11.5881	10.6115	10.5827	10.7873	10.8608	rRNA processing protein Utp6		AFUA_3G09750	1	TTGAGGTGATGTCGCAGCACAAACCAAACAGCTACCATACGCATATCTGCAACATCAAAT	NC_007196.1_:2497773-2498771
CUST_9213_PI396326364	0.0197363	0.00640251	1.52034	up	14.353	14.3249	13.9694	14.4555	13.6232	13.9585	13.4698	13.6337	raffinose synthase protein Sip1		AFUA_4G08250	1	TTTTCTGATCTGCAGAATTGGAGTATTGCTCGAAATTTCATGGTGACTATCCGTGGCCGG	NC_007197.1_:2134191-2137191
CUST_4824_PI396326364	0.0021377	0.000211	7.88341	up	18.4166	18.3051	18.26	18.3747	15.7456	15.226	14.9978	15.4717	zinc-containing alcohol dehydrogenase		AFUA_4G08240	1	GCCTATGAATACATGTGGGCTCAAAAGCATCTTGGAAAGCTGGCAATTGAGATTGAGTAA	NC_007197.1_:2132431-2133655
CUST_7468_PI396326364	0.00434025	0.000672	1.63948	up	12.7666	12.6288	12.85	12.5902	12.1588	11.8293	12.1187	11.8759	signal recognition particle 19 kDa protein		AFUA_1G16820	1	TCCTAAGATCAAGAACAAGCACCATCTCTATATCCTCGTTGCGCAGTATCTCAAAGCTCA	NC_007194.1_:4589761-4590621
CUST_1640_PI396326364	0.0216748	0.00723618	6.90841	up	16.0645	15.9548	15.9838	16.0833	14.0846	13.8196	12.2794	12.7494	MFS multidrug transporter		AFUA_2G12500	1	ACATTGCTTGGATGCGTGGGAGCATTGATGATCCCTATTCCGTTGCTGCTATATATCTAC	NC_007195.1_:3209708-3211752
CUST_6145_PI396326364	0.0262822	0.00951126	1.66935	up	12.0302	12.0278	12.2864	12.6467	11.8825	11.3729	11.4858	11.2928	hypothetical protein		AFUA_1G06930	1	AATCACATTTACAGTTCCTAAGGAGAGATTGAGAGTGGTTAACGCCACCGCCCAAGACTT	NC_007194.1_:1978327-1981125
CUST_650_PI396326364	0.032348	0.0125495	2.09326	up	12.5444	12.5251	13.3069	13.3104	12.0707	11.7633	11.7073	11.8825	kinesin family protein		AFUA_6G12840	1	GATGATTACGAAGAGCCCGAAGAGCGCCTAACTCATTACAGTGATGACGACTCTATTGTA	NC_007199.1_:3241579-3243959
CUST_2394_PI396326364	0.00601927	0.00111572	2.07193	up	16.0265	15.7132	16.2606	16.3022	15.2629	15.067	15.0518	14.7169	serine/threonine protein kinase (Ark1)		AFUA_2G07550	1	ACATTGCTTGAAGGATGACCGGGTCACGAAACAGAGTTCTGGTTCTTCAAAGGAAGTCAA	NC_007195.1_:1932045-1933346
CUST_2647_PI396326364	0.0157628	0.00459952	3.35384	up	18.485	18.3952	18.7803	18.3512	17.5141	16.2682	16.4906	16.7554	hypothetical protein		AFUA_6G00690	1	TATGGTGACTATGGCAACTATGGCAACTATGGCAATTACGGCACCTACGAGAACTACTAG	NC_007199.1_:175566-176207
CUST_7241_PI396326364	0.00213545	0.00021	1.5244	up	18.0288	17.9782	17.8037	18.0513	17.2137	17.3755	17.3835	17.4564	SUN domain protein (Uth1)	AFUA_7G05450	AFUA_7G05450	16	AAGATTAAAGGTGATAACCTCAGCGGCTCCTGCAAGTACGAAAATGGTGTCTTCTACTCC	NC_007200.1_:c1314669-1313311
CUST_538_PI396326364	0.0415926	0.0176347	2.90057	up	7.633	8.56228	7.62407	8.33262	5.41214	7.10852	6.83047	6.6555	hypothetical protein		AFUA_8G01510	1	TTGCAGCTTGAAAAGATTGACGTTTGGTTTGATCCTATGGACATGTTCCGCCAGATCGCA	NC_007201.1_:c387106-386248
CUST_8503_PI396326364	0.00167367	0.000137	1.89031	up	14.4592	14.4626	14.2022	14.1887	13.4193	13.4716	13.4836	13.2638	hypothetical protein		AFUA_2G03100	1	TTTAATCTGCTTGCGACCGAGAGAGGCGTTTCGGAAATTGCTGCAGCTATGATTCCTATT	NC_007195.1_:811282-812059
CUST_8889_PI396326364	0.00456339	0.000732	1.88103	up	11.493	11.3531	11.8131	11.7036	10.8394	10.6469	10.552	10.6786	MBOAT family protein		AFUA_6G04860	1	TATTTCTACGGCATTATTGGAAACATCATGTCCATCATCTTCTTCGCCAGCCCGGCAAAG	NC_007199.1_:1145681-1147581
CUST_2465_PI396326364	0.00217401	0.000217	2.04298	up	18.0981	17.7928	17.742	18.083	16.6314	17.0195	16.9486	16.9937	FG-GAP repeat protein		AFUA_1G04130	1	AGCTGATTGATTTCAACAAGGATGGGGTGCTGGATTTGGCGTATGTCAAGACGCAGAATA	NC_007194.1_:1185807-1186730
CUST_6563_PI396326364	0.0485678	0.0217219	1.88706	up	9.59198	9.5868	10.5331	10.2084	8.90543	8.85446	9.15492	9.34086	fungal specific transcription factor		AFUA_6G07950	1	TGACCATCTCGAACACATTCTCATCCAGCAAGAATAGCAGCGAAAATACCAACAGCAACG	NC_007199.1_:1840251-1843021
CUST_1664_PI396326364	0.0164849	0.00493178	1.79821	up	8.94971	8.6221	9.31388	9.15349	8.31267	8.09643	8.2934	7.95045	alpha-galactosidase C		AFUA_8G01130	1	TCATTTAGCACTGATTACGCTAGCAAAGTGGTGTTTTTGGAAAGGGTCGATGTGATGTGA	NC_007201.1_:c266648-264326
CUST_7877_PI396326364	0.00963105	0.00228325	1.50958	up	14.4212	14.3373	14.4087	14.7316	13.9436	13.9908	13.8158	13.772	hypothetical protein		AFUA_5G13070	1	AAATTGATGAATAGCATCCGGGTGTGGAACATGCGGTTTGATGCAAACTGCGAAGAGATC	NC_007198.1_:c3424951-3423740
CUST_4195_PI396326364	0.000306	6.67e-06	363.795	up	15.5874	15.3636	16.6037	15.5623	7.0082	7.25902	7.20572	7.61621	hypothetical protein		AFUA_5G14890	1	GTAGATGCCACCAAGGAGGAGTTCGAGGATATCCTGAAAACTGCAGCAAAAAAGCTCTAA	NC_007198.1_:c3850676-3850278
CUST_4779_PI396326364	0.00300655	0.000371	2.05886	up	17.1805	17.188	17.4176	17.2686	16.2199	15.958	16.2701	16.4394	Ribosomal L18ae protein family		AFUA_1G04530	1	TGCCCGCTTTGGCTCCATCCATATCCTCAAGGTTGTCGAGATCGAGAAGGCCGACACCAT	NC_007194.1_:1282636-1283216
CUST_6594_PI396326364	0.00653312	0.00126424	4.71573	up	12.9661	12.7921	12.5381	12.5579	10.7004	10.0844	10.0357	11.0837	1,3-beta-glucanosyltransferase Gel2	AFUA_6G11390	AFUA_6G11390	16	ATGATGTCTATTTCAAGCAGGTCTTCGGTGTGATCGAAGCGTTCAAGAACTTCCCCAACA	NC_007199.1_:2823792-2825489
CUST_2039_PI396326364	0.000564	2.36e-05	2.34211	up	14.0497	14.1392	14.281	14.3953	12.9076	13.1304	12.8832	13.0328	ribosome assembly and transport protein Srp40		AFUA_1G04370	1	AAGGATCTGTCTGTCACTCGTGGCAAGGGCTTCACAAAAGAAAAGAACAAGAAGAAGCGT	NC_007194.1_:1245559-1246940
CUST_2582_PI396326364	0.00285215	0.000339	1.78603	up	11.8293	11.5224	11.6588	11.7492	10.8551	10.6868	11.0896	10.7811	hypothetical protein		AFUA_6G03025	1	AATGCATTACTTTTCTGGGAAGATGAATATAAGGCTTTCTGGGGGGAGGAGGAGAGCCTA	NC_007199.1_:629031-629639
CUST_8331_PI396326364	7.2e-05	6.72e-07	10.567	up	12.2659	12.3668	12.4118	12.2352	8.85073	8.91434	8.77166	9.13693	pectate lyase A		AFUA_2G00760	1	TCAAGAAGGTTCTGGCGGAGAATGGAGATGCCATTGGCATTCAATACTCCAACAATGTGT	NC_007195.1_:c169446-168273
CUST_2628_PI396326364	0.0118627	0.00307715	1.61037	up	12.4032	12.3488	12.7932	12.6412	11.8581	11.7306	11.9762	11.8719	catabolite repressor protein (CreC)		AFUA_6G07860	1	TATCTGCTGGCTGGGATTCCAAGAAGATTGTATTATGACCTCTTCCCTTGAAGGAGACAG	NC_007199.1_:c1811159-1809245
CUST_1373_PI396326364	0.0175622	0.00538357	1.90311	up	14.2278	13.9628	13.9783	14.6111	13.3812	13.2046	13.3336	13.1473	ubiquitin thiolesterase (OtuB1)		AFUA_3G06710	1	GGTTATGAAACAAAATTTAAGCCATTCCTTACCTGTCACTACACCGTTCAAGAACTCTCC	NC_007196.1_:1664818-1666689
CUST_9058_PI396326364	0.0124398	0.00329919	4.64083	up	13.5773	13.709	14.024	12.3887	10.5756	11.3019	11.3795	11.5844	UDP-sugar hydrolase		AFUA_4G02960	1	TTGGGTATGATAAGGAAGGCTTGAATGATGGCAATACCACTGGCATAGATAGAGCTCGGA	NC_007197.1_:824253-825548
CUST_9193_PI396326364	0.00536453	0.00094	2.81114	up	11.6481	11.505	11.9801	12.1058	10.3358	10.201	10.4058	10.3317	cytochrome P450		AFUA_8G00740	1	TTGGCAGAGAAGGATGAACGCATTGTTCTGTCACAGATTGAATCTAGAATTCGTGGTAAA	NC_007201.1_:174026-175519
CUST_5719_PI396326364	0.00715337	0.00146336	5.70435	up	16.7977	16.6702	16.4499	16.5208	14.8794	13.952	13.709	13.8499	fumarate reductase Osm1		AFUA_8G05530	1	TTCGCTATGCTCCATGACGATGAAGTCATCCCCAAGTACGCGTCCCAGATCGTCATCGGC	NC_007201.1_:1293416-1295561
CUST_1476_PI396326364	0.00478561	0.000785	2.72513	up	11.1489	11.1536	11.696	11.7858	9.80713	10.0717	9.84476	10.2754	DEAD box RNA helicase (Hca4)		AFUA_6G11070	1	AAGAAGAAGTTACTCAAATTCAAGGGCAAGGGAACCAAACTGGTCTACGACGACGAAGGA	NC_007199.1_:2727896-2730328
CUST_9427_PI396326364	0.0221316	0.00745995	1.54686	up	8.86858	8.83234	8.85856	9.19409	8.61558	8.05552	8.39138	8.1737	hypothetical protein		AFUA_5G06030	1	CAAAGCATCGCCCGGTATGAGAAGAAGTATGAATTGAATGAATCTCCGGACGAAAGCTAG	NC_007198.1_:c1432633-1431311
CUST_9290_PI396326364	0.00101236	6.04e-05	2.56591	up	12.1908	12.226	12.4615	12.24	10.8209	11.1113	11.0451	10.7032	C6 transcription factor		AFUA_7G05080	1	GACCGGATCATCAGTCTAAGTAATGCGTATTTCGCATCCGATGTAGCCTATAGTACTTGA	NC_007200.1_:1198309-1200727
CUST_6432_PI396326364	0.00821398	0.001804	8.03617	up	4.91214	6.85316	6.22778	6.55731	3.06285	2.30479	3.9992	3.15754	hypothetical protein		AFUA_8G07390	1	TCGTACTCCATATTTATCTCGAAGTTTATTTTAATGCAGTATGTGTATCCTGGCATGTAG	NC_007201.1_:1818489-1818641
CUST_9398_PI396326364	0.000766	3.75e-05	3.4834	up	8.85711	9.39704	8.99859	9.25438	7.35212	7.01198	7.40493	7.53611	aldehyde reductase I (ARI)		AFUA_3G09190	1	AATCAAAAGTAATCTCGAGGTGTTCGTCTTACCCGAACATGCATTCGAGAGAATCCAGGC	NC_007196.1_:c2334210-2332987
CUST_4326_PI396326364	0.0264824	0.00961671	6.2574	up	10.7774	10.9029	12.7142	10.6841	8.94971	8.59307	8.36113	8.59238	extracellular chitosanase CsnC	AFUA_3G14980	AFUA_3G14980	16	TATGAAGTGCCTTTTATTGTTATTCCGGACAAGTACCTGTCGGCCAATTCTGGCGCTCTT	NC_007196.1_:c3954298-3953077
CUST_1915_PI396326364	0.0366049	0.0148525	1.57446	up	8.75449	9.23368	9.34272	9.03763	8.28199	8.18641	8.44366	8.83704	tRNA ligase		AFUA_1G09690	1	AGCTACGGTTCATCGAAGCCGAGACAGAATTTGAATAAGAACAAGGGTCAGAATGACGGT	NC_007194.1_:c2516181-2513677
CUST_3631_PI396326364	0.00292223	0.000357	2.27791	up	15.4997	15.3365	15.7245	15.4834	14.6173	14.0317	14.2836	14.3607	possible apospory-associated protein c		AFUA_4G08880	1	AAATCCGGGTTAAGAACCTCGAATCCAAAACCTACATCGATAAGACCCAAAACGCTACTA	NC_007197.1_:c2306048-2304955
CUST_1346_PI396326364	0.00368121	0.000513	1.92425	up	11.8744	11.9309	12.0981	12.2722	10.9152	10.9472	11.1783	11.3577	ribosomal RNA processing protein		AFUA_1G10990	1	ATTGATGAGATAGAAAAAGTGCTTGAGTTCGAGGAGGGGGAGACACAAGATGGTTCTTCG	NC_007194.1_:c2872997-2871868
CUST_3169_PI396326364	0.0483108	0.0215317	1.53087	up	11.5408	11.5601	12.074	11.9959	10.7933	11.1457	11.4139	11.3605	GTPase activating protein (Gyp3)		AFUA_3G12870	1	TCCTCATGGTCTTACTGAAGGAGACATTACCTCATATCTACAACAAGATCGCTGGCAACC	NC_007196.1_:3420107-3422476
CUST_300_PI396326364	0.00600661	0.00111185	1.82492	up	13.3563	13.399	13.8541	13.5454	12.7369	12.753	12.772	12.4216	low-temperature viability protein ltv1		AFUA_5G06520	1	CAAAAACGGCAACGAGGCCATCGGAATCAAGATGTTGGACGAGATCCGACAGGGTCTCGG	NC_007198.1_:1591505-1593037
CUST_7570_PI396326364	0.0144265	0.00405828	2.29961	up	8.75192	9.32003	9.4698	9.02474	8.42252	7.4358	8.02117	7.88146	C6 finger domain protein		AFUA_6G01960	1	ATGATATGAACGGTATGCCGACAATGAACGTAGTGCAATATCCTATGTATACGGCGGACC	NC_007199.1_:293478-294746
CUST_4048_PI396326364	0.0241405	0.00841783	3.2776	up	13.7991	13.3388	12.567	13.7054	11.693	11.5676	11.6256	11.6735	DNA repair protein		AFUA_1G04570	1	AATATGCAGTTCGCTCACGACCACGATGATGATAACGAAGATGATATGCCCAACAGCCAA	NC_007194.1_:c1294943-1292511
CUST_6289_PI396326364	0.00183186	0.000162	2.25543	up	6.64486	7.06294	6.86834	6.63671	5.9166	5.5729	5.5111	5.51865	3-ketoacyl-acyl carrier protein reductase		AFUA_7G04980	1	AATGCCAATAACAAGATCGACATCCTAGTCAACAACGCTGGCGTATCCCTATGCAAGAAC	NC_007200.1_:1173749-1174571
CUST_1823_PI396326364	0.0248334	0.00879656	1.90776	up	6.49078	6.6332	6.1099	6.83774	5.86164	5.0608	5.83102	5.59062	UPF0075 family protein		AFUA_4G01300	1	ACTGTCAACCAGGCCGTCGTTGACAACTTCCTCAACAACAACAAGTACTGTAATCAACTG	NC_007197.1_:c347036-345594
CUST_2767_PI396326364	0.00430739	0.000664	1.54104	up	13.1983	13.277	13.3193	13.4747	12.6646	12.4984	12.8081	12.8026	peptidyl-prolyl cis-trans isomerase	AFUA_1G01750	AFUA_1G01750	16	AAGACGTACAAAGAGAAGCCGGAGCAGGACATTAAGATCGTGAGCATTACTGTGACTTGA	NC_007194.1_:538463-540471
CUST_4348_PI396326364	0.0207107	0.00682613	3.68971	up	13.3976	14.4044	13.4154	12.9616	11.0401	12.5123	11.1477	11.9448	acetyltransferase, GNAT family family		AFUA_6G07920	1	AATAAGTCGGAGTCTGCGAGTGAGGAGGAATTGCTTGATAGCCGGGCTACGGATTCATGA	NC_007199.1_:c1834885-1833936
CUST_884_PI396326364	0.0220503	0.00742566	2.04715	up	11.0618	11.0793	11.5906	11.3493	10.4793	9.65226	10.2776	10.5374	exosome complex exonuclease exoribonuclease(Rrp44), putative		AFUA_4G12250	1	TATGACATCTGCAGAATACTTTTGTGCGGGTGCACATGCCGAGTCAGAATTTCGCCATTA	NC_007197.1_:3208224-3211379
CUST_8986_PI396326364	0.0257609	0.00923399	3.35708	up	11.1071	10.749	10.7137	11.4043	10.0623	8.47972	8.89406	9.54917	hypothetical protein		AFUA_8G00130	1	TTCGTCAGGAGTAGTACAGGACGAAAAGTCATTAATTTTATTGATGAAACACAGATAGAG	NC_007201.1_:9103-10609
CUST_8579_PI396326364	0.00461306	0.000744	2.84871	up	9.78465	9.65858	10.0741	9.37571	7.86431	8.3953	8.62978	7.96245	hexose transporter protein		AFUA_7G05100	1	TTATATCGTCTGGTGCTGTGTGATTGGCGTGCACTTTGTGTTGATCTTTCTCTTCTTCCC	NC_007200.1_:1204879-1206483
CUST_8778_PI396326364	0.000151	1.97e-06	135.09	up	10.4361	10.8932	10.2067	10.6962	3.51997	3.03307	4.14257	3.22558	Patatin-like serine hydrolase		AFUA_8G06310	1	TGGATTCTCCATTTGGGGTCCCCAACCACAGTATTCCATTACAAGTACAATGTCCGACAT	NC_007201.1_:1511162-1513425
CUST_6825_PI396326364	0.0015748	0.000123	1.59709	up	11.4263	11.3764	11.5102	11.2364	10.6018	10.6614	10.7828	10.8014	peroxisomal membrane protein Pex17		AFUA_2G08410	1	TACTTCTCGAAGTTCTACACCAAAGAGCTCTGAATGCATCCGACAAGTTGCTCCCACAAT	NC_007195.1_:2161912-2164153
CUST_8824_PI396326364	0.00328662	0.000429	3.73312	up	13.3221	13.1913	13.5507	13.3331	11.7651	10.9879	11.4227	11.6201	40S ribosomal protein S0		AFUA_3G13320	1	AATGTCATTAACATTGGCAAGACTTGGGAGAAGATCCTCTTGGCTGCTCGTATCATCGCT	NC_007196.1_:3533778-3534743
CUST_5314_PI396326364	0.00838505	0.00186857	1.52399	up	15.3365	15.4137	15.5821	15.5022	14.9605	14.5956	14.8933	14.9536	posttranscriptional regulation nuclease (Mkt1),putative		AFUA_5G12250	1	GAATTTAAAGACGTTCAATTGTGGAAGGAGGCAAATGAATGGTTGTCGGCGAGGCGATAG	NC_007198.1_:3179873-3182548
CUST_7418_PI396326364	0.0479986	0.0213406	1.65215	up	15.7438	15.6255	15.2298	16.1352	14.7056	15.2648	14.9183	14.9481	bZIP transcription factor (MeaB)		AFUA_3G10930	1	AGCGCCAGCATGCATTTTCAGACTCCCTTTAGTTATGAGCAAAACCATTCTCGTCATTAA	NC_007196.1_:c2846696-2844978
CUST_2825_PI396326364	0.0134889	0.00371141	1.58665	up	17.8074	17.915	18.1592	17.9091	17.3339	16.9748	17.3099	17.5082	60S ribosomal protein L18		AFUA_2G07380	1	TGTGATCGGAACTATTACTGATGACAATCGCCTTCTCACTGTTCCCAAACTCTCTGTTGC	NC_007195.1_:c1879564-1878770
CUST_3015_PI396326364	0.0283336	0.0105215	1.97659	up	13.9837	13.5405	13.8881	13.4955	13.0684	13.1367	12.4564	12.3142	translation initiation factor eIF-2B subunitfamily protein		AFUA_2G14290	1	GCAATCCAAAACAAGTCACAGCAGCTACGAAAGCTGGCACGCAAATACTTTGACTTTTGA	NC_007195.1_:c3748087-3746298
CUST_7590_PI396326364	0.0038877	0.000562	2.16663	up	13.4704	13.4207	13.588	13.5611	12.6076	12.1526	12.4984	12.3198	phenylacetyl-CoA ligase		AFUA_5G07410	1	AAAGCTAGACACAAATGGCTCAAGGGAGGAGTTCGCTTCATCGATGTTATTCCCAAGAGT	NC_007198.1_:c1849275-1847205
CUST_3528_PI396326364	0.0107023	0.00264725	1.64034	up	13.7296	13.6946	13.8772	13.6139	13.076	12.7213	13.2248	13.0373	guanine deaminase		AFUA_6G10210	1	TTCAATTGAGGTCATCTTTGAGAAGTTCCTGATGACGGGAGATGACCGCAACATTGCCAA	NC_007199.1_:2523159-2524544
CUST_3973_PI396326364	0.00500107	0.000844	2.14874	up	13.7516	13.4773	13.6581	13.2681	12.583	12.7226	12.1151	12.3206	hypothetical protein		AFUA_6G04220	1	GGTGAGCGCTCATACTCTATTTACGAACATTGAAATACCTGCCAACTTCGATCCATCGAA	NC_007199.1_:c947803-946489
CUST_5541_PI396326364	0.0107279	0.00266247	2.05707	up	15.3594	15.0913	15.4519	15.3126	14.0768	14.6094	13.9453	14.4212	hypothetical protein		AFUA_6G07200	1	ATGGTTCCACCTTCACTGAGATGATTGATCAGGCAGGATCTAACAATAGCAAGGGTGATC	NC_007199.1_:c1617598-1616324
CUST_1746_PI396326364	0.0037377	0.000524	2.26583	up	10.604	10.5804	10.8131	10.6145	9.64472	9.14182	9.508	9.59733	allergen	AFUA_5G01440	AFUA_5G01440	16	TCTCATCGAAGACATACTCGCAAGATCTCAAAATGGCCCTCAAACCAGGCGATAAGTTTC	NC_007198.1_:c377687-376891
CUST_2202_PI396326364	0.00257119	0.000285	2.13175	up	9.5269	9.26881	9.72324	9.7141	8.49316	8.25816	8.59409	8.51948	hypothetical protein		AFUA_7G01105	1	AAAGGACAGAACATCGCTCGCTGTCCTCAGTGCCATGTAGCGGTTTGGTCGCACTACGGT	NC_007200.1_:291474-291907
CUST_9415_PI396326364	0.000619	2.71e-05	4.89999	up	11.4566	11.4566	11.5299	11.0332	8.87302	8.8845	9.50093	9.04673	glucuronyl hydrolase		AFUA_7G05090	1	TATGCGGATTACTATCTGCTGGAGTTTGGGAATCAGCTGTTGAAGCTGGGACTGATATAG	NC_007200.1_:c1204812-1203130
CUST_8340_PI396326364	0.00855411	0.00192511	1.68615	up	10.0906	10.0033	10.4463	10.3546	9.52996	9.30773	9.57453	9.46769	anaphase-promoting complex component Cut20/Apc4,putative		AFUA_1G15710	1	CAATTTGAAAAAGTCTTTGGGCAAATAGCGATAACACAACGCAGAGGCATCTTGCACCGA	NC_007194.1_:4245453-4248250
CUST_3274_PI396326364	0.00749332	0.00157414	3.95849	up	14.0892	14.3298	13.3255	13.2814	11.4387	11.8542	11.6461	12.1471	hypothetical protein		AFUA_4G03170	1	TATGAGATCGTTTCACATGAGAGTGAGATGGGAACTGGCTATCTGGCTGACGATGATTTC	NC_007197.1_:885891-886514
CUST_7585_PI396326364	1.85e-05	6.92e-08	77.9163	up	13.2844	13.1973	13.8112	13.386	6.77713	7.25692	7.05593	7.45357	BTB/POZ domain protein		AFUA_7G08640	1	AGATCAAGGGCTACAAAAATACCATCGAGCAGACCAAACATACCATTGAGCAGCTCAGGA	NC_007200.1_:c2031945-2031117
CUST_7087_PI396326364	0.000888	4.85e-05	1.84874	up	7.50917	7.73996	7.68032	7.80075	6.63993	6.8942	6.7794	6.8705	ankyrin repeat protein		AFUA_6G09800	1	TACGATGAAATTGTGGGCATTCTCTCGGGCTTTTCCTATGTAGATGTGCCTGAAAAGGAG	NC_007199.1_:2408263-2410006
CUST_1813_PI396326364	0.0454326	0.0198903	1.55751	up	14.6797	14.5433	14.6061	14.2947	13.9318	13.4568	14.2329	13.9453	peroxisomal membrane protein receptor Pex19		AFUA_3G10940	1	TATACAGATGAAGATCCGAAGTATCGGCAGGCTGTGTGGGAGAAAATGCAAGAGATGCAA	NC_007196.1_:2851414-2852769
CUST_1597_PI396326364	0.0155588	0.00451416	2.34497	up	8.75036	8.1122	8.29102	8.19772	7.49951	6.49456	7.21756	7.2214	mismatch-specific thymine-DNA glycosylase		AFUA_6G13340	1	CAAAAAGACCTCTTTCAACGGCAGACTGAACCAATACTTTCATGCATCCAAGAACGTCGC	NC_007199.1_:c3384504-3383410
CUST_5961_PI396326364	3.71e-06	3.85e-09	650.609	up	16.2159	16.3192	16.2541	16.59	6.70707	7.24163	7.11268	6.93514	hypothetical protein		AFUA_6G09400	1	AAGATAATGGCCAGGAGGTCAGGTCCATCAAGGTTATGCATCGTCAATTTCAACATCAGG	NC_007199.1_:2268477-2269054
CUST_6294_PI396326364	0.00879877	0.00200005	1.627	up	14.1267	14.0732	14.5227	14.3141	13.4869	13.5972	13.7677	13.376	thioesterase family protein		AFUA_6G02390	1	TCTGCGATTTTTGTGGTCCCAAAGGGATTCAAGTTGCGGAAGATTGGAGAACGATTCTAA	NC_007199.1_:445384-446378
CUST_6840_PI396326364	0.00661779	0.00128989	1.72306	up	14.4249	14.3708	14.8097	14.6893	13.8571	13.5942	13.9622	13.7413	small nuclear ribonucleoprotein SmE		AFUA_7G05980	1	GAAAATGGCTACAAAGACTGATGAGGAGAAGCGGAGACCCCTTGGTCAAATTCTGCTTAA	NC_007200.1_:1468864-1469276
CUST_9322_PI396326364	0.00833027	0.00184089	2.17048	up	14.2896	14.7294	15.0277	14.7092	13.4305	13.4456	13.6605	13.7472	tyrosyl-tRNA synthetase		AFUA_5G10640	1	CACATTGAAAGCATACCCTCCTCCGGAAAAGAAGAAGAAGGAGAAGAAGCAAAAGGATAA	NC_007198.1_:2721762-2723271
CUST_5313_PI396326364	0.0407369	0.017145	2.99689	up	8.01875	7.53311	6.6117	8.27821	6.17855	5.62117	6.13957	6.16859	MFS transporter		AFUA_8G06530	1	ATACCTTCTTTTTGGTTGAGTAGTCGGACCTATAGTCATGAGACTGAGGAGACGGAAGAG	NC_007201.1_:c1579705-1578344
CUST_7979_PI396326364	0.000961	5.58e-05	1.92935	up	10.6693	10.6437	10.705	10.7099	9.77417	9.61754	9.72184	9.82184	hypothetical protein		AFUA_3G07970	1	AGAAGAAAGAAATATCCTTGAACTGCGCAAATTGCAACGCCTCGATCGGTATCGAAGACG	NC_007196.1_:c2028224-2026400
CUST_592_PI396326364	0.029625	0.0111228	1.68252	up	12.0591	12.3186	12.6298	12.6961	11.2745	11.6588	11.821	11.9468	ribosome biogenesis protein Ssf2		AFUA_1G06230	1	ATGTGGCACGACTACATCAAAAAATCCGAAGAAGAGGTCAAATCACTGGATAAGAATTGG	NC_007194.1_:1795883-1797285
CUST_8546_PI396326364	0.0232229	0.00796766	1.57287	up	16.354	16.1304	16.7406	16.2819	15.7168	15.682	15.9323	15.5623	progesterone binding protein		AFUA_4G06240	1	ACCTTCTTCAGCAAGAGATACAATATCGTCGGGAAGGTGAAGGATGCTACAAACTACTAG	NC_007197.1_:1605771-1606302
CUST_5625_PI396326364	0.00239717	0.000254	3.15405	up	15.7974	15.7473	16.3307	16.3146	14.102	14.3238	14.566	14.5693	hypothetical protein		AFUA_5G10960	1	CTAGGAGACGTACTGAATGGTCAAAAATCCTAACTGACCATATTATTATCAGTCAACATT	NC_007198.1_:c2811693-2809674
CUST_5508_PI396326364	0.00940119	0.00218971	1.71457	up	12.5733	12.6532	12.8418	13.0207	11.987	11.7121	12.0148	12.2637	mitochondrial exoribonuclease Cyt-4		AFUA_7G01550	1	TCTTAGCCTTGTTGAAGCTAAGATTACCTCGGTTGATTTGGCTCGCATGCTGGTCATCAT	NC_007200.1_:c406793-403540
CUST_2352_PI396326364	0.0218465	0.00733207	19.9089	up	10.3463	13.3689	10.4082	12.6395	7.26504	7.30224	6.78608	8.14821	dimethylallyl tryptophan synthase GliD1		AFUA_7G00170	1	TTCTATTACGATATCCAGCCGCGTCTTGCTCTTCCTGATGTCAAAGCATTCATCAACGTG	NC_007200.1_:42071-43432
CUST_2136_PI396326364	0.00486032	0.000802	2.00128	up	13.626	13.5212	13.2087	13.7046	12.6824	12.7494	12.3396	12.2854	hypothetical protein		AFUA_2G12930	1	TAAACGGCGATCGAGCGTCGTTGGCGCCGTGAAAAAGGTCTTCCATTTCTCCGGCTTCCA	NC_007195.1_:3317145-3318275
CUST_4028_PI396326364	0.00389201	0.000563	2.3559	up	13.5227	13.6825	13.6825	13.9086	12.6069	12.0639	12.6188	12.5616	Leucine carboxyl methyltransferase family		AFUA_5G11670	1	ATTCAGAAGATGGTGAGGTCTTTTGACGGTCTACCATCTGACATATCTCGCTTCTATCTG	NC_007198.1_:2997492-3000362
CUST_4319_PI396326364	0.0162582	0.00480985	1.55804	up	11.9128	11.5575	11.9303	11.601	11.2355	11.0999	11.2957	10.8117	hypothetical protein		AFUA_1G09160	1	TATTAAAGTGGATGGAGACGAAGTATCCACATCACAGCCTATCATCAATGGTACTGCGGG	NC_007194.1_:2381379-2381831
CUST_2773_PI396326364	0.00807316	0.00176302	2.69475	up	11.6803	11.585	10.8235	11.6373	10.1103	10.396	9.80421	9.69505	branched-chain amino acid aminotransferase		AFUA_7G06900	1	TATTGGGAGATGCACTACAATCCGGCGTATAGTTTTCCTGTTGACTATGGCAGTGGCTAA	NC_007200.1_:c1683791-1682820
CUST_2581_PI396326364	0.0225145	0.00764277	1.9201	up	15.418	14.9198	15.1201	14.9774	14.1535	14.6945	13.952	13.8705	hypothetical protein		AFUA_6G13346	1	AAGATCTTCTGGGACTTCACTACAAGAAATCTCAACGGCGCTGTAAAACCTACCCCGATA	NC_007199.1_:c3385590-3385055
CUST_5190_PI396326364	0.00129287	9.09e-05	3.01237	up	15.1731	15.0135	14.8671	15.2648	13.5507	13.5264	13.4803	13.3976	ubiquitin conjugating enzyme		AFUA_6G14130	1	GTTTGAAAGTCCCGTTTTTCACCCAAACATCTATCCCAACGGCGAAGTCTGCATTTCCAT	NC_007199.1_:3599478-3600147
CUST_7521_PI396326364	0.00362933	0.000501	2.17391	up	13.6155	13.4319	13.8824	13.3303	12.7385	12.2539	12.4901	12.2965	peroxisomal ABC transporter (PXA1)		AFUA_1G04780	1	TTACTCTGATCACGATTTCGACACGCGCGTCCTTGAAGAAGTATCACACCTTTAGTCTCA	NC_007194.1_:c1356622-1354133
CUST_8306_PI396326364	0.00344597	0.000459	2.24111	up	15.1255	15.1954	15.462	15.1899	14.0096	13.7652	14.2905	14.2508	metallopeptidase family M24		AFUA_6G09190	1	AACCCGATTGTCTTAACCACAGAGGCAGTGAAAGAGGTGAGTTCTAATTCAATTCACTTT	NC_007199.1_:c2183676-2181669
CUST_4750_PI396326364	0.00301022	0.000372	4.76531	up	17.9605	17.9011	18.0163	17.0368	15.0443	15.4997	15.7968	15.5636	hypothetical protein		AFUA_1G13230	1	TTCATGCCTTTGGGGGTTGTCGAGACGCTGAGGGAGGGCAAGTTCAGATGGCAAGGTTGA	NC_007194.1_:3512785-3515472
CUST_8672_PI396326364	0.0031362	0.000396	1.50689	up	17.9391	17.9261	18.1396	18.0234	17.5273	17.2363	17.4384	17.46	ribosomal S30/ubiquitin fusion		AFUA_6G02450	1	TTCGTCAACGTTACCATTACTGGTGGCAAGCGGAAGATGAACCCCAACCCCACTTCTTAA	NC_007199.1_:460900-461479
CUST_9373_PI396326364	0.00283314	0.000333	1.80599	up	11.0072	11.03	11.2523	10.8291	10.1376	10.0757	10.0968	10.3974	ankyrin repeat protein		AFUA_1G09700	1	TAGGTGTGGATTATAATAAACGGAACGATGAAGGGTTAACGGCGCAGGAGACCATTGAGA	NC_007194.1_:2516756-2517415
CUST_6603_PI396326364	0.0415333	0.0176053	2.20078	up	12.0071	12.09	12.6782	11.4023	10.2244	11.0508	11.0883	11.262	MFS monocarboxylate transporter (Mct)		AFUA_2G17360	1	TATCTATTGACCATTCTAAATGCTGCAAGTCTTCCTGGTCGCATCCTTCCCGGTTACTTG	NC_007195.1_:4639959-4641385
CUST_9609_PI396326364	0.00357336	0.000485	2.54547	up	13.3435	13.5236	13.476	13.6389	11.8377	12.1369	12.1499	12.4659	small nucleolar ribonucleoprotein complexsubunit, putative		AFUA_4G07540	1	GAGGCCAATGGTGTTCAAGTACATGAACATGAAAAGGATTTCATCATGTTGGGGGTATAG	NC_007197.1_:1952979-1956038
CUST_6162_PI396326364	0.0344353	0.0136811	4.01686	up	14.1328	14.1491	14.9699	13.971	11.2467	13.4502	12.3382	12.1635	LaeA-like methyltransferase		AFUA_2G04380	1	TATGTTTTGGTGGCGAGGAAACCGGTGCGGCCGAGATCCGGGTGTTGTACAATCATGTAA	NC_007195.1_:1204070-1205164
CUST_7534_PI396326364	0.0208303	0.00687206	1.88161	up	11.5094	11.6702	11.9383	11.4077	10.5495	10.3054	11.0205	11.0022	hypothetical protein		AFUA_2G01540	1	ATCGACACACTAGACAAGAAACTCCAAGCAATGGGAAATCTGCACAAAGAGTCCGAAACC	NC_007195.1_:c371886-369745
CUST_5416_PI396326364	0.00328572	0.000427	1.53778	up	17.6749	17.6428	17.7758	17.8009	17.1652	16.9123	17.1615	17.1719	40S ribosomal protein S21		AFUA_2G03590	1	TTGACGAGAACGGTCGCTACACCGGCGAGAACCAGAGCTACGCCCTCTGCGGTTTCATCC	NC_007195.1_:c956883-956337
CUST_5819_PI396326364	0.00434682	0.000674	3.93769	up	12.1471	12.0416	12.5123	11.9813	10.1155	10.4296	10.6073	9.62064	nucleoside-diphosphate-sugar epimerase		AFUA_3G12770	1	ATTCAAGCGTGACTCGTCATTCGAGCAGGCTGTTCAAGATTATTACGAGCAGGAGGTATT	NC_007196.1_:c3394959-3394003
CUST_6748_PI396326364	0.0134476	0.00369634	1.77423	up	15.5928	15.5707	15.8046	15.6381	15.0502	14.4711	14.829	14.9471	t-complex protein 1, alpha subunit		AFUA_2G16020	1	AAGAACTACAAGAACTATGGTCTTGATTTGACCAAGGGACGGGTCCACGATTGCATCAAG	NC_007195.1_:4237910-4239908
CUST_678_PI396326364	0.00696011	0.00140359	7.13329	up	13.4355	13.537	13.5896	13.4691	10.7627	11.1463	10.8424	9.94163	glyoxalase family protein		AFUA_7G05015	1	ATTAAGGATCCAGATGGGTATTTATTGGTTTTGTGTCAGAGGGGGTGGACGAATGTTTAG	NC_007200.1_:1178886-1179356
CUST_9570_PI396326364	0.00118046	7.85e-05	1.79096	up	12.9753	12.9666	13.0221	13.1268	12.3055	12.0345	12.2508	12.1369	rRNA assembly protein Mis3		AFUA_2G11380	1	AAAGAGCAAGGTGGATCTGCAGATCGAGTCCGGCGAGTACTTCCTGTCCAAGGAGGCCAA	NC_007195.1_:c2931700-2930497
CUST_7841_PI396326364	1.64e-05	5.27e-08	19.6937	up	10.9213	10.6145	11.0577	10.9386	6.32459	6.60946	6.70707	6.69229	metalloreductase transmembrane component		AFUA_8G06210	1	ACGTTTCATTGTTCGAGATCACTTGGCAGACAGAATGAGGTTGACGGAACTTGAGTACCA	NC_007201.1_:1480373-1482182
CUST_8870_PI396326364	0.00409042	0.000604	1.68035	up	15.3113	15.3548	14.9712	15.1829	14.3947	14.6285	14.3279	14.4741	AMMECR1 family protein		AFUA_3G09390	1	TGCACCAATGCTCTGGACTGGATACTTGGTGTGCATGGTATCCGTATATCTTTCATTCAC	NC_007196.1_:c2377212-2376056
CUST_4533_PI396326364	0.00183186	0.000161	2.21343	up	15.7367	15.7091	15.6709	16.0857	14.8248	14.8243	14.4822	14.4859	alpha-galactosidase		AFUA_5G02130	1	AGAGATCATTACAGTGTGGAATTAGAGAGTCATGATGTGGCCGCGTTAGTTGTTGGGAGA	NC_007198.1_:c541048-539481
CUST_3456_PI396326364	0.00420544	0.000633	2.23775	up	13.6964	13.8491	13.6978	13.8661	12.4065	12.9085	12.66	12.4863	MFS transporter		AFUA_3G01840	1	AACAATGGACTGCTGGATGTCACTGACCGGGACAATGACGAGTTTGTATATATTTATTAG	NC_007196.1_:451843-453443
CUST_9489_PI396326364	0.024286	0.00849129	1.61264	up	13.0724	12.9972	13.1481	13.0552	12.6265	12.0528	12.3626	12.4733	possible replication factor-a protein		AFUA_6G11130	1	ATACAAGATTGATGATGGCACAGGGGAGATTGAAGTGAAGCAGTGGATAGACACACAGAC	NC_007199.1_:2746677-2747858
CUST_6794_PI396326364	1.13e-05	2.47e-08	715.571	up	16.503	16.5276	16.2976	16.9263	6.62498	7.02869	7.2464	7.42255	RING finger protein		AFUA_6G09370	1	ATTCGAATGTCGTCAATGCAGGATTCAAGCTTGCAACCGGTGCAGAAGGAATAGGCTTTA	NC_007199.1_:2245549-2247121
CUST_3632_PI396326364	0.00427045	0.000652	3.439	up	11.0224	11.0128	11.4684	10.7867	9.46329	8.67438	9.5505	9.47408	actin polymerization protein Bzz1		AFUA_2G01200	1	AAGAATCACAATTTCAAGTCACAGACGTTCAAGATCCCAACCAACTGCGATCTTTGCGGG	NC_007195.1_:c283596-281077
CUST_4269_PI396326364	0.00663848	0.00129736	5.05898	up	12.6216	12.772	13.3435	12.3502	10.4964	10.348	10.426	10.4616	hypothetical protein		AFUA_2G01300	1	AGCAAATGCGATACGAAGGGCAATAGAGACTGCGTCGGATCATCTCGCTATTAAACAGTA	NC_007195.1_:315439-316044
CUST_2518_PI396326364	0.018041	0.00561649	2.96366	up	10.7945	11.1584	11.2966	11.078	9.50949	8.76926	9.94299	9.83625	acetyltransferase, GNAT family family		AFUA_8G05690	1	ATGGAGGAGATGAAGAAGAGGATTATGGGTTCTAGGCCTCATTACTATCTGGAGATGCTG	NC_007201.1_:c1354022-1353125
CUST_7616_PI396326364	0.000378	1.07e-05	2.01648	up	11.7234	11.8534	11.6711	11.6252	10.6949	10.6405	10.7004	10.79	pre-mRNA splicing factor (Prp24)		AFUA_2G01820	1	AAGTTGAGGAAGAGTAATGATGATTTCCGTGCCATGATCCAGCGGAATCGAGGTGAATGA	NC_007195.1_:c456550-452480
CUST_6339_PI396326364	0.0154569	0.00447334	1.76191	up	14.6163	14.7962	15.2064	14.8048	14.0692	13.6789	14.0692	14.3379	phosphoethanolamine		AFUA_4G05940	1	ATCATTGAAGAACAGGTCAAATCAGAAGAAAAGAGTCTGGCTGGGGAACTTGGTGCATAG	NC_007197.1_:1510559-1512096
CUST_9210_PI396326364	0.0214896	0.00716321	2.25967	up	17.6792	17.7838	17.8964	17.8074	16.6518	16.0582	16.8634	16.8889	aldehyde dehydrogenase	AFUA_2G00720	AFUA_2G00720	16	ATTTTTGGGCCGGTGGCGAGTATCGCCAAGTTCTCGACCGAAGAGGAAGTCATCCGCAAG	NC_007195.1_:161113-162800
CUST_2860_PI396326364	0.0461754	0.0203155	1.7176	up	13.5271	13.1444	13.6689	13.0932	13.0352	12.3448	12.7572	12.1749	SNF7 family protein		AFUA_5G13890	1	AAGAGATGGTGGACGACGCGATACCCAACAATGAACTCTATGAAGACGAAGAAGATGAAG	NC_007198.1_:c3641207-3640458
CUST_1989_PI396326364	0.00546905	0.000971	1.68652	up	15.308	15.1923	15.0465	15.066	14.4083	14.6462	14.1948	14.3473	SNF7 family protein		AFUA_5G13410	1	AATGATATCATGGACCAACGGCAAGAAATGATGGACGATGCCATAGACGAAGCTACAGGT	NC_007198.1_:3527881-3528791
CUST_4525_PI396326364	0.036772	0.0149494	3.09208	up	15.6915	15.3678	16.5114	15.332	13.3636	14.3773	15.0252	13.6223	glyceraldehyde-3-phosphate dehydrogenase		AFUA_8G02560	1	TGAATCCTCAGTTCTTCAAGATCATGGCGTGGTACGATAACGAATGGGGGTATTCGAATC	NC_007201.1_:c684489-683165
CUST_2809_PI396326364	0.0300473	0.011345	2.56232	up	14.6638	14.6509	14.8134	14.5376	13.3355	12.5717	13.6925	13.6362	isochorismatase family hydrolase		AFUA_2G08950	1	TTTGCTGGAGCGCGGGCATAGGGTGTATGTGATTGTTGATGGGGTGAGTAGCATGAATAA	NC_007195.1_:c2299185-2298396
CUST_7058_PI396326364	0.0159209	0.00466055	1.72753	up	14.9826	15.0148	14.9988	14.9594	14.3263	13.9079	14.186	14.3806	NADH-ubiquinone oxidoreductase, subunit G	AFUA_5G04370	AFUA_5G04370	16	TCAAGAAGGTTATCGAGGACTTCTATTTTACTAATTCCATTGCTCGGAGTTCCCCGACCA	NC_007198.1_:1179535-1181640
CUST_5152_PI396326364	0.0414785	0.0175691	1.73348	up	15.1028	14.7878	15.5353	15.5739	14.4249	14.3189	14.6715	14.4098	vacuolar H+\/Ca2+ exchanger		AFUA_2G07630	1	TGTATGTCATTATTGCTGTTACAACTTGGTACTATCCCAAGGTGGAAGGAGAGTTGGGCG	NC_007195.1_:1945225-1946757
CUST_2830_PI396326364	0.0142758	0.00399663	1.90117	up	8.1122	8.61764	8.70123	8.38346	7.63973	7.49951	7.50522	7.46251	endoglucanase		AFUA_4G07850	1	AATACTGATCCTGGCATCAAGTTTGACATCTACTCGGATCTGAGCGGTGGATACCCTATT	NC_007197.1_:2048194-2049055
CUST_6267_PI396326364	0.00411348	0.000609	4.7998	up	10.169	10.0941	10.9296	10.3256	8.0353	8.29102	8.04777	8.09228	hypothetical protein		AFUA_8G00350	1	TTTACAAACTTGTCAAGGGTTGGTTCGCATGAAAACAGACAATGGAGGCGAGGAGTTGGT	NC_007201.1_:74124-77388
CUST_8943_PI396326364	0.00280681	0.000328	2.00394	up	13.1036	13.274	13.409	13.2943	12.0661	12.1423	12.3681	12.493	acyltransferase		AFUA_5G11030	1	AATAACGTTGATGTTTCAACACGAACGATGCGTAGAAATGTTATTACGCCGTCGAAACTC	NC_007198.1_:c2827839-2825260
CUST_4366_PI396326364	0.0498633	0.0224701	2.25035	up	12.8768	13.0853	13.5426	13.6815	12.6782	11.2603	12.371	12.1961	PX domain protein		AFUA_2G07450	1	ATGATTGCGCGCGGTTTTGTTTATTCCATTCTTTTGCAAGCTCTGAGAGCTCTGACTTTT	NC_007195.1_:1904628-1907683
CUST_1531_PI396326364	0.00611595	0.0011419	2.05758	up	16.2127	16.184	16.0582	16.0664	14.956	15.0608	15.4081	14.9326	Fe-containing alcohol dehydrogenase		AFUA_2G04520	1	AAGCATTCGGATATCGAGTCGTTGGTTGAGGGGACGATCCCGCAGAAGCGGGTGTTGATG	NC_007195.1_:c1240948-1239416
CUST_2398_PI396326364	0.00473337	0.000773	1.61185	up	11.5968	11.5217	11.7996	11.8068	10.9879	11.0555	10.9029	11.0236	hypothetical protein		AFUA_8G04826	1	GTCTATCTTCGTATAAATATCATGCAGCAAGGAAAGCGTATCCTTCCTCGCCTTGATGTG	NC_007201.1_:c1109748-1107618
CUST_9626_PI396326364	0.0404822	0.016979	1.62151	up	9.80713	9.7628	10.3752	9.69391	9.34182	9.14055	9.22229	9.14497	carboxylesterase		AFUA_6G10780	1	ACTGACCAAGCGTCGCTAGATGAGTTTGCACAAGTACTTGCGTTGTTTAGAACTCTCTAG	NC_007199.1_:2662900-2664719
CUST_6902_PI396326364	0.00183237	0.000162	2.30559	up	14.5254	14.6638	14.6079	14.5288	13.476	13.1395	13.4062	13.4836	translation initiation factor EF-2 gammasubunit, putative		AFUA_4G07580	1	TACAGAGATTGGAGAGAAGATTGCTATCAGCCGGAGAATTGACAAGCATTGGCGTCTGAT	NC_007197.1_:1966460-1968133
CUST_5828_PI396326364	0.0112614	0.00285656	1.58764	up	13.4244	13.2674	13.7012	13.4827	12.9805	12.5176	12.9167	12.7932	NTP binding protein		AFUA_5G05760	1	AAATAATGAGGATGATTCTGATATATCTGAGGGTGGCAGTGGCGACGAAGGTTCCAACAG	NC_007198.1_:1343281-1344012
CUST_5533_PI396326364	0.000287	6.07e-06	40.6415	up	11.6735	11.6029	11.5645	11.7681	6.0802	6.16486	6.31027	6.67427	arsenite efflux transporter (ArsB)		AFUA_1G16100	1	ATGGGTTTCGGGTATAAGTTGTCGGCGACACAGAGTTTTACTGCAGCCAGCAATAACTTT	NC_007194.1_:4378898-4380216
CUST_305_PI396326364	0.0217699	0.00729054	3.58562	up	12.772	13.1006	12.7619	13.0259	11.7333	10.389	10.7169	11.4523	GPI anchored protein		AFUA_7G00450	1	ATGATCTGCCTCTGATGGCGGTGACTATTACGGCTGGTGCTAGTGCTGGTGCTAGTGCGA	NC_007200.1_:c119748-119032
CUST_1492_PI396326364	0.000688	3.14e-05	65.8883	up	12.9504	13.3247	13.7775	13.3734	7.31769	7.2637	7.39582	7.28104	SRF-type transcription factor family protein		AFUA_6G09335	1	AAGATCTCGCAGCAAGATATACAACGGAACGAACGAACTCAAGCAGCGCAAATGATCAAG	NC_007199.1_:2233494-2233936
CUST_9342_PI396326364	0.0114716	0.00293162	2.54345	up	15.0233	14.9536	14.2338	14.2652	13.1784	13.6909	13.0259	13.1937	hypothetical protein		AFUA_3G08880	1	GAATCTCTGAAAGGTGACGAAACTGTTTATGAAGACCTAGGACTGGACGCGAAGAACTAT	NC_007196.1_:c2273815-2272253
CUST_4764_PI396326364	0.023619	0.00815679	1.55389	up	16.186	16.4062	16.7062	16.1729	15.6105	15.5187	15.8394	15.9591	hypothetical protein		AFUA_7G00280	1	GTTCATTCTCTCATTGTTGGTCCTCATGATCATTATCTGGGTGCTACTTCCTCGGAATAA	NC_007200.1_:c82122-80492
CUST_34_PI396326364	0.00627694	0.0011914	6.64909	up	16.9856	16.8464	16.4928	17.3544	13.2542	14.8583	14.3585	14.2756	oxidoreductase, short-chaindehydrogenase/reductase family		AFUA_5G14340	1	CCCATGAGCAGCTACATGTGTGGAGAAGCAATGGTGGTAGATGGAGGGTTGTCAGCATAA	NC_007198.1_:c3738880-3737907
CUST_8194_PI396326364	0.00121818	8.34e-05	2.09238	up	11.4301	11.4548	11.7357	11.719	10.4058	10.3744	10.604	10.6949	rRNA processing protein Nop9		AFUA_3G11110	1	AGACCTGTTCTTCGTGAAAGAAAGAATGGCACAGGAATTGCTCAACGAAGAACTGAGTCT	NC_007196.1_:2904064-2906163
CUST_9074_PI396326364	0.00398488	0.000581	1.75191	up	11.8199	11.7586	11.9412	11.9143	10.8131	11.1339	11.0632	11.1881	multicopy suppressor of stt4 mutation		AFUA_3G06080	1	AATTCATCAAGGGCATTACTATGTCCAAGGAGGAAGTCGAACGACATAGAGAAGCTCGAG	NC_007196.1_:1497954-1500744
CUST_9185_PI396326364	0.00502458	0.00085	6.57233	up	19.0234	18.9209	19.0234	18.7733	16.7146	16.1332	16.4139	15.6137	cell wall protein PhiA		AFUA_3G03060	1	GGTATCGCTGCTCGTGTTGAGGATGTTACCAACCCTAACAGCTGTGTCTACACCCAGTAG	NC_007196.1_:c817842-817221
CUST_8900_PI396326364	0.0068626	0.00137038	1.78979	up	14.562	14.6173	15.0608	14.7834	13.9398	13.7546	14.0952	13.8747	diphthine synthase		AFUA_1G14020	1	TTATATCAGAGAATTTGCTGTGGATAAGGCAACCTTTGATGCCAGCTGGAACAAAGGGTA	NC_007194.1_:c3749822-3748849
CUST_5959_PI396326364	0.0275005	0.0101263	1.50075	up	16.7193	16.6857	17.0144	17.1473	16.3368	16.3672	16.3173	16.2026	aspartic-type endopeptidase (CtsD)		AFUA_4G07040	1	TATTGTATCCCGATTTGTCCACTGGCCCTTTATTTTCGCACTTCTTTGCATGGTGTTGGT	NC_007197.1_:1822474-1823898
CUST_7815_PI396326364	0.0159431	0.00467367	2.36343	up	9.32003	9.32171	9.47408	10.0899	8.31027	8.28069	8.44583	8.20538	3-hydroxyisobutyrate dehydrogenase		AFUA_3G09470	1	TGTATCAAGAGGCACGCGAGGATGAAAGGTGTCACGACCTGGACTCACGGGTGGTCTTTC	NC_007196.1_:c2412286-2411203
CUST_8616_PI396326364	0.000586	2.5e-05	18.2249	up	14.0975	14.2093	13.6438	13.9019	9.58294	10.4058	9.73668	9.37571	NmrA-like family protein		AFUA_4G03450	1	AGTATGTGGCGCTGCCGCAGATTGGGGACAAGCATACGTACCACGGGTTGAATCTGTCGA	NC_007197.1_:976914-977920
CUST_5797_PI396326364	0.00131992	9.5e-05	3.40416	up	15.7796	15.795	15.9563	15.7817	14.1898	13.7516	14.1392	14.1628	NADH-quinone oxidoreductase, 23 kDa subunit		AFUA_1G06610	1	TATGACATTGATATGACCAAGTGCATCTACTGTGGTTACTGCCAGGAGAGTTGCCCTGTT	NC_007194.1_:c1892948-1892067
CUST_9576_PI396326364	1.16e-05	2.78e-08	262.622	up	14.4567	14.574	14.3884	14.2441	6.05372	6.43024	6.44839	6.58357	hypothetical protein		AFUA_6G09315	1	TGTTTCCTGCAGCGATTCAAACTAGGGTTCATGTCCAGATGGGGCGAGACATATAAGTAA	NC_007199.1_:2224465-2225465
CUST_220_PI396326364	0.0145032	0.00409493	1.68511	up	13.9019	13.9542	14.2215	13.6496	13.0714	13.2856	13.2277	13.1311	acetylserotonin methytransferase-like protein(ASMTL), putative		AFUA_1G15580	1	AAGTTGATTGAGAAGGTGATGGCCAAGGCGGATGATGATAATGGGGACGAAATGTTGGAG	NC_007194.1_:4213976-4214794
CUST_5139_PI396326364	0.0198664	0.00646535	1.63075	up	12.7169	12.8603	13.2644	13.1491	12.1668	12.2489	12.4242	12.3286	hypothetical protein		AFUA_1G11810	1	CACGGGTTTGTCTTGCATAGAACGATATACAGACGTATCCAAAAATGCGACGGTCACTGA	NC_007194.1_:3108459-3110580
CUST_3277_PI396326364	0.00848548	0.00190417	1.81559	up	7.73658	7.81008	8.17649	8.21199	6.98349	7.0235	7.17412	7.31227	hypothetical protein		AFUA_1G02230	1	AAGATCTGGCACCAGGTTGCTGAAACCCTCAGACCAATGAAGCCTAACATTTCTTGGAAT	NC_007194.1_:c656708-656092
CUST_2174_PI396326364	0.00302123	0.000374	5.09641	up	11.7702	12.5887	11.6172	12.483	9.18386	9.85378	10.0426	9.98095	ankyrin repeat protein		AFUA_8G06990	1	TTGAACGAGGTGCGTGATATATTATTATTATTCTGTGATTATTTGGAGCGTGGGAATTAG	NC_007201.1_:1712214-1714420
CUST_4744_PI396326364	0.00318744	0.000409	2.35331	up	9.37796	9.8012	9.83149	9.4323	8.41098	8.54941	8.53832	8.00548	phenylacetaldoxime dehydratase family protein		AFUA_2G00260	1	GTCAACTGCGTGGACAGAACAGGTGTTATTCAGGGATGTGTGTCACTTGAATCCTTATAG	NC_007195.1_:c53265-52219
CUST_9114_PI396326364	0.00647566	0.00124293	2.80615	up	12.4907	12.0823	12.8983	12.109	10.8424	10.9364	11.3452	10.5019	carboxy-cis,cis-muconate cyclase		AFUA_6G11580	1	GTGGCTAGGCTGGATATTCCAGAGAAGGGATTTGGGATGAATGCAGTTTGGTACGATTAA	NC_007199.1_:c2874487-2873251
CUST_7400_PI396326364	0.0191519	0.0061115	1.66029	up	10.0131	9.78814	9.75418	10.263	8.85311	9.23005	9.43846	9.3711	carboxylesterase		AFUA_1G03300	1	GTGAGCATATTCGGGAGGTTTAATAACAAGCTCTTTAGTGGACTAATAGCCAATTGGTGA	NC_007194.1_:955980-958095
CUST_1057_PI396326364	0.00196188	0.000182	1.95341	up	17.3655	17.1547	17.4384	17.2786	16.466	16.0947	16.46	16.3525	37S ribosomal protein S24		AFUA_7G02140	1	CGTTCCAAGAAGTTCCGTGGTACCGCCAAGACCAAGGGACCCAAGAAGAACAAGGACTAA	NC_007200.1_:573601-574445
CUST_7458_PI396326364	0.000487	1.81e-05	3.6183	up	13.433	13.4478	13.6613	13.4305	11.8861	11.4665	11.5094	11.6894	RNase L inhibitor of the ABC superfamily		AFUA_1G10310	1	TTTTACAGAGTTGAAAAGGGCATCCCAGGCAAACATAATCGCAACCATCACAGGGACGAT	NC_007194.1_:2655644-2658120
CUST_7260_PI396326364	0.00515526	0.000881	1.59324	up	12.4739	12.3887	12.2508	12.43	11.9081	11.5252	11.666	11.7563	GTP binding protein (Bud4)	AFUA_2G08470	AFUA_2G08470	16	AAGGCTGCTAAGCTGATCGACGACAGGTCATCTTTGATCCAGAAAGAGACAACCACAAAA	NC_007195.1_:c2186268-2181924
CUST_290_PI396326364	3.49e-05	1.99e-07	13.534	up	9.54692	9.29914	9.41744	9.33266	5.65474	5.44515	5.6029	5.8593	Pfs domain protein		AFUA_1G00560	1	CCATCTTCGCCCACAGTAAGCGGCCACAGTCTCATCATAATATATGTCGATCTTATCTAA	NC_007194.1_:180590-181627
CUST_1812_PI396326364	0.00746914	0.00156674	2.3504	up	14.0933	14.0975	14.158	14.2703	12.7611	12.6523	13.0221	13.2519	ribosome recycling factor		AFUA_8G03940	1	CTGACAGAGAAGGGACAGAAAGAGGTGAAAGAATTGTTTGATGCTGCAAAAAGGGCATTA	NC_007201.1_:842291-843203
CUST_1710_PI396326364	0.00106079	6.55e-05	2.17229	up	18.0787	18.0745	17.8009	17.9391	16.8253	17.0994	16.7724	16.7193	NAD+ dependent glutamate dehydrogenase		AFUA_2G06000	1	TCGTATACAAGTACGGAAGCAGTCCTAGTCAGTTCTCATTCTTTGACTTCATGACCCAGC	NC_007195.1_:1696635-1700101
CUST_2431_PI396326364	0.00898326	0.0020566	4.10316	up	15.8646	15.5999	14.583	15.4875	13.66	13.1208	13.1203	13.4869	MFS multidrug transporter		AFUA_7G00390	1	TTGGATTTCTGAGTCTAGCATGTGTACCCATTCCGTTTGTGCTCTTGTACAAAGGGGAGT	NC_007200.1_:c109190-107773
CUST_8878_PI396326364	0.0173927	0.00531714	1.55493	up	13.0732	13.157	13.5961	13.2969	12.6624	12.5087	12.8269	12.5778	C2H2 transcription factor		AFUA_5G12060	1	AACTTCATGGGGAATTAGCAAGAGATTTATTGCCATCCTTACGAAGCTCGCGGAGCTATC	NC_007198.1_:c3125448-3121795
CUST_5393_PI396326364	0.021404	0.00712688	2.73922	up	7.12432	6.7794	6.47934	5.81872	5.3528	4.7264	5.3088	4.99873	hypothetical protein		AFUA_1G01210	1	AACTTGAAGTCGTCCAGCTTCAATGAGACTTATCAACAGTTCCAGGTGATCCAGCATCCA	NC_007194.1_:c421404-420901
CUST_8784_PI396326364	0.0282125	0.0104647	1.71449	up	9.23368	9.15239	9.80713	9.18577	8.87441	8.20228	8.69362	8.49751	dihydroxy acid dehydratase		AFUA_2G16300	1	TGAAAACATGCGTGATATCTACGGAGTTCAGGCAGAAATTCCTTGAAAACCCGGACGATC	NC_007195.1_:4324125-4326199
CUST_5368_PI396326364	0.0020967	0.000202	1.88649	up	15.8965	15.8888	16.1922	15.8218	15.1378	14.9177	15.1143	14.9669	glucosamine 6-phosphate acetyltransferase		AFUA_6G02460	1	ATTCTCGATTGCTCAGAGGCGAATGAGGGGTTCTATATCAAGTGTGGGTTTAAACGTGCT	NC_007199.1_:c463114-462471
CUST_8867_PI396326364	1.34e-05	3.34e-08	367.93	up	15.1097	15.0076	15.3113	14.9164	6.45489	6.61652	6.54921	6.63119	mitochondria protein Fmp29		AFUA_5G14880	1	ATCTGTTGGCGTAATTGGCCATATAAGGATCAAGAGGACAATAGCATGCCTCCTCAGAGA	NC_007198.1_:c3849477-3847948
CUST_7216_PI396326364	0.000267	5.03e-06	4.62949	up	15.066	14.902	15.1829	15.0787	13.0796	12.8294	12.85	12.6272	flavin-binding monooxygenase-like protein		AFUA_4G09220	1	AAGATAAAGGTCAAGCAGGGCCAGGAGATCACCGAGGTTCTCCCCCACGGACTTCAGTTC	NC_007197.1_:2410839-2412767
CUST_1826_PI396326364	0.0267239	0.0097516	1.78708	up	6.22216	6.68996	6.00002	6.64614	5.22028	5.83102	5.38741	5.76915	pectin methylesterase family protein		AFUA_8G07250	1	ACAACTTCAACAATGAGACCTTGATGGCTGTTTATGGTGTCTACGGGCCTGGATACAATC	NC_007201.1_:c1781062-1779789
CUST_3160_PI396326364	0.0307717	0.0117495	2.54979	up	9.5882	9.38044	8.94499	10.1857	8.12035	8.16929	8.08455	8.32361	potassium channel		AFUA_8G01480	1	TCTAACTTACAAGAAGGCTTGCAGACAGAGGAAAGTAAAAGATTAGGCGCATTATCTTAA	NC_007201.1_:374528-376246
CUST_7663_PI396326364	0.00083	4.36e-05	2.48566	up	16.2606	16.2903	16.2851	16.0994	14.7474	14.8488	14.966	15.1188	dihydroxy acid dehydratase Ilv3		AFUA_2G14210	1	AAATACGCTAGAACTGTCAAGGATGCCAGCCACGGCTGCATCACTGACTCTGTAGAATGA	NC_007195.1_:3721364-3723326
CUST_9110_PI396326364	0.0359548	0.0144715	12.4581	up	15.3096	15.674	14.8991	15.8125	13.8887	11.9072	10.4235	10.9198	hydroxymethylglutaryl-CoA synthase		AFUA_8G07210	1	ATATCGACGCAAGTATGACATGAAGCCATACCTCTCTATGTGTGAGGATCGGCATGAACA	NC_007201.1_:c1769143-1767575
CUST_5843_PI396326364	0.00211468	0.000204	1.58507	up	18.8678	18.9813	19.0455	18.8329	18.3952	18.1104	18.2322	18.3315	60S ribosomal protein L4		AFUA_5G03020	1	AAGCCTGTTGAGTCTAAGGAGAAGCCTGCTCGTCCCGCCCAGGAGTTCATTAACACCCTC	NC_007198.1_:806662-808051
CUST_6418_PI396326364	0.0187871	0.00594438	1.56701	up	15.43	15.1412	14.9689	15.4742	14.6797	14.7743	14.5104	14.4578	hypothetical protein		AFUA_5G08750	1	TTACGAAGAAAGACCTGATTATGTCATTGTCCTGCGTGTGTTGACCAAGGAGGAGATCCA	NC_007198.1_:2232332-2234397
CUST_4507_PI396326364	0.0072316	0.00148784	1.5283	up	16.4339	16.3635	16.6185	16.2402	16.0251	15.7903	15.7096	15.6835	NAD dependent epimerase/dehydratase familyprotein		AFUA_5G02240	1	AAGGTATTGAAGGATTTGGGCGTTGATGTTCAGACAACTGACTTTGTCGCATGGTGGTAA	NC_007198.1_:571955-573035
CUST_5000_PI396326364	0.00627694	0.00119151	1.73467	up	14.9481	14.9304	14.6023	14.8856	13.952	14.0635	13.8423	14.3298	UTP-glucose-1-phosphate uridylyltransferaseUgp1, putative		AFUA_7G01830	1	TTCAAGTCCATCAAGAAGTTCAAGTACTTCAACACCAACAACATCTGGATGAGCCTCCGC	NC_007200.1_:c488718-487183
CUST_8803_PI396326364	0.0094634	0.00221149	2.18324	up	15.759	15.8877	15.9523	15.6638	14.8562	14.2989	14.6173	14.9845	ornithine carbamoyltransferase		AFUA_4G07190	1	CTGTGGGCCGCAATTTCTGCTATTGAGGCATTTGTTGTCAACAAGGGGAAAATCCTATGA	NC_007197.1_:c1864512-1863397
CUST_5845_PI396326364	0.0222571	0.00751611	1.8291	up	13.4474	13.2659	13.5155	13.5236	12.3994	13.0408	12.3934	12.4343	rRNA processing protein Rrp8		AFUA_2G11450	1	AATGTTCGTGAAGATGGAATTTGTTAAGCAAGGTGGTGCCCCGACTAAGGGCAAATATGC	NC_007195.1_:c2948660-2947086
CUST_8469_PI396326364	0.00322017	0.000416	1.67955	up	13.6985	13.6451	13.7016	13.6203	13.0724	12.816	12.8399	12.9449	cleavage and polyadenylation specific factor 5		AFUA_5G02030	1	TCATCTGCTATCCCGCTATAACTTTGAGTTTGTTGATGAGAACGACAATGTTGTCGCAGC	NC_007198.1_:520484-521754
CUST_1471_PI396326364	0.00401123	0.000586	2.08429	up	12.8569	12.9652	13.1919	13.3069	11.9648	11.9203	12.1122	12.0853	3' exoribonuclease family protein		AFUA_6G02160	1	TTTGTATCGTGGTCGACAAAGAGAACGGGGAACAAGGGAAAACGGTGATTGTGAAAATGG	NC_007199.1_:c373852-372617
CUST_6679_PI396326364	0.00100157	5.9e-05	3.18044	up	11.9695	12.4659	12.0707	11.9863	10.0975	10.5237	10.5836	10.6106	hypothetical protein		AFUA_7G00680	1	TATTATATTGTGGAGTCTCTTGAAATGACGGAGAAACGGGTAAACGAGCTAGGCGGAAGC	NC_007200.1_:c182251-181591
CUST_379_PI396326364	0.00291356	0.000355	3.87096	up	15.1899	15.0068	15.8765	15.497	13.9849	13.1187	13.2428	13.4131	polysaccharide synthase Cps1		AFUA_7G02500	1	TATCCTTTTCGGTTATTTCCACGGAGGAATCAAGATGTACGCGGTGCTAACTCTGAATGT	NC_007200.1_:c683084-680932
CUST_6210_PI396326364	0.00930091	0.00216345	1.54915	up	9.76583	9.67942	9.55862	9.63917	9.08533	9.21985	9.01176	8.80019	conidiation-specific protein (Con-10)		AFUA_6G03210	1	AAACTTTGCCAACCGCCCTCAGGAGGAGGTCGAGAGCATTGCTCGCAAGGGAGGCCAGTC	NC_007199.1_:c683093-682787
CUST_8708_PI396326364	0.0282131	0.0104679	1.54196	up	13.9511	13.9837	14.2843	13.6362	13.5547	13.2993	13.2225	13.2797	adenosine kinase		AFUA_5G06390	1	TACGGATGATGTTGTTGAGATTGCGAAAAAGCTCGCTCAGCTTCCCAAGAAGAACAGTAG	NC_007198.1_:1536841-1538186
CUST_4067_PI396326364	0.000362	9.82e-06	4.90122	up	16.2934	16.2105	15.9642	16.0752	13.8951	14.0484	13.5227	13.9045	nonribosomal peptide synthase Pes1		AFUA_1G10380	1	AATGACCGATGAGATGTTTTTGTCCACACATCTGAAGGACCGGAGTATCTCGGATATCCT	NC_007194.1_:c2694887-2675699
CUST_2660_PI396326364	0.0198275	0.00644017	1.73282	up	7.70518	7.62274	8.14208	7.57481	6.88102	7.03864	7.01643	6.93624	ankyrin repeat protein		AFUA_1G07190	1	AAGCAAGTGTACCTACAAGTAGCGGCGTCAGAGCATAACGATGATGTCCTAGAAATACTG	NC_007194.1_:2038717-2039530
CUST_5770_PI396326364	0.0171798	0.00522708	2.4546	up	12.4108	12.2902	12.5512	12.5324	11.6249	10.6427	11.1265	11.2085	phosphatase family protein	AFUA_5G07860	AFUA_5G07860	16	ACTTTAGCTTCCATTTTCGCACCAGCACTCATTTCTGAGAGTACTGTCCCTAGCAAGGAT	NC_007198.1_:1969562-1972747
CUST_6273_PI396326364	0.000322	8.08e-06	4.50684	up	11.136	11.1117	11.3928	11.3137	9.04264	8.80728	9.10555	9.3104	tRNA dihydrouridine synthase (Smm1)		AFUA_3G08390	1	AGTCCGTTTATAAGAACAACGAAACGGAGGATTCTGCTCGCGATATCGCTGTCAAAAACG	NC_007196.1_:2151014-2152345
CUST_3630_PI396326364	0.0274609	0.0101061	4.32437	up	12.1683	12.2159	11.5676	12.4234	11.1595	9.23295	10.0467	9.48624	major allergen Asp F2	AFUA_4G09580	AFUA_4G09580	16	ACGGATTCTCCCAGTGCCACTATTGATGTGCCGCCGGTAAGGACAGTCCGGATCTCGTAA	NC_007197.1_:2494068-2495065
CUST_8252_PI396326364	0.017938	0.0055714	1.76669	up	11.5864	11.3214	11.2044	11.8616	10.6627	11.0205	10.5649	10.4414	glucoamylase/glucan 1,4-alpha-glucosidase		AFUA_4G10140	1	AATATAAATTCATTCGGAAAAGGGTGGGTGACGGTAAGGTAATCTGGGAAGAAGGCCAGA	NC_007197.1_:2639327-2640504
CUST_378_PI396326364	0.00838128	0.00186459	1.97851	up	8.77481	8.54855	9.14374	8.79515	7.93379	7.52935	7.69877	8.16268	signal transduction protein BroA	AFUA_2G11760	AFUA_2G11760	16	AGTAGAGAGCCTAAAGAAGAATGTTGAAACCTTTATCAACAACCGACGGTCCGAAGGAGC	NC_007195.1_:3021058-3024186
CUST_168_PI396326364	0.00759764	0.00161341	1.75624	up	8.13189	8.1457	8.49839	8.14698	7.38558	7.29648	7.24376	7.74716	hypothetical protein		AFUA_3G08570	1	TCATATTCTCTGCTGAGGAAGCTCAACTCCAGGATGATATTATGATTGCTTTGCCACACA	NC_007196.1_:c2197577-2196609
CUST_4844_PI396326364	0.00208719	0.0002	1.95945	up	14.1732	14.1979	14.1444	14.1677	13.3263	13.0813	13.1693	13.2245	nuclear pore complex subunit	AFUA_6G10620	AFUA_6G10620	16	TTTTGAAGACGGAAAAGACGATGTCTCAGAGGGAACTGTCCGAATCTATGTGCGCGAATT	NC_007199.1_:c2628109-2626932
CUST_1137_PI396326364	0.0227325	0.00773093	1.80195	up	8.25667	8.20228	8.71731	8.60903	7.69877	7.10177	7.80879	7.77773	cellular morphogenesis protein (Bud22)	AFUA_6G08800	AFUA_6G08800	16	AATCGAATCCGGTGAAGAATGTCTTTCCGGGAATTATGGATGGGATCCGGCAATTACTTG	NC_007199.1_:c2087309-2085875
CUST_5933_PI396326364	0.00181467	0.000158	1.61158	up	16.6753	16.823	16.8253	16.6232	16.1765	15.8829	16.0823	16.0512	20S proteasome maturation protein Ump1		AFUA_5G10740	1	TTCCGGGAACCACCTTCCTTCCATGACGAGATGGAGAAAAGACTCCGGGTGGAGTTCTGA	NC_007198.1_:c2748022-2747125
CUST_3945_PI396326364	0.0102777	0.00249951	6.57765	up	13.4786	12.9726	13.3296	12.7424	9.97407	11.5176	10.2923	9.86903	choline transport protein Ctr		AFUA_5G02940	1	AACTATGTCTCTGCAGTGTATGGTGTCGTTGTCGTCATTGTCCTGATCGATTGGTTCGTT	NC_007198.1_:c783300-781599
CUST_8817_PI396326364	0.00706683	0.00143611	1.57152	up	14.1525	14.025	14.1294	14.0804	13.3321	13.5641	13.3003	13.5822	ribosomal protein L34 protein		AFUA_2G03040	1	TTGATAGGTTTTTGTTCTACAGGTACAACACGCGGTCCAACAAGGTCCGCATCATCAAGA	NC_007195.1_:787407-788437
CUST_4931_PI396326364	0.0165245	0.00495359	2.19813	up	4.4364	4.22588	3.86058	3.5489	2.78969	2.60549	3.37926	2.75221	hypothetical protein		AFUA_4G14310	1	CCGATGGATGACGAGACATACTATCATCCTTGGCTTTATTTCGTCTTGTCGAAAGGTATT	NC_007197.1_:3763954-3764842
CUST_2792_PI396326364	0.0153565	0.00442037	1.83788	up	16.0607	15.9961	16.5656	16.0011	15.3867	15.1348	15.308	15.2818	ARD/ARD family protein		AFUA_6G04430	1	TATCTACCATCGTTTCACCACCGATGACAAGAATTACGTCAAGGCTATGCGCCTTTTCCA	NC_007199.1_:c1013586-1012672
CUST_1902_PI396326364	0.00224093	0.00023	1.737	up	18.3833	18.2155	18.429	18.4014	17.6428	17.34	17.63	17.63	ribosomal protein L16a		AFUA_1G05990	1	CAGAAGTCGGCGAGCATTGACGAGAAGACCAAGAGCCAGCTTGCTGAGTACGGATATTAG	NC_007194.1_:c1728875-1727904
CUST_2426_PI396326364	0.00129475	9.26e-05	2.3111	up	15.6794	15.5794	15.9271	15.5101	14.7169	14.3322	14.5026	14.31	3'(2'),5'-bisphosphate nucleotidase		AFUA_6G09070	1	GCTCCAGAGGCCATCCAGGACCAGGTTATTAGTGCCGTCAAGACGGTCCTGAAGCTATGA	NC_007199.1_:c2156209-2154962
CUST_4456_PI396326364	0.00849498	0.00190894	1.52261	up	16.2105	16.1433	16.0752	16.1543	15.3636	15.6892	15.4717	15.6326	carbonic anhydrase family protein		AFUA_8G06550	1	ACCTGGAGATTGATTTTGAGGAGACTCTGCGGGATATCAAGAAGATATACAATCTGGCGC	NC_007201.1_:c1584166-1583433
CUST_4975_PI396326364	0.0177432	0.00548142	2.15399	up	9.14884	9.33758	8.50429	9.36717	8.094	8.26442	7.82676	7.74467	hypothetical protein		AFUA_8G01870	1	ATCGAAAATCTGGTGCAGGTTCTTGAACCGTATTATCCTGAATACGCAGTCCATTCCTTC	NC_007201.1_:c486545-485614
CUST_2627_PI396326364	0.046212	0.0203371	1.93814	up	14.0116	14.1934	13.289	14.3884	13.1348	13.2559	12.7404	12.9327	C6 transcription factor Ctf1A		AFUA_4G03960	1	TGCAATCGCAGTTACAATCACAAGGTATGCAGCAACGTCACATGATGGTGAATCAAACGC	NC_007197.1_:c1111549-1108708
CUST_9187_PI396326364	0.00147494	0.000114	1.63604	up	13.95	13.8805	14.1354	14.0068	13.4154	13.1693	13.3452	13.202	UPF0132 domain protein		AFUA_3G10255	1	GACCACTTTGAGGTACCTATATTCGGACGTCTCGCAAACTCCTTTGTGGATAATGAGTAG	NC_007196.1_:c2656763-2656021
CUST_767_PI396326364	0.00456094	0.00073	2.41312	up	11.0396	10.8693	10.4361	11.0826	9.58156	9.81475	9.36089	9.5868	hypothetical protein		AFUA_2G09690	1	TTACGGCTATTCAGGAGCATCAAATCATCAATTGAACTGCATCCCTCGTCTCCATCACTT	NC_007195.1_:c2486786-2486604
CUST_5317_PI396326364	0.00168008	0.000139	2.04499	up	14.0392	14.0036	14.1683	13.7454	12.936	12.7906	12.9275	13.1741	WW domain protein		AFUA_6G06520	1	ATCAATGGACGCATGATTCCAAGGATCTCGAACGGACATATCTCATTCGCACACTTCAAG	NC_007199.1_:c1409237-1405489
CUST_7232_PI396326364	0.0136649	0.00376884	2.09541	up	15.6599	15.3932	15.0153	15.7667	14.6553	14.6445	14.287	13.9793	vacuolar ABC heavy metal transporter (Hmt1)		AFUA_2G03090	1	ACTCGACCAGCGCAAGGTCAATTTTCAAGCAAATCATTGGAAGATAGTCAGAAAGGGTAG	NC_007195.1_:807812-810562
CUST_3923_PI396326364	0.000716	3.36e-05	6.61447	up	14.2933	14.1243	13.6434	14.2836	11.5995	11.3283	11.2131	11.3011	eukaryotic translation initiation factoreIF-2C4, putative		AFUA_3G11010	1	AGAATATGATCTACGATCACTGTTACCAATACATGCGCTCCACAACTTCAGTGTCTCTTT	NC_007196.1_:c2872656-2869663
CUST_6291_PI396326364	0.0122039	0.00319973	1.58227	up	12.5483	12.4242	12.5927	12.5698	11.6811	11.7437	12.0842	11.978	DUF207 domain protein		AFUA_6G02350	1	TTCTCGAGACTCAGACAAAATCTGCTGACCATTCGAGTACAGGGACATACGAAATGGGAT	NC_007199.1_:437032-438246
CUST_7928_PI396326364	0.0159409	0.00466983	1.88588	up	8.11738	8.69547	7.94728	8.28069	7.05692	7.65633	7.36438	7.30224	MFS transporter		AFUA_3G09170	1	CGGGCGAACCGGCGCATTCGGGCTATGGACTCGGAAGCGATCAATTTCTATGCTTATTAG	NC_007196.1_:c2332413-2330878
CUST_4427_PI396326364	0.0299137	0.0112664	2.8922	up	6.00778	5.97926	4.75265	5.93044	3.91428	4.76655	4.4364	3.42424	hypothetical protein		AFUA_4G00500	1	GTGCCATCTCACTGGGGTATTTTGGCTTTCATTTTTGGAGTTGTGGGTTTCCACATCTGA	NC_007197.1_:129266-132478
CUST_5920_PI396326364	0.042911	0.0183675	1.50813	up	13.2069	13.0136	13.541	13.1024	12.9515	12.5281	12.7243	12.2891	OTU-like cysteine protease		AFUA_3G05550	1	ATTTTCATTGGCGAAAAAGGAGCCACCACGCATGCGACGCAGACAGGACATTATAATTTC	NC_007196.1_:c1343614-1342592
CUST_7307_PI396326364	4.8e-05	3.11e-07	33.9446	up	13.3247	13.0804	13.0274	12.9299	8.38666	7.83164	7.9039	7.89981	glycogen synthase Gsy1		AFUA_5G02480	1	AATCAGCTGACTGACTTCATGTTCAATTTTACCCAGAAGAGCCGACGACAGCGCATTAAC	NC_007198.1_:c641874-639550
CUST_7276_PI396326364	0.00969864	0.00231237	2.38824	up	15.8366	15.8205	16.3672	15.5671	14.1821	14.6193	15.066	14.7002	aminotransferase, class III		AFUA_1G16810	1	TATCATCGTTGAGACGGCGGGTAAGGTGATTGAAGAGGTTTTCGTGAACATCGGCATTAT	NC_007194.1_:c4588253-4586396
CUST_8976_PI396326364	0.0405173	0.0170023	2.27067	up	11.7013	11.6076	12.8399	12.2659	11.2217	10.3752	11.1504	10.9349	hypothetical protein		AFUA_7G02320	1	ACGGTTATTTTCATGCTGGCCAAATCAACCCAACGTCGTCCGCAAAAGTTGTCTTCAATG	NC_007200.1_:633215-634958
CUST_3868_PI396326364	0.00144129	0.000109	2.24444	up	12.2424	12.3715	12.6155	12.3198	10.9925	11.1347	11.4213	11.3353	carboxylic acid transport protein		AFUA_2G09450	1	AGTTCTTCGTTCAAGGTGCCTGGGGTGTCATTCCTATTCATTTGAATGAGCTTTCTCCAC	NC_007195.1_:c2414121-2412375
CUST_3713_PI396326364	0.00615435	0.0011555	1.54631	up	15.9642	16.1477	16.3192	16.0165	15.6761	15.3394	15.4035	15.5134	glucose-6-phosphate isomerase		AFUA_2G09790	1	AATTGGGCAAGGTCCTTGCCAAGAAGATCCAGAAGGAACTGGAGACACCCGGAGCAGGTG	NC_007195.1_:c2503142-2501387
CUST_363_PI396326364	0.00918384	0.00211619	1.92854	up	11.6545	11.5968	11.909	11.6279	10.9411	10.394	10.6919	10.9712	WD repeat protein		AFUA_4G08530	1	GAAGAATGACAAATCATCACCACATGATGCTCACCTCCTAGCAACATTTTCTCAAGACTC	NC_007197.1_:c2206854-2204802
CUST_8097_PI396326364	0.0191493	0.00610473	1.7241	up	14.4657	14.3986	14.2278	14.5503	13.7016	13.9595	13.281	13.5569	protein kinase		AFUA_4G08920	1	TGGTGTCCACATTGTCATTGTAAGCCTCAGCATGCGATTCCATAAATTGTGTCTCTGGCA	NC_007197.1_:c2314523-2312387
CUST_1752_PI396326364	0.0198275	0.00644831	1.8536	up	14.5939	14.3773	13.8747	14.5842	13.2373	13.8118	13.3728	13.4469	C2H2 finger domain protein		AFUA_2G16230	1	AGTCATGTTTCGAGTGCATCGAGATTGCAGCAGTCCAAGGCATTAATTGGGTTGCCAAAA	NC_007195.1_:c4296711-4294138
CUST_7489_PI396326364	0.00422405	0.000638	4.88379	up	14.4074	14.3835	15.0588	14.3388	11.4784	12.5433	12.5533	12.4615	hypothetical protein		AFUA_3G03750	1	AGGAAGTCTGATTCGACGACTTTACTTAGTCAGTCGACATCCGAGAAGGGCAAGAAATGA	NC_007196.1_:1027939-1029369
CUST_1750_PI396326364	0.0376471	0.0154185	1.69627	up	13.2452	13.328	13.7815	13.8196	12.9058	12.2811	12.8988	13.0391	AMP deaminase Amd1		AFUA_8G02860	1	ACTTGCCTTGATCGAACAATATTCTGATCGTCACATTGACTGTCCAACTAGGCGGCCAAT	NC_007201.1_:777600-780635
CUST_7604_PI396326364	0.0198275	0.00644235	3.082	up	16.6632	16.5196	16.2389	16.1901	15.3338	14.9326	13.9821	14.8678	actin cortical patch protein Sur7		AFUA_2G02310	1	ATAAATTCAACAACAACGGCCAATCCTCTCATCTCGGTGTCAAGGCTTTCGCCTTCATGT	NC_007195.1_:582441-583364
CUST_3075_PI396326364	0.0257609	0.00923072	1.7197	up	9.3104	9.4691	8.83444	9.56162	8.64516	8.71177	8.21604	8.47395	hypothetical protein		AFUA_2G03940	1	TATGATTAGACCGTCTCAGTCTCAGCACAGATCCGAAGCATCAAAGTCTCTTTCTGGCAT	NC_007195.1_:1064997-1065690
CUST_7748_PI396326364	0.0177388	0.00547555	1.74305	up	7.62274	7.46652	7.54564	6.97305	6.8444	6.45131	6.69497	6.41083	hypothetical protein		AFUA_5G00510	1	TCGAGAACCAAAACGACGAGGCCTACATCCAGTACTTCTACATTGATTACGAGCTCTATG	NC_007198.1_:c149094-147724
CUST_6465_PI396326364	0.00412773	0.000613	1.84067	up	8.97133	8.74205	9.11482	9.15239	7.99568	8.23733	8.12149	8.10518	phosphoserine phosphatase		AFUA_7G06850	1	GATTGGGATTCTATTCTTGACACAATGCAAGACATCTATGAGAGAACAGTGAAGATCTAG	NC_007200.1_:1668889-1669954
CUST_6327_PI396326364	0.000781	3.86e-05	1.66706	up	15.6454	15.6014	15.4128	15.576	14.9376	14.8011	14.7287	14.819	CaaX farnesyltransferase beta subunit Ram1		AFUA_4G10330	1	CCACACAAGTCAGCCGAAGATATACGTGTCTGGTTCGAAAATCAATCTTTCGACCTGTAG	NC_007197.1_:c2694326-2692417
CUST_6655_PI396326364	0.00560718	0.00100382	2.0598	up	15.7903	15.9235	16.1403	16.2628	14.9445	14.9338	14.9689	15.0997	hypothetical protein		AFUA_4G14250	1	TCTAATAAAGTGACTGTTCGAACGGATATTGTCGTCCGAGTGTCTTCGGATGAAGCTTCG	NC_007197.1_:3719688-3721473
CUST_8473_PI396326364	0.000438	1.53e-05	6.18869	up	13.2027	13.0311	13.5029	12.7716	10.3624	10.4826	10.8524	10.2923	2,4-dihydroxyhept-2-ene-1,7-dioic acid aldolase		AFUA_1G11530	1	TATCGTGCAGATTGAGACTAAGGAGGCATTGGAGAATGTAGAAGAGATTGCAAAGGTCCC	NC_007194.1_:3044826-3045883
CUST_3663_PI396326364	0.00659284	0.00128267	1.9088	up	16.6937	16.7062	16.9123	16.7367	15.958	15.5101	15.8509	15.9992	NADH-ubiquinone oxidoreductase 49 kDa subunit		AFUA_2G13710	1	TTTGATCAGATTTCTCGTGGTCACCTTCTGGCAGATGCTGTCGCTATTATCGGTACAATG	NC_007195.1_:c3562135-3560585
CUST_3043_PI396326364	0.0373313	0.0152504	2.25178	up	15.674	15.708	16.0393	15.6919	14.6133	13.8813	14.8794	15.055	FAD dependent oxidoreductase superfamily		AFUA_5G13940	1	TAAATCCTTTATTATTCGAGGGCAAACGTGTCTTGTCCGTAACCCCTGCTCTGTGACCAT	NC_007198.1_:c3648558-3647368
CUST_4173_PI396326364	0.018937	0.00600359	3.02027	up	13.3181	12.9641	12.547	12.9637	12.0654	11.553	10.7222	11.0735	glutathione S-transferase		AFUA_7G05500	1	CAAGAGGCAGCCAAAGCCGCACAGGAAAATACTTGGATAAACGAGTTGAACTGCGTTTAA	NC_007200.1_:1329017-1329786
CUST_1912_PI396326364	0.0234333	0.00807629	1.69931	up	16.0833	16.1922	16.2819	16.0893	15.1038	15.3785	15.7727	15.332	mitochondrial methylglutaconyl-CoA hydratase(Auh), putative		AFUA_3G11480	1	AATGAGGCGTACAATGGGGTGATTGAGACGGAGGACCGGTATGAGGCGCTTCGGGCTTTT	NC_007196.1_:3012552-3013542
CUST_8956_PI396326364	0.0011901	7.98e-05	2.18148	up	13.2354	13.2031	13.274	12.9956	12.2358	11.8175	12.0635	12.09	hypothetical protein		AFUA_4G12880	1	TATTAGCTGGGTCACTCGCAAAGCTATCTCATACGCCACTGTCACCCTAATTATCAAGGA	NC_007197.1_:c3368571-3367679
CUST_3912_PI396326364	0.000171	2.34e-06	17.2875	up	13.0175	13.0922	13.2708	13.1258	8.99859	8.764	8.99085	9.30613	phosphoribosyl diphosphate synthase isoform 4		AFUA_4G10790	1	ACACAGTGCCCCACAAGGAGAAGAAGGAGCTTTGTGACAAGATTGACACCATTGATATCA	NC_007197.1_:2816513-2817684
CUST_69_PI396326364	0.0132475	0.00360969	15.8749	up	15.5781	15.4773	15.4562	16.1175	13.1628	10.8524	10.8444	11.8148	hypothetical protein		AFUA_6G14470	1	TGACATATACCAATGTGCTGGGATTGATCGATGATGGTTACTTGCGACGGTTGGATGAGA	NC_007199.1_:c3678960-3678210
CUST_5600_PI396326364	0.00630078	0.00119931	79.0739	up	11.0896	11.7617	11.0999	11.5657	5.2645	3.6343	4.78584	6.6117	arsenic methyltransferase Cyt19		AFUA_1G16110	1	TTTGCTGAGCTGGACTTCAATGAATGGGTTGGTAAGTTTCCTTTGAGCCAGTACTGGTAA	NC_007194.1_:c4381455-4380474
CUST_7160_PI396326364	0.0010053	5.97e-05	2.9931	up	13.6722	13.3931	13.2638	13.6519	11.8548	11.923	11.8148	12.0618	hypothetical protein		AFUA_8G04310	1	ATGTACAGCATGTCATCTCGAAAACTTTGACCTACCGGATCTTCCAGCCGTTCTTGTTCA	NC_007201.1_:c968583-964858
CUST_5807_PI396326364	0.0308573	0.0118195	1.61019	up	7.6292	7.67321	8.1776	7.58207	7.18544	7.09171	7.06294	6.97305	arabinosidase		AFUA_2G00650	1	AAGACGGAAGATGAGAGCGTCTACCTCGCATTGAGTAACAATAGTAATCCACTCGACTTC	NC_007195.1_:141038-142620
CUST_3138_PI396326364	0.00744114	0.0015582	2.11036	up	14.3413	14.1732	14.6614	14.8183	13.3426	13.2069	13.525	13.6096	hypothetical protein		AFUA_7G05460	1	TCAAACGCAGAGAAAGTGGCATCAGGACTTTCAAAGAAGAAGAGAAAGTCGATTTCATAA	NC_007200.1_:1319258-1320541
CUST_1122_PI396326364	0.000278	5.68e-06	172.463	up	10.5664	10.7578	10.184	10.5922	2.92131	3.06285	3.79026	2.60549	hypothetical protein		AFUA_8G06170	1	ACCATTCCAATCTCCGATGAGCTCAAAACTCAATTTATCATACAACGTCCAAAAGTGATG	NC_007201.1_:1473226-1473885
CUST_2789_PI396326364	8.17e-05	8.23e-07	6.96917	up	13.8362	13.8663	14.1988	14.1849	11.0396	11.1196	11.4032	11.3199	hypothetical protein		AFUA_6G06630	1	AATGACGGTGATAGGATACACATTGTGGATGTGGTGCGACGAAAAGTGCCAATTGGTCTT	NC_007199.1_:1440406-1441512
CUST_3925_PI396326364	0.00286549	0.000343	3.27689	up	16.0484	16.0526	16.1969	16.1156	14.4978	14.1328	14.268	14.6656	40S ribosomal protein S6		AFUA_4G10800	1	TACATCTTCAAGATTACTGGTGGTAACGACAAGCAAGGTTTCCCCATGAAGCAGGGTGTT	NC_007197.1_:c2819924-2818715
CUST_771_PI396326364	0.00929558	0.00216028	1.72939	up	12.3083	12.5069	12.7042	12.5199	11.5575	11.4784	11.9143	11.928	small nuclear ribonucleoprotein (LSM5)		AFUA_7G04280	1	TGTCAATATGGTTCTGGAAGATGTAACTGAATTCGATTACTCTGGCGCGCAGGTCAAGCT	NC_007200.1_:963236-963803
CUST_330_PI396326364	0.000665	2.99e-05	4.84025	up	15.8626	15.9838	16.3197	15.9352	13.662	13.7579	14.1361	13.445	homoserine dehydrogenase		AFUA_3G11640	1	ATCATCAGCTTCTACACCAAGCGGTACGGAAGCAACCCGCTTATTGTACAGGGCGCCGGT	NC_007196.1_:3058607-3059789
CUST_8657_PI396326364	0.00599833	0.00110748	1.84733	up	15.0948	15.1191	15.5237	15.4828	14.4918	14.2215	14.6087	14.3566	hypothetical protein		AFUA_2G05550	1	AGGAAGCTGACGGAGAAGTGGACTTACAAGGACTTCAAGATCCCAGGATTGGATATTTGA	NC_007195.1_:1549390-1550812
CUST_2569_PI396326364	0.00151102	0.000117	7.88117	up	14.4771	14.4465	14.6773	14.2292	11.2386	12.0483	11.4464	11.1831	amidohydrolase		AFUA_1G11250	1	AGCATTTTGAGGATTTTGACGGGGATACACCGAGGACCAATGTCAGCGAAGACTTTTCTA	NC_007194.1_:2969713-2971095
CUST_118_PI396326364	0.024088	0.00838702	2.01102	up	11.7177	11.8114	12.2825	11.7702	10.4671	10.7231	10.9318	11.4283	hypothetical protein		AFUA_5G02950	1	AGAGCATCTGGGATACATATGCATTCAAGGACAAGGAAGGCTACTTTGTTATCGCCAACG	NC_007198.1_:789023-790619
CUST_4484_PI396326364	0.0123084	0.00323879	1.58162	up	14.7789	14.6277	14.8933	14.8583	14.3418	13.8408	14.1875	14.1424	hexokinase Kxk		AFUA_2G05910	1	TACGGTGCTTTCGACAACGAGCACGTAGTGCTTCCCCTCACAAAGTATGATCATATCATT	NC_007195.1_:1662852-1664600
CUST_2203_PI396326364	0.00227288	0.000235	2.14305	up	13.0408	13.1106	13.4104	13.37	12.0717	11.8674	12.2617	12.3322	37S ribosomal protein Rsm25		AFUA_4G07250	1	ATATTGCCCGTTGTGAATTCTACCGACTACGACTACAAGAAGATATTGAACGACGGGTCG	NC_007197.1_:1877939-1878802
CUST_2424_PI396326364	0.0190166	0.00604386	1.69293	up	12.7735	12.6069	13.1653	12.54	11.8542	12.1151	12.1759	11.9026	nucleoside-diphosphate-sugar epimerase		AFUA_1G14210	1	TTCTCGGAGGATGTTTCGATGGTGGAGAACATTAGGCAATATGCGAGTCGGTTTCATTGA	NC_007194.1_:c3797749-3796784
CUST_7071_PI396326364	0.00949036	0.00222447	1.56467	up	17.188	17.2939	17.4564	17.3732	16.6887	16.4639	16.6492	16.9263	ubiquinol-cytochrome c reductase iron-sulfursubunit precursor		AFUA_5G10610	1	TTGAACCTCGAGGTTCCCCAGTACAGCTTCCCTGACGAGAGTACCCTTGTCATTGGTTAA	NC_007198.1_:c2715644-2714448
CUST_8562_PI396326364	0.0161891	0.00477392	1.69104	up	12.5545	12.5262	13.0601	12.8974	12.229	11.7145	12.1058	11.9574	hypothetical protein		AFUA_4G07900	1	TTTGATCAGCAGATCATGAATCTAGCCAACCCGCCTTGGCTTTTTGATGACTCTTCCCAA	NC_007197.1_:c2059073-2057037
CUST_8676_PI396326364	0.0132811	0.00362988	1.50025	up	7.45131	7.2276	7.04211	7.41208	6.75687	6.4566	6.84224	6.73658	MFS quinate transporter		AFUA_4G00990	1	ATGGATCGGCTGTTTGAGCTGCCGTGGTACAAGATCGGTCTGTACGGAAACAAGGACGCC	NC_007197.1_:c266923-265097
CUST_1201_PI396326364	0.0163644	0.00488071	4.53962	up	15.338	15.1007	15.5838	13.9242	12.2933	12.9489	12.9895	12.9847	O-methyltransferase		AFUA_4G00400	1	AAGGGAGAAGGAAGAGAAATTCCCTTTCTGTGGGTCCTGGGGAAGAAGCCAGATAATTAA	NC_007197.1_:105146-105832
CUST_7800_PI396326364	0.0212364	0.00705674	1.84912	up	12.4308	12.4373	12.4387	12.4343	11.5397	11.174	11.7036	11.7763	hypothetical protein		AFUA_3G07720	1	TGACGAAAGTGAGAGTGAATCAGATCATGTGCTTAGCAGTTCCAACGAAGACATGACCCA	NC_007196.1_:1948564-1949823
CUST_6243_PI396326364	0.0167828	0.00506097	1.84309	up	16.5295	16.7031	17.1507	16.4986	15.9491	15.6848	15.966	15.7536	adenylylsulfate kinase		AFUA_1G10820	1	GTTGCGCAGATCATTGCGTATCTGGATGAGCAGGGGTATTTGCCTCCGAAGAAGGAGTAG	NC_007194.1_:c2823301-2822605
CUST_359_PI396326364	0.00280572	0.000327	1.82874	up	13.6738	13.5808	13.4861	13.3213	12.8371	12.7455	12.5405	12.4555	ribokinase		AFUA_5G02530	1	AAAGTCAGCAAGGTGCTGGATACCACGGCGGCCGGGGATACTTTTGTTGGTGCATATGCC	NC_007198.1_:653362-654489
CUST_3289_PI396326364	0.00511928	0.000872	3.01267	up	14.9536	14.9291	15.6927	14.8507	13.7733	13.3703	13.7395	13.1789	glycerol dehydrogenase		AFUA_2G10220	1	TTCCAGCGGTTCGTCTATCCTCCTTTCGGTGTTGATTTTGGTTTCCCGGATAAGTCGTAA	NC_007195.1_:c2614807-2613690
CUST_9364_PI396326364	0.0123796	0.00327167	2.99808	up	11.2496	11.2875	10.3833	11.5273	9.87266	9.59905	9.41232	9.22746	class III chitinase		AFUA_5G03530	1	ACGTGCCTGTAGATACCCTGAAGCCGATCATCGAATACAGCAAGAAGTTTAGCAGTTTTG	NC_007198.1_:952062-953350
CUST_7543_PI396326364	0.000267	5.05e-06	1.99196	up	9.46114	9.5269	9.65528	9.64863	8.55178	8.50272	8.55585	8.70484	hypothetical protein		AFUA_6G09292	1	GGAAACAGTAGGCAATCATCAGCGATCGAAAATAATCCGAAAAACAACAGGTGGACGGCA	NC_007199.1_:c2211883-2208459
CUST_6954_PI396326364	0.00575408	0.00103848	1.69317	up	16.5516	16.4454	16.4986	16.6278	15.7718	15.81	15.958	15.5447	carnitine acetyl transferase		AFUA_2G12530	1	TATATGATCAACGAGAACAGCCTCAACTTCAATATTGTCTGCAAGCGCCTTGGAGCAGAG	NC_007195.1_:3220925-3223038
CUST_1385_PI396326364	0.0493478	0.0221578	1.72172	up	10.8681	10.705	11.0865	11.0095	10.2325	9.55323	10.2821	10.4658	mRNA splicing factor RNA helicase (Cdc28)		AFUA_2G07710	1	ATTCTGCTGCTCAAATCCTTGGGAATTGATCAGCTGCTCGACTTTGACTTTATGGATCCC	NC_007195.1_:1972957-1976319
CUST_3785_PI396326364	0.0127971	0.00342851	1.50252	up	13.4137	13.5822	13.6738	13.4365	12.9538	12.6653	13.0352	13.1024	tRNAHis guanylyltransferase Thg1		AFUA_1G14630	1	CAAATTGCGAAAATTGCGACGGAAAGCGCAGGTGGTTGTTGATCATGTCGACATTATCAA	NC_007194.1_:3906372-3907849
CUST_6077_PI396326364	0.000906	5.07e-05	2.7043	up	13.9793	14.0317	13.8959	13.8329	12.5169	12.3468	12.404	12.731	NADH-ubiquinone dehydrogenase 24 kDa subunit		AFUA_2G09130	1	TACCTTCTACACCATGTATAACCGTGAGCCGGTTGGAAAGTACTTTGTTCAGCTTTGCAC	NC_007195.1_:c2344813-2343831
CUST_2227_PI396326364	0.0461754	0.0203162	3.18906	up	13.8035	15.2441	13.3743	14.5572	12.4751	13.0627	12.4157	12.333	hypothetical protein		AFUA_4G03440	1	TATTATACTGTGAGCGAGTATGATGGGGAGCGATTCATTCTGGCCTATAACAAGATGTAG	NC_007197.1_:975430-976620
CUST_8312_PI396326364	1.04e-06	4.33e-10	964.442	up	15.776	15.6238	16.0377	15.9855	5.671	6.01928	5.96571	6.11275	hypothetical protein		AFUA_7G08520	1	GAATATTTCCAAACAACAGCTGATGTGGACGCCCAAGCTTTCCGAACAGATGATGGAATT	NC_007200.1_:c1977837-1976226
CUST_2536_PI396326364	0.00332987	0.000436	1.67605	up	16.8598	17.0057	17.1984	17.0144	16.2026	16.2496	16.3607	16.2851	alkaline serine protease		AFUA_2G03380	1	GAGGCTGCTGAGCTCTGGCCCGTAAGTTCCCTGTTATTTTCGAACACATCCTCTGGTTAA	NC_007195.1_:c892615-891880
CUST_7438_PI396326364	0.0010053	5.97e-05	9.25878	up	11.5871	11.0341	10.4559	11.1768	7.7016	8.33517	7.57481	7.79902	GPI anchored dioxygenase		AFUA_3G01800	1	TACTACAGCATTGCTGCGTACTATCAGGAAGACGGTGGACACCAGAACAGCGCCAGCTCG	NC_007196.1_:c446424-445132
CUST_8327_PI396326364	0.00967435	0.00230256	2.66104	up	12.5047	13.0654	12.1248	12.7894	10.9729	11.4643	11.2487	11.1504	formate/nitrite transporter family protein		AFUA_4G03435	1	AATATCATTGGAGGTGGATTGTTTGTCGCGACATACTACTGGTACATGTACCTCGTGAGC	NC_007197.1_:c974273-973613
CUST_5527_PI396326364	0.0384735	0.0158651	12.8992	up	15.4703	15.157	12.2759	16.3041	12.3817	10.4584	10.1163	11.4941	conidial hydrophobin RodB		AFUA_1G17250	1	TTGCTTGCTGCCAGGACAACAAGTCTGTTGCTACTGGCGGCCTCATCAACATTGCCACGC	NC_007194.1_:c4715931-4715408
CUST_6844_PI396326364	0.00427045	0.000651	1.58174	up	12.9914	12.8688	12.9112	12.8459	12.3812	12.3253	12.0861	12.1787	hypothetical protein		AFUA_3G06270	1	AACGGATGTATAGTGCTTTTGCTGACGGAGATATCAATACCCTGCGCAAGATCTGTTGCA	NC_007196.1_:1552011-1553162
CUST_424_PI396326364	0.00104037	6.33e-05	1.76914	up	10.3709	10.3744	10.4296	10.2989	9.57679	9.65528	9.54023	9.40925	hypothetical protein		AFUA_6G14400	1	GATTCTATGAAACTGCATAGTAGTGGCTATACATATCTGGAGGTGTGGGCCAACTCGTTG	NC_007199.1_:c3661430-3660020
CUST_2937_PI396326364	0.0177071	0.00545922	1.77691	up	9.7628	9.3654	9.79486	9.79944	9.04792	8.41098	9.05438	8.89174	TRAPP complex subunit (Bet5)		AFUA_5G05970	1	AGCATGCGAGTTGCTTTACAGCAGATTTATATCAATCTTTATGTCGAGTACGGTACGTGA	NC_007198.1_:c1408102-1407564
CUST_4098_PI396326364	0.000395	1.23e-05	777.604	up	11.6059	12.3382	11.6132	11.7306	2.23275	2.18519	2.22922	2.22922	arsenic methyltransferase Cyt19		AFUA_5G15020	1	CATTAATGATCTGTGTAGCCTCTTTTCAGATTTATGCTGTCAAACATAGCGCCGTCGAGC	NC_007198.1_:c3884993-3883929
CUST_4056_PI396326364	0.00302123	0.000374	2.70755	up	12.9522	12.799	13.4918	13.1763	11.8229	11.6832	11.8249	11.3405	OTU-like cysteine protease		AFUA_4G13560	1	AATATTAATGTCATCCAAGGCGATGGCAGGATAGAGAAGATCGAAGCCGGCGATATGGAT	NC_007197.1_:3544965-3545960
CUST_4924_PI396326364	0.00512634	0.000875	3.36462	up	11.5217	11.3665	12.294	11.973	9.84587	10.4361	9.92713	9.9444	hypothetical protein		AFUA_3G00770	1	TGAGTTTGAAGAGGATCTTGAACCGGAAAAATGGGTCCCGAAGAAGCGATTGCACGATTT	NC_007196.1_:c172277-171267
CUST_2100_PI396326364	0.0397429	0.0165698	3.53499	up	18.2431	18.1178	18.268	17.9859	17.4513	15.7651	15.8793	16.2323	IgE-binding protein		AFUA_6G00430	1	TTATGGTCCCCGGTGGCCAGCAAATCTACGTTGACCCATCTGGTGCCGTCAAGTTCACCA	NC_007199.1_:108808-109466
CUST_8904_PI396326364	0.00173352	0.000146	1.8188	up	13.3157	13.4608	13.4583	13.5681	12.4642	12.506	12.583	12.7978	ribosomal biogenesis protein Gar2		AFUA_4G06350	1	AACTACCTGATGTATGGCCATATCCTGAAATGCAAATACGTTCCCTCCGATCAACTGCAC	NC_007197.1_:c1627225-1625570
CUST_8739_PI396326364	0.00568628	0.00102093	1.52041	up	11.6568	11.5137	11.8526	11.7258	11.0363	11.1149	11.2646	10.9152	hypothetical protein		AFUA_2G16410	1	ATATAGGGGAATCTTGGGTGAGAAACTTCTCAGCATCGAGGCTGAGATAGCTATCATCGA	NC_007195.1_:4351487-4352334
CUST_3763_PI396326364	0.00439338	0.000689	2.21996	up	12.8517	12.8449	13.2571	12.8578	12.0397	11.42	11.9383	11.8114	RNA binding protein Ligatin/Tma64		AFUA_1G12570	1	GGTTCGAAAACTGTCACCAAAGTTTCGAATCTGGAGATCTTCGGTATAGTCCCTAGTCTG	NC_007194.1_:3321344-3323449
CUST_8398_PI396326364	0.0485175	0.0216792	2.293	up	10.377	11.2428	9.81599	10.7811	8.69098	9.51816	9.49842	9.72031	FAD binding oxidoreductase CpoX1		AFUA_2G18050	1	TGTAAGAGACAGCAAAGACTGCAGCAAATGCTTCAGTATCTAATGTCCAGCATTGCCCAG	NC_007195.1_:4795721-4797842
CUST_6316_PI396326364	0.0324197	0.0125976	1.67045	up	12.6867	12.3744	12.0483	12.7391	11.9053	11.7073	11.7013	11.5736	MIND kinetochore complex component Mtw1		AFUA_1G16570	1	GCAGAAGCACAAGCTCTCGAGTCTGTTACTGGTTTGCTTACAAAAAATGAAAAGGAGGGC	NC_007194.1_:4489864-4491035
CUST_5033_PI396326364	0.000346	9.06e-06	9.89774	up	8.91091	9.0385	9.10078	8.99636	5.71834	5.84576	5.41214	5.8419	hypothetical protein		AFUA_1G16020	1	CTTTGGTATGAGAAAGAAATTAAAGATCTTGAGAGTCTCATCGGTCGACTTGGGTATGTC	NC_007194.1_:4356086-4356929
CUST_3029_PI396326364	1.58e-05	4.59e-08	802.056	up	16.59	16.5171	16.5942	16.823	6.94307	7.04323	6.94879	6.99897	hypothetical protein		AFUA_5G14930	1	TGGAAATATGAGAAAGATACGAACTCGTTGTATCCGGAAAACAAAGCTGAGGAGTCGGGC	NC_007198.1_:c3864521-3863218
CUST_9133_PI396326364	0.0093264	0.00217035	2.19692	up	9.39175	10.0007	9.52996	9.65528	8.92776	8.48929	8.51735	8.10133	hypothetical protein		AFUA_5G06850	1	TTCGGGCTTACATGACGACCATGTCTGTGAGTAATGTGAGGATTTATCACGGCTTGTGTT	NC_007198.1_:1685289-1687169
CUST_5982_PI396326364	0.0129713	0.00350974	2.31809	up	10.2124	10.2244	9.5882	10.236	8.92639	8.85956	8.74891	8.87441	amino acid permease		AFUA_3G01820	1	TTGTTGTTGTGATTGACATCCTCCTGAATAGGATCTGGCTGCCTATCGGAGTCTCCAAAA	NC_007196.1_:c450915-449749
CUST_3835_PI396326364	0.00402755	0.000592	1.92374	up	12.031	12.0815	12.2181	11.9993	11.2428	10.8681	11.1392	11.3042	aldehyde dehydrogenase		AFUA_4G13500	1	TAAGCTGAAGTCCATGATCGATAACTCTAAGGGAAAGATCCTCATGGGAGGAACCATGGA	NC_007197.1_:c3530273-3528516
CUST_1363_PI396326364	0.0311991	0.0119904	1.76313	up	11.3248	11.3591	11.0873	11.8454	10.6642	10.5503	10.6262	10.5033	plasma membrane antiporter		AFUA_6G07730	1	TCTGATGTTCCCTAGTTGTTTACTGGTTGGTTCTATTTTCGATCATCGTCCACGGCCTGT	NC_007199.1_:c1763604-1761570
CUST_4444_PI396326364	0.00960353	0.00226974	1.61566	up	13.8063	13.7263	13.6186	13.7162	12.934	12.888	12.981	13.2959	pyruvate kinase		AFUA_6G07430	1	ATTGCCAAGATCGAGAACCAGCAAGGTGTTAACAACTTCGATGAGATTCTCGAGGAGACT	NC_007199.1_:1677465-1679554
CUST_2240_PI396326364	0.00161971	0.000129	1.64109	up	12.3224	12.2082	12.43	12.1989	11.6373	11.5408	11.5078	11.6149	protein kinase (NpkA)		AFUA_2G09710	1	AGTGTCTCTCACATAAATATTTTCGGGAGGACCCACGACCAAAGCCAAAGGAGATGTTTC	NC_007195.1_:2489417-2491050
CUST_2251_PI396326364	0.00364893	0.000505	1.7679	up	17.7942	17.7707	17.8846	17.9171	16.8747	16.9361	17.0402	17.2276	60S ribosomal protein L1		AFUA_1G11710	1	TCAACAAGAACAAGAAGCTCATCAAGAAGCTGGCTCGCAAGTACGATGCTTTCCTTGCTT	NC_007194.1_:c3080890-3079981
CUST_2287_PI396326364	0.0402239	0.016833	1.63342	up	9.69153	9.43666	10.1953	9.9704	8.97529	9.04482	9.1652	9.27707	eukaryotic translation initation factoreIF1a-like protein		AFUA_5G11985	1	AGGATAGAGACAATAAGCTCGGTGGAGAAATCATCAACATCGTCAGGGATGAAAAGGCCT	NC_007198.1_:3102687-3103169
CUST_9420_PI396326364	0.00183399	0.000162	1.56467	up	14.7325	14.6528	14.5623	14.6014	13.9234	14.1473	13.995	13.8998	hypothetical protein		AFUA_5G10730	1	GTTCAACAAAGACGCACCCAACGTGGTACATATGACAGTCAAGCCTCAAGAAATTGTCGA	NC_007198.1_:2745293-2746241
CUST_5912_PI396326364	0.010381	0.00253328	1.83678	up	14.2022	13.9308	13.593	13.8906	13.111	12.941	12.914	13.1418	hypothetical protein		AFUA_2G15800	1	AATCTCCTTGTCTCCTGCATCTAGCAATTCGTTCGTGCATTCAGGGGTTAACATGGGTTT	NC_007195.1_:4175779-4176471
CUST_8390_PI396326364	0.0229868	0.00784519	1.99128	up	8.44178	8.6347	9.17075	8.99508	7.73658	7.8059	7.82116	7.9039	hypothetical protein		AFUA_4G06590	1	ATTAAGGAGGAGGTTAAAGTTGATATGCCGAATATGAGGCATAAGAATCGGCCTGTATGA	NC_007197.1_:1695939-1696308
CUST_7709_PI396326364	0.00317286	0.000405	1.52142	up	11.4308	11.2894	11.5203	11.5487	10.8014	10.749	11.0261	10.791	EBP domain protein		AFUA_1G15100	1	CTTCCGGTTGAAGCATACGACTACAGCTGGATATTGATTCGATCGGAATATGGATGGATG	NC_007194.1_:4056409-4057371
CUST_3442_PI396326364	0.00744413	0.00155994	2.56975	up	14.2467	14.4423	14.3189	14.0491	12.4379	13.0274	12.888	13.2571	extracellular proline-serine rich protein		AFUA_8G07090	1	AACCTCCAAATATGTGAAGCCCGGAATCGTGCCTAAGACTATTGGTTGGTGTTCAGACTA	NC_007201.1_:1738545-1739291
CUST_5236_PI396326364	0.00249358	0.00027	2.18132	up	12.493	12.6026	12.885	12.9538	11.5707	11.3624	11.7333	11.7672	tRNA(m5U54)methyltransferase		AFUA_5G11550	1	TTCAGGGGGACATGAACTCGAGATATGAGATTGAGAGTATTCGAGGATTCGACTTCTTCC	NC_007198.1_:2962345-2964081
CUST_789_PI396326364	0.0111001	0.00279405	1.67428	up	12.1415	12.0747	12.1292	12.139	11.1831	11.601	11.3237	11.4023	hypothetical protein		AFUA_5G13610	1	ATCTTTAAATCGCAATGTATCTGGGTCCATGTTCGAAGCTCTCCAAGAGCGGGATGATAC	NC_007198.1_:c3572617-3571974
CUST_4182_PI396326364	0.00264907	0.000301	5.08143	up	16.2701	15.8754	15.4957	16.2364	13.4909	13.729	13.5073	13.7694	CCAAT-binding factor complex subunit HapC		AFUA_1G03840	1	TGAAACAACAGATAACACAAACAATATCATAAACCCCGGTCTGGACCCCTCCGAACAGGA	NC_007194.1_:1116018-1117196
CUST_6804_PI396326364	0.0191519	0.0061104	2.55276	up	14.839	15.0814	15.3663	14.4035	13.5976	13.5474	13.6489	13.488	hypothetical protein		AFUA_6G09200	1	CATTCATTGCCGATATGAACAAGCACAATCGGGATTATGCTGTGACAGCAGTCAATGTTG	NC_007199.1_:2184240-2185095
CUST_2794_PI396326364	0.00485349	0.000799	3.06133	up	15.2995	15.0518	14.4249	14.6826	13.6175	13.2119	12.8208	13.3519	DUF221 domain protein		AFUA_2G09070	1	ATGATGAGATTTACCGAACTCAACGGTTCAGCAAGCACATCTGGATCAGTAACGAGTATC	NC_007195.1_:2324249-2327987
CUST_4565_PI396326364	0.00659284	0.00128323	1.63277	up	11.0065	10.9701	11.2198	11.3416	10.4143	10.2097	10.4463	10.6385	peptidase family M20/M25/M40 protein		AFUA_2G12570	1	TCCCATATCGATCTTCCTACTGCTCCAAGTATAGATACCCCGGTATCTTCCGGATTATAA	NC_007195.1_:3235587-3238034
CUST_1529_PI396326364	0.000905	5.05e-05	2.01355	up	14.7033	14.5369	14.3733	14.6306	13.5896	13.3857	13.5197	13.7101	Hsp70 chaperone BiP/Kar2		AFUA_2G04620	1	TTTATGAGGGAGAACGTTCTCTGACCAAGGACAACAATCTCCTCGGAAAGTTCGAGTTGA	NC_007195.1_:c1260682-1258486
CUST_3850_PI396326364	0.00506241	0.00086	1.58461	up	15.4786	15.6137	15.721	15.7316	14.9418	14.9526	15.0148	14.9792	pre-rRNA processing nucleolar protein Sik1		AFUA_3G09600	1	TACTAAGAACGAAGTTGCCATGAAATCTGCCATGGATGCCGTTCTAGCCGATATGGACAT	NC_007196.1_:2440680-2442368
CUST_4476_PI396326364	0.0102628	0.00249164	14.8296	up	14.8183	14.8248	14.987	12.6624	10.5903	11.1033	9.905	10.1322	GNAT family acetyltransferase		AFUA_4G14730	1	AAGAGGCAGTGTCTCTGGAAAGCTGGAAGGTGGTGGGATTTACTATTTATGGGCATTTTG	NC_007197.1_:3878790-3879383
CUST_6987_PI396326364	0.0133849	0.00366799	2.01909	up	10.1546	9.93877	9.97985	9.56546	9.24943	8.50109	9.09202	8.74135	hypothetical protein		AFUA_1G07280	1	TCTTCAGAGGAGCTTGCGTAATACCATGAAGAAGCTGGTCGATGCTATCATCGCAGAAAA	NC_007194.1_:2064833-2066406
CUST_2145_PI396326364	0.00354559	0.000481	35.5412	up	8.39138	8.03901	7.45861	8.6141	4.47819	2.4457	2.48676	2.48676	hypothetical protein		AFUA_8G07270	1	TGAACTATCTACTCGACCCTGTCTTTCAATTTGACGATGTTGGTAATCCCGTTGGCGGTA	NC_007201.1_:1785872-1787980
CUST_2934_PI396326364	0.0023183	0.000243	1.91974	up	8.39972	8.43848	8.63834	8.75279	7.76098	7.77567	7.46251	7.46652	MFS tranporter		AFUA_7G06830	1	TGTTTAGTTTTATGGCTTGTACTGCCGGAAAAACGTGAACACAGCAGAAGGCAAGCATCT	NC_007200.1_:c1665025-1663796
CUST_3050_PI396326364	0.0223636	0.00757065	1.57572	up	12.1207	11.741	12.363	12.1455	11.4444	11.6304	11.4784	11.1929	hypothetical protein		AFUA_7G05330	1	TTCAATCAATAGGCGAAGTGCCATAACAAATCGGCTCAACTCGTACCGAACTATCGAGAA	NC_007200.1_:c1275919-1273109
CUST_7090_PI396326364	7.4e-05	7.3e-07	2878.85	up	17.4981	17.3181	17.3214	17.6615	5.59476	6.51347	5.78041	5.94534	hypothetical protein		AFUA_3G03760	1	GTCAACACGGTCACCCTTCTGAATAGGTTCCGGGAGATGGTTTTCGAACCGGATGCATAA	NC_007196.1_:1035763-1036143
CUST_2861_PI396326364	0.033508	0.0132013	1.50015	up	12.0465	12.224	11.7872	11.8645	11.2198	11.4319	11.1792	11.7507	AAA family ATPase		AFUA_7G05752	1	TTATCGATGCAACACATCAAACGTGTCCTTGAAGTTGCTGAGACTTTCGACCACGACCTT	NC_007200.1_:c1409631-1406446
CUST_3885_PI396326364	0.0103054	0.0025084	1.78429	up	8.83704	8.79307	9.25438	9.20802	8.12149	8.05275	8.53268	8.04419	hypothetical protein		AFUA_1G04220	1	TGAATCGTCCACTGCAGTAGCCACCATTCACATAGCTGGTGATGATATCCTGAAATACTG	NC_007194.1_:1202961-1203496
CUST_2293_PI396326364	0.0217944	0.00730552	1.75719	up	12.6903	12.4634	12.8702	13.1717	11.8049	12.0883	12.0452	12.0042	pre-mRNA splicing factor		AFUA_7G04783	1	ATTTTGTGTTGGAGATGTCGCCTGTTAAAAAGGTCGCGAATGGTCTGACTGCATGGAGTT	NC_007200.1_:1106889-1109644
CUST_2125_PI396326364	0.012869	0.00346248	2.0622	up	15.3914	15.1512	15.6989	15.4443	13.966	14.4913	14.2732	14.7784	hypothetical protein		AFUA_2G15200	1	TTTCAACCTCAAAACTAGAGGATATGACCCGTTACCAACAAAGAGATTCCTCGGGCGCTT	NC_007195.1_:4027304-4030222
CUST_8584_PI396326364	1.16e-05	2.74e-08	9.54296	up	13.5448	13.5346	13.537	13.2986	10.1088	10.3999	10.1533	10.2351	endonuclease/exonuclease/phosphatase familyprotein		AFUA_1G01540	1	TTCTACGGGCAGGACGGGGACGAGATTGATCAGCTGGGATTTCTCTACGGGTTGATTTAG	NC_007194.1_:c488384-486857
CUST_8397_PI396326364	0.00511959	0.000872	4.25821	up	11.4414	11.1021	10.735	11.8557	9.20092	8.91594	9.12949	9.5269	hypothetical protein		AFUA_5G06880	1	TGTTCCTCCGAAAGAAGTCAAATCTGGAAAGAAGAACGGCAAGGTCAAGAAAACCAAGAA	NC_007198.1_:c1691640-1690379
CUST_7215_PI396326364	0.00216846	0.000216	2.50659	up	14.4503	14.6453	14.8461	14.9503	13.2207	13.4355	13.4711	13.4618	60S acidic ribosomal protein P0		AFUA_5G13470	1	ATTCAAAGTCGATCTAAAGGCGCAATGGACTCGGAGTACCGGTGAAGTTAAGATCCTTGA	NC_007198.1_:3539052-3539883
CUST_1983_PI396326364	0.0247552	0.00874787	2.53121	up	12.8253	13.0116	12.0661	12.6799	10.8882	12.0853	11.254	10.996	CAIB/BAIF family enzyme		AFUA_7G06520	1	ATTGGACAGCATAACGAGGCCATATTGGCTGAATTGGGGATCGATACAGATATCGAATAA	NC_007200.1_:1589753-1591024
CUST_7710_PI396326364	0.00183756	0.000163	1.73317	up	12.5082	12.4379	12.7014	12.6423	11.775	11.6285	11.7431	11.9695	Avl9 protein		AFUA_1G12950	1	AGGATTTCTGATATCGTCGAGAAGCAACAGCTTGCAGACGAAGAAATAGCAGACGGATCA	NC_007194.1_:3430904-3433736
CUST_7362_PI396326364	0.0171344	0.00520793	1.64526	up	10.9896	10.9818	10.9235	10.619	10.286	9.79486	10.3901	10.1696	transthyretin domain protein		AFUA_3G11340	1	AAACGCCGCAAAAGCAACTGACCAAATGTCTCGCGATCCCATTACTTGTCATGTCCTTAA	NC_007196.1_:c2971756-2971169
CUST_7293_PI396326364	0.00083	4.37e-05	7.4535	up	17.5082	17.5431	17.0505	17.5533	14.5451	14.6127	14.4191	14.4865	hypothetical protein		AFUA_8G06340	1	AACTTGACTGGTGGGATTGGGGACACTTTCGGGATCATGAAAATACTGTGGTGTGGATTA	NC_007201.1_:c1522379-1521381
CUST_1166_PI396326364	0.00278035	0.000321	2.41669	up	13.0748	12.9449	13.482	13.2495	12.1798	11.6764	12.0815	11.7215	hypothetical protein		AFUA_1G15210	1	AACTGACAGAAGAAGAAGTGTTTTGCCTTGTTGAGCGAATGGGCTTCAGCATCGAGAAAC	NC_007194.1_:c4094143-4093031
CUST_4313_PI396326364	0.0113851	0.00290361	2.88824	up	13.184	13.2789	13.1509	13.7694	12.4961	11.4148	11.7858	11.5657	HET domain protein		AFUA_1G17550	1	GATGCGATTCCAATAAGTGGTCAGCTTTTTGATGAGAGTTGGGAGTGGTGTATCATGTAA	NC_007194.1_:4807989-4810370
CUST_2502_PI396326364	0.0393797	0.0163857	1.53499	up	13.871	13.7759	14.2732	14.0299	13.6457	12.9776	13.5236	13.3303	poly(A)-binding protein-dependent poly(A)ribonuclease, putative		AFUA_1G14310	1	AAAGATAACGCTAATCAGTCGAGATGAGCAGAGCTGCTTCATTGTCAGCTACAAGGAGCT	NC_007194.1_:c3826656-3824764
CUST_5090_PI396326364	0.00446878	0.00071	2.20022	up	14.0988	13.7981	14.4332	13.9718	13.2077	12.8722	12.8974	12.7741	protein-tyrosine phosphatase 2		AFUA_3G10970	1	ATGAAATGCAACTACAGTTCATCTATGAAGTGCTCCGCGAGCAGGTGGACCTTAAACTTG	NC_007196.1_:2861090-2862492
CUST_1491_PI396326364	0.0011118	7.1e-05	3.34145	up	15.1693	15.2348	15.2389	15.2808	13.7046	13.3421	13.429	13.4861	HMG box protein		AFUA_1G04550	1	AAAGAGGTCTGGAAGAAGCTGTATGCTGATAATCTGGCCGTCTACAAGGAAAAGGTCAAG	NC_007194.1_:1287140-1288616
CUST_5677_PI396326364	0.0186866	0.00589898	2.29766	up	7.95045	7.27139	8.1737	7.73996	7.0661	6.53921	6.68996	6.03959	COPII vesicles protein Yip3		AFUA_6G06620	1	ATGCTCAGCATATACAGCTTGCTGACCAATCTGTCGTTGCTTCTTGTCATCCTGTTGGTT	NC_007199.1_:1439786-1440310
CUST_4678_PI396326364	0.00670987	0.00132229	2.10905	up	9.21282	8.89174	8.90044	9.47535	8.19356	7.85158	7.96245	8.16638	O-methylsterigmatocystin oxidoreductase		AFUA_4G02730	1	TAGCTGATGAACCACAAATGCCTTATATCAAGGCAGTGATTAAGGAAACGCTGCGGCTGT	NC_007197.1_:c761761-759996
CUST_1988_PI396326364	0.000703	3.26e-05	3.28055	up	15.5574	15.3555	15.8888	15.4717	14.0615	13.6444	13.9723	13.7395	dihydroneopterin aldolase domain protein		AFUA_3G10090	1	TTTGTGGAGAGATCTGGAATAGAAATCACCCGCTCCCAGGCATTCTTCGAGAAATCAGAT	NC_007196.1_:c2599034-2597918
CUST_4668_PI396326364	0.00961218	0.00227578	2.4886	up	14.8124	14.8451	14.7765	14.9767	14.0007	13.328	13.4478	13.3728	flavin-binding monooxygenase		AFUA_4G06200	1	GAGATACTCAACGGTTGGTTGAATTGTTTAGTGGAGCCCGAACTACAATCGTCTCAGCTA	NC_007197.1_:c1597669-1595659
CUST_9383_PI396326364	0.0224082	0.00759041	1.62194	up	15.3971	15.2991	15.6095	15.4898	15.0328	14.3884	14.8112	14.7722	diphosphomevalonate decarboxylase		AFUA_4G07130	1	TATGATATCTTGAAAAACGTCACTGCTTCGGTCGTGCCTCTGGAGAAGGTTGACTCTAGA	NC_007197.1_:1848181-1849463
CUST_1084_PI396326364	0.00537468	0.000946	3.14915	up	13.1979	13.193	13.1673	12.9972	11.1275	11.7996	11.6837	11.3248	MFS transporter		AFUA_4G03590	1	GGGGCGATTATGGGGTTGTGGATGTGCTTGCCACGGATTCCTGCTCAGCATGAAACGTAG	NC_007197.1_:1008472-1010066
CUST_9018_PI396326364	0.0491294	0.022024	1.5723	up	13.482	13.6195	13.7366	13.6783	13.4222	12.6532	12.9616	12.8679	Smr domain protein		AFUA_1G13150	1	AATGCGATCCTTCCCCGGGTGCTCCGCAAGCTCGAGAAGGCTTGTTGTACAATTATGTGA	NC_007194.1_:3491236-3491851
CUST_3401_PI396326364	0.00847954	0.00190107	1.50328	up	12.4197	12.435	12.6572	12.6313	11.7962	11.8154	12.1464	12.033	hypothetical protein		AFUA_6G09130	1	GGACCAAGTCAAGATGTCGCCGAAGTGGAGATGAAAAATTCTTCTGATGTGAGCAATTGA	NC_007199.1_:c2168551-2167501
CUST_2750_PI396326364	0.00524485	0.000908	1.57996	up	12.9763	12.7398	12.9367	12.6482	12.31	12.2352	12.1551	11.9612	hypothetical protein		AFUA_2G03210	1	GATATCTCAAAAATCAAGAAAGCCTACAAACTGGGCACTTTAGGCTCTCGGGACGATGAG	NC_007195.1_:c844023-843336
CUST_5507_PI396326364	0.0155761	0.00452078	2.99732	up	12.3577	12.4313	12.7149	12.6711	10.9213	10.2821	11.2745	11.3624	TPR domain protein		AFUA_4G12110	1	TTGAGCTGGTTGATGAAATGAACAAAGAACTAGGCGAGGATATGGAGGATGACAGCAACG	NC_007197.1_:3179589-3180846
CUST_4200_PI396326364	0.00398488	0.00058	2.86051	up	15.0465	15.0104	15.1127	15.0178	13.5889	13.2865	13.44	13.8071	eukaryotic translation initiation factor 3subunit EifCf		AFUA_1G09330	1	TCCTTGGAATGATCGACAGAGTCTCCAGATACGTTGAGTCCGTTATTGATGAAGAAGCTC	NC_007194.1_:2420356-2421522
CUST_5391_PI396326364	0.00666997	0.00131045	2.57834	up	16.9894	16.8855	16.3292	17.1676	15.3826	15.8983	15.1649	15.4602	acetamidase/formamidase family protein		AFUA_2G03900	1	GTAAATATGCCTAACTATGTGGTGGCAATGACAATTCCGTTGGAGATATTTGGCCCAAGT	NC_007195.1_:1036884-1037846
CUST_9562_PI396326364	0.000462	1.66e-05	2.07807	up	15.2922	15.1312	15.2228	15.4203	14.3081	14.2814	14.2111	14.045	DUF636 domain protein		AFUA_7G04120	1	GAACGGTTGGAAGAGGGCTTGAAGAATTGGGGAGAAAGCAAGAAAGATCCTAATACTTGA	NC_007200.1_:930006-931082
CUST_4402_PI396326364	0.00118718	7.95e-05	4.33667	up	11.4673	11.5189	11.7548	11.4784	9.73668	9.15492	9.27336	9.5882	cellobiose dehydrogenase		AFUA_2G01180	1	TTCTTCTAGTATCGCTGTTTCCGCGCCTAGCCAGAACACTGCCATTGCTGCCGTGTCCAG	NC_007195.1_:275159-277696
CUST_9309_PI396326364	0.0176128	0.00541735	1.58175	up	15.8246	15.9132	16.2364	16.0947	15.4081	15.0369	15.6153	15.3625	Coatomer subunit delta		AFUA_1G15860	1	GAGAGCACAGGATTCTCAAAAGATGTGAGAAGCATTGCGGAGGGTTACGTTATCGAATAA	NC_007194.1_:c4290367-4288413
CUST_5820_PI396326364	0.0110317	0.00276531	1.99072	up	14.3081	14.3219	14.4283	14.268	13.5533	12.9872	13.3429	13.4698	eukaryotic translation initiation factor 3subunit 2i, putative		AFUA_3G08640	1	AGTTTGATCACCAGATCAACGACATCCAGTTCTCTCAGGACCGTACTTACTTCATCACTG	NC_007196.1_:c2213730-2212518
CUST_5091_PI396326364	0.000191	2.77e-06	11.5322	up	17.742	17.742	18.0981	17.7478	14.3848	14.2905	14.3379	14.2063	carbonyl reductase		AFUA_5G09400	1	TGCTGAAGAGCTGAAGGGTGCCTATCTCTACCTGGCTTCGGATGCTGCCAGTTACACCAC	NC_007198.1_:2418391-2419402
CUST_8822_PI396326364	0.00424637	0.000644	1.8744	up	15.8677	15.7835	16.2105	15.7796	15.1838	14.7395	15.0805	15.0119	aspartyl-tRNA synthetase Dps1		AFUA_2G02590	1	TTATGATTTCTTCATGCGTGGCGAGGAAATCATGTCTGGAGCGCAGCGTATCAATGACAT	NC_007195.1_:666730-668457
CUST_6714_PI396326364	0.000412	1.4e-05	6.81803	up	11.2458	10.9094	10.8142	10.5914	7.95643	8.01072	8.25177	8.26442	hypothetical protein		AFUA_6G09356	1	ACTTTACACTATCCTGTACCTTTAAGGATAACGTGGCAAGAGTTGGCTGCTGCCTACGAA	NC_007199.1_:c2239681-2239216
CUST_8289_PI396326364	0.0113052	0.00287623	1.68569	up	14.9803	14.9931	15.4275	15.3489	14.5577	14.2476	14.4183	14.5128	hypothetical protein		AFUA_1G07670	1	TTTCGGTGAACATTTGGCAAATGACCTTCGCCATACATCCCATACACATCATCAGCCTGA	NC_007194.1_:c2166075-2163931
CUST_5213_PI396326364	0.00586146	0.00106943	1.66468	up	10.5267	10.9721	10.8166	10.7231	9.9238	9.85027	10.1743	10.1492	DEAD/DEAH box helicase (Sbp4)		AFUA_3G13280	1	GCTTTAGGCAAAGCCTGGGGTTTGTTGAAATTGCCTAAGATGCCTGAGTTGAAGAACTTC	NC_007196.1_:3523585-3525629
CUST_5076_PI396326364	0.0140394	0.00391149	1.81592	up	15.0894	15.1307	14.7188	14.8711	13.7054	14.3515	14.0332	14.2772	extracellular serine-rich protein		AFUA_7G02460	1	AACTTCTCCGGCCCTCTGACTGCTGTTGCCATGGCTCTCGTGGGATTTGCCCTGTTTTAA	NC_007200.1_:670546-670974
CUST_1604_PI396326364	0.00776461	0.00166364	1.76524	up	11.0022	11.0205	11.2325	10.6775	10.3286	10.0033	10.0796	10.2418	acetyltransferase, GNAT family family		AFUA_2G11500	1	ACAAAATGCCCTGAATTAAGTCTAGGCCTATTCACCATCCCCATTGTACCAAAGGGCCAA	NC_007195.1_:2964507-2965445
CUST_723_PI396326364	0.0111764	0.00282643	2.76054	up	17.0783	17.0549	16.2435	16.8539	15.3055	15.4936	15.1851	15.3867	translation elongation factor eEF-1B gammasubunit, putative		AFUA_1G17120	1	GTCAAGCAGGCCTTTGGTGAGAAGAAGTTCATCGAAAAGCGTGAGATTCCCAAGGCTTGA	NC_007194.1_:c4672213-4671464
CUST_4687_PI396326364	0.00320488	0.000413	1.53167	up	15.0502	15.0721	15.0402	14.9198	14.5433	14.2494	14.3937	14.4354	F-actin capping protein alpha subunit		AFUA_6G10060	1	ACTATGAGGATGGCAATGTGGCTCTCAACACGAACAAGCCCATTAATATTGCCATTCCCT	NC_007199.1_:2481374-2482598
CUST_2795_PI396326364	0.000795	4e-05	7.7134	up	12.6136	12.6698	12.3727	13.323	10.2586	9.67624	9.54828	9.70659	C6 transcription factor		AFUA_6G11110	1	TTTTGTCTCCTTTGTATTCTCGGAGTTCTCACGGGGTCACGCCATTCGCATTACTATGTT	NC_007199.1_:c2735830-2733593
CUST_122_PI396326364	0.000877	4.77e-05	1.87783	up	10.5124	10.7657	10.7169	10.7733	9.92564	9.84075	9.72644	9.63917	hypothetical protein		AFUA_1G11840	1	GAAATCTTTGACAGAAAGTCACAGAAGGTTGAGAGATTTCCCGACCAATTTGGCTTTTGA	NC_007194.1_:c3116744-3116574
CUST_1783_PI396326364	0.00707977	0.00144242	1.66561	up	13.6283	13.7448	13.6275	14.0101	13.1227	12.9732	13.0366	12.934	aminotransferase		AFUA_6G00370	1	TCAACATGAATGTTTGAGGCTTTGCTTTGCTTGGGAAGACGAAACTGATTTGACCGAGGG	NC_007199.1_:c99903-98479
CUST_5874_PI396326364	0.0223215	0.00754518	1.95613	up	8.30561	8.24212	8.81354	8.85311	7.86133	7.05593	7.77635	7.64877	DNA-directed RNA polymerases i, ii, and iii 145kDa polypeptide		AFUA_5G11120	1	TACCTTCACGATCACTGCGATCAATTCGCAAAAATATGATCGCGTTTCTCGTCTGTCCTG	NC_007198.1_:c2844875-2844347
CUST_4903_PI396326364	0.00291356	0.000354	1.58846	up	13.8581	13.8196	13.9511	13.8928	13.2301	13.2212	13.3426	13.0572	SIR2 family histone deacetylase		AFUA_2G05900	1	AGGGGGATTGGGACATGTATTCCCTCATTTGGCTAGTCAAAGGAAGAAGTCAAATGCCAT	NC_007195.1_:1660650-1661981
CUST_7597_PI396326364	0.0074002	0.00154129	2.43021	up	7.74467	8.46799	8.15895	8.18925	7.33946	6.54921	6.8892	6.65867	C6 finger domain protein		AFUA_2G03180	1	TTGTTAATGCTACCTGCTGACAGAAATCGTCTCACGGCTTTCACCAATCAGCCATCCTAT	NC_007195.1_:836235-838326
CUST_8698_PI396326364	0.00674466	0.00133087	2.04755	up	10.5848	10.1882	10.8007	10.5374	9.79808	9.27812	9.63165	9.26762	stress response protein Rds1		AFUA_5G12490	1	GACACTGATCTTTTCGTGACTCCGTTCAATATCAGCAGCATCAATCCTCATATAGTTGCC	NC_007198.1_:3234723-3236159
CUST_2903_PI396326364	0.00581541	0.0010574	1.61833	up	15.2315	15.1115	15.2198	14.8535	14.3835	14.291	14.4016	14.5623	eukaryotic translation initiation factor 4		AFUA_3G08160	1	GAGGAGATGCCCATGAACGTTGCTGGTAAGTTCAACCATGTGGATATTAGCCTTGATTGA	NC_007196.1_:c2095759-2094223
CUST_6454_PI396326364	0.0268647	0.0098253	1.52362	up	14.7751	14.694	15.0948	15.1981	14.4476	14.0128	14.4399	14.4316	oligosaccharyl transferase subunit (Stt3)		AFUA_8G04430	1	AGCTTTCACGAGCGAGAACTGGATCATTCGTATCTACAAGGTCAAGGATCTTGACAACCT	NC_007201.1_:c1001865-999263
CUST_5094_PI396326364	0.0024228	0.000258	2.84059	up	9.15002	9.29505	8.88697	9.56894	7.86557	7.46251	7.70374	7.84441	glyoxalase family protein		AFUA_7G05010	1	TGGTACAGCTGGCGCAAGCTGAGTTCGCGCAAGTACCGTCTTCCGTCGCTATTCTCAAGT	NC_007200.1_:1177853-1178526
CUST_6442_PI396326364	0.00129658	9.29e-05	2.26641	up	14.1838	14.2132	14.4913	14.0645	13.2724	12.9482	13.1395	12.8711	peptidyl-prolyl cis/trans isomerase		AFUA_2G08550	1	AAGAAGGGCGACCTTGGGTTTTTCGGCCGTGGCGAGATGCAAAAGGAATTCGAGGATGCC	NC_007195.1_:2195982-2196633
CUST_6286_PI396326364	0.00416021	0.000624	2.12066	up	10.5827	10.3833	10.2771	10.7293	9.48169	9.31503	9.4691	9.3685	hypothetical protein		AFUA_4G11420	1	AACAGGACGACATCATATACGCACAATCTTCGAACGATACGTACACAACTGCAAGGAGCT	NC_007197.1_:2992516-2993979
CUST_9205_PI396326364	0.00142215	0.000107	2.82916	up	15.2555	15.0182	15.0068	14.7594	13.778	13.4238	13.2069	13.6297	PH domain protein		AFUA_6G07910	1	TTCCTCCAGACTATGAATGGGTTAATTTCATTACACGCAACGCCAACGTTTTGGTGGACC	NC_007199.1_:1832003-1833789
CUST_6122_PI396326364	0.0223291	0.00755371	7.23975	up	10.8616	10.597	9.01325	10.1655	7.78934	8.50616	5.88323	7.03489	alpha-amylase		AFUA_2G00710	1	TAACATCCAAGAACAACCCGTTCTACTATGATTCCAATACTCTCGCTATGCGCAAGGGCT	NC_007195.1_:156794-159043
CUST_3411_PI396326364	0.0138051	0.00382806	2.36592	up	11.1957	10.5207	11.0883	10.3824	9.715	9.96458	9.15748	9.38044	IFRD domain protein		AFUA_3G05870	1	GTCTTCTTACCATCACCGCCTTTGACAATACCATCTACGAAAATGTAGAACCGCTGCTGA	NC_007196.1_:1433014-1434581
CUST_8911_PI396326364	0.0392732	0.016321	1.75198	up	10.6164	10.2293	10.6775	10.6346	9.86645	9.20403	10.1187	9.73272	acyl-CoA synthetase		AFUA_2G07780	1	TTACCAGTTTATTCAAAGACGACGAGCGCTTCTACAGGGGATATGTCAAACGGTTCAACG	NC_007195.1_:1993253-1995414
CUST_5907_PI396326364	0.0151159	0.00431972	2.23559	up	11.3734	10.6405	11.5487	11.0684	10.243	9.68206	10.0871	9.97614	Smr domain protein		AFUA_6G07850	1	TTCAGCAGCTTACCGTCGTGGAAAATCAGACAAATTAATGGGAGGAGCAGCTGCTTACTA	NC_007199.1_:c1804781-1803043
CUST_7326_PI396326364	0.017	0.00515121	2.57762	up	14.4148	14.3159	14.2161	14.9108	12.6961	13.7972	13.0704	12.8298	AMP-binding enzyme		AFUA_1G01430	1	CGGATACCGAGTCTGGAGCTCTACAAGGAGGAGATTGCTGCATTATTTGAGAATAACTAG	NC_007194.1_:c464939-463159
CUST_5571_PI396326364	1.41e-06	8.77e-10	29.0698	up	12.4624	12.2191	12.3806	12.3911	7.44841	7.37974	7.56488	7.61444	hypothetical protein		AFUA_6G09420	1	AATATATACGCTTGAGGATCGACGGAAAGAGGCAGAAGAGCTGCAAATGCAGGTGATGAA	NC_007199.1_:c2274428-2273973
CUST_9138_PI396326364	0.00967435	0.00230212	1.52295	up	17.46	17.407	17.2276	17.0671	16.8687	16.6603	16.4928	16.7123	alpha,alpha-trehalose phosphate synthasesubunit, putative		AFUA_2G04020	1	AATATTGCCAACGGCCATGAACCTCCTGTCAATGGTGACAACTCCGCCCTTTCCTCATGA	NC_007195.1_:1096312-1099169
CUST_3125_PI396326364	0.00127921	8.87e-05	2.15185	up	8.28357	8.23594	8.06699	8.35909	6.94728	7.30097	7.01963	7.2554	thermophilic desulfurizing enzyme familyprotein		AFUA_8G01010	1	AACTGGAAGAATATTGGTTTGCGGTTGACCGAGTCCGGAAGCGTGAAGATCGAAAATGTT	NC_007201.1_:230319-231703
CUST_4324_PI396326364	0.0437642	0.0188827	1.55668	up	13.1537	13.2393	12.7894	12.7682	12.1872	12.7682	12.0613	12.3799	NADH-ubiquinone oxidoreductase complex 1/LYRfamily protein		AFUA_4G12770	1	AAGATTCGGACAGGGATAGCAAGGGCACAGTTTGTCAAAAAAGAGATCGAAGCTATGTAA	NC_007197.1_:c3347074-3346673
CUST_8_PI396326364	0.0133805	0.00366539	1.69041	up	16.0367	16.1503	16.5679	16.0342	15.4371	15.2604	15.3847	15.6775	glutamine amidotransferase:cyclase		AFUA_2G06230	1	TTTGAAGATGTCTTCCGATATACAACAACCGATGCGGCATTAGGTGCTGGAATGTTCCAC	NC_007195.1_:c1796803-1795031
CUST_184_PI396326364	0.00275822	0.000317	1.92457	up	17.407	17.466	17.6089	17.4931	16.5831	16.3159	16.5831	16.7146	40S ribosomal protein S22		AFUA_1G15730	1	AAGATCGTCATCCAGCTCAACGGTCGTCTCAACAAGTGCGGTGTCATCAACCCCCGCTAC	NC_007194.1_:4254406-4255080
CUST_3796_PI396326364	0.00213405	0.00021	1.74318	up	14.7002	14.9372	14.9108	14.9481	14.0411	13.8735	14.1655	14.2093	proteasome component Prs2		AFUA_3G11300	1	CAATTACTTGGAGAAGAAACTGAAGAACAAGGATTATGCTGAGGGTAGTTGGGAGGAGGT	NC_007196.1_:c2959391-2958408
CUST_2224_PI396326364	0.0126254	0.00337202	5.3217	up	12.506	12.031	11.2291	12.369	10.6183	8.69014	9.5126	9.66644	ABC drug exporter AtrF		AFUA_6G04360	1	TTCTTTATCTATACTGTGCGTGTGAGAGGCTGGTCGTTTGGTATGGGGTATTTGTTTGGG	NC_007199.1_:c996144-991341
CUST_2889_PI396326364	0.0102075	0.00247292	1.62257	up	12.9424	12.8153	13.2248	13.2474	12.5047	12.2054	12.4425	12.2842	MFS monosaccharide transporter		AFUA_1G07700	1	ATTTCAAATATTGTCACTCGCCACAGGGCACCAGGACTGCAGGCGAAAAATAATCAGTAT	NC_007194.1_:c2174474-2172325
CUST_8753_PI396326364	0.0123853	0.00327575	2.97823	up	14.1779	13.9216	15.0135	14.025	12.0763	12.909	12.7921	13.0627	hypothetical protein		AFUA_5G01005	1	AACAAAGTCCTTTCTCGATGCGGCCATTGGTTTTCAGAAGACCGGTGCAAACACTGTAAA	NC_007198.1_:258208-258708
CUST_774_PI396326364	8.19e-07	1.7e-10	44.4388	up	11.5057	11.3416	11.4464	11.3824	6.05115	5.85357	5.89723	5.97926	hypothetical protein		AFUA_1G00550	1	TTCTTCGTTAAGCAGGGTGTAAAAATTGGTGTTGCACGGCGATTCGTCAGCCACACTAAA	NC_007194.1_:177114-178593
CUST_8959_PI396326364	0.00290153	0.000351	4.71072	up	16.0823	16.2226	16.296	15.8366	13.4124	13.7627	13.9351	14.3835	hypothetical protein		AFUA_3G00130	1	GTAAATTTTAAAGGCATTATTCTGGAGTTGGTGAAGGATCGATCGAATCGTGCGGAGAGT	NC_007196.1_:13431-17555
CUST_3808_PI396326364	0.000371	1.03e-05	2.58915	up	13.1488	13.1619	13.2977	13.1044	11.9762	11.774	11.8175	11.6553	plasma membrane zinc ion transporter		AFUA_6G00470	1	TTCTTATCTTCGCCTCCTTAGTCGAGTTGATGTCGGAGGACTTTCTCAGTGATGAAAGCT	NC_007199.1_:c120868-118982
CUST_2453_PI396326364	0.00198885	0.000185	16.3343	up	9.98208	9.92015	10.9598	10.1287	6.23689	6.32844	5.99735	6.30869	FluG domain protein		AFUA_8G06132	1	CATTATCGAGCAAAATTACCAGGGTAACCCGATAAGTTTTGAGCCAGACGTCTCCCATGT	NC_007201.1_:1456355-1458900
CUST_4773_PI396326364	0.00837395	0.00185564	1.79101	up	11.779	11.6112	12.0618	11.909	11.1437	10.6775	11.2198	10.9567	signal peptidase complex component		AFUA_8G05340	1	AACAAGATTCTCCAAGAAAAGGAGATCGATGCCCCATTTATGAACTGGTTTTCCGCGGAC	NC_007201.1_:c1245123-1244344
CUST_2657_PI396326364	0.00724301	0.00149223	1.71525	up	14.2732	14.1057	14.3166	14.3114	13.6581	13.2781	13.6297	13.3273	nicotinamide nucleotide transhydrogenase		AFUA_5G02780	1	TACAAGGATGTTGTTTGGAGATGCAAAGGCCTCCTGTGATGCCATTAAAGCTGGACTTGA	NC_007198.1_:732988-737296
CUST_6084_PI396326364	0.00838128	0.00186686	1.85204	up	12.3832	12.2501	12.7516	12.5444	11.6155	11.4824	11.6711	11.6038	serine/threonine protein kinase (Kin28)		AFUA_7G03720	1	TAAGGAGGATCTTCCTCGTAAATCAGGTGGGACTAAGAAAATGGGTGACGATCTCTCAAG	NC_007200.1_:c802723-801440
CUST_5515_PI396326364	0.00671964	0.00132509	4.59283	up	7.57664	7.12069	8.15501	7.60754	6.06265	5.36086	5.59476	4.64408	hypothetical protein		AFUA_6G10310	1	AATGCAGTACTATCACACCTCGTGTATCTTTCTCACTCTGTCAAATCGACACTGGCAAGC	NC_007199.1_:c2548822-2548028
CUST_9207_PI396326364	0.00398488	0.00058	2.33278	up	14.9401	14.659	15.1851	14.9012	14.0212	13.429	13.8398	13.5073	casein kinase 2 beta' regulatory subunit Ckb2		AFUA_1G09950	1	ATGAAGAAGATTCTGAGGGTGAAGATCAGGCCTCTGAAGTCAAGGAAGAGAAGCTTTTGG	NC_007194.1_:2575798-2576756
CUST_937_PI396326364	0.0228751	0.00779287	2.4572	up	10.7951	10.5956	11.6609	11.0052	9.91502	9.55646	9.73272	9.66451	C6 finger domain protein		AFUA_6G08540	1	GGGCCTCTGGAATCGTCCCCCGATGCTGGGCTGAGTGCGATCCTGAATAATGATTCATGA	NC_007199.1_:2017783-2018546
CUST_3769_PI396326364	0.000382	1.1e-05	26.217	up	10.2084	9.94964	9.52541	9.13252	5.0608	4.61097	5.35633	4.93815	hypothetical protein		AFUA_5G14900	1	TCAGAAATCGGTATGAAGTTTAAGGTACACATGACTGCAGTTGCTAATTCCACCCTGTGC	NC_007198.1_:3851274-3852152
CUST_5884_PI396326364	0.00109334	6.83e-05	3.33812	up	13.188	13.2277	13.4131	13.5426	11.8616	11.3554	11.7756	11.4227	2-deoxy-D-gluconate 3-dehydrogenase		AFUA_1G14350	1	TGTTATTGTGTTCTTGGCGAGTGAAGCAAGCAACTATGTTTCAGGGGAAGTGGTCTGTGT	NC_007194.1_:c3842860-3841914
CUST_4277_PI396326364	0.0193317	0.00620678	1.87893	up	14.2673	14.3367	14.705	14.1801	13.7024	13.4434	12.9847	13.7191	extracellular aspartic endopeptidase	AFUA_2G15950	AFUA_2G15950	16	TTCAATGCAAATCCTTGGTGATGTCTTCCTCAAGGCCTTTTTCGTTGTCTTTGACCTGCG	NC_007195.1_:c4218853-4217455
CUST_2604_PI396326364	0.00448155	0.000713	2.24303	up	11.2843	11.0283	11.5311	10.996	9.94616	9.97296	10.2267	10.0322	oxidoreductase, acting on the CH-OH group ofdonors, NAD or NADP as acceptor		AFUA_5G10280	1	CAAAGTGTTCATCCACAAGGGGCTGGAGATGATCGAGGGACGAATTGGAGACAAGGCGCC	NC_007198.1_:2636512-2637931
CUST_6578_PI396326364	0.00554373	0.000988	2.66842	up	8.99271	8.94741	9.67135	9.11649	7.99448	7.74716	7.76098	7.56141	metalloreductase		AFUA_7G04970	1	TTCAGGAGATTCTGCAGATGTCGAATGCGGAAGCAATTCTGACGATCATGCTGTTTGTGT	NC_007200.1_:c1171789-1169888
CUST_6816_PI396326364	0.0214036	0.0071212	2.37358	up	13.7283	13.7432	14.6929	14.3992	12.8081	12.5236	13.1757	13.0678	cytochrome P450 monooxygenase		AFUA_1G04390	1	AAGACTTCCATCGTCAGTGACGATAACATGGAAGCGATTGATGCATATACCGTGAAGCCA	NC_007194.1_:1250155-1251848
CUST_4693_PI396326364	7.25e-05	6.86e-07	2.27217	up	16.758	16.9486	16.8733	16.8493	15.7394	15.6153	15.7108	15.6274	hypothetical protein		AFUA_4G07030	1	TTGTTGACAATCACTCAATAGACATTGATCCCTTCTCTTTGACGGAGACCGTTGGCAGGT	NC_007197.1_:1819112-1820009
CUST_5178_PI396326364	0.00118521	7.9e-05	1.91217	up	13.6909	13.4533	13.5804	13.5397	12.5972	12.6799	12.6069	12.6395	ubiquitin conjugating enzyme (UbcK)		AFUA_6G13170	1	TTGGATATCCTCAAAGACAAGTGGAGTGCCGTATATAACGTGCAGAGTGTTCTACTGAGC	NC_007199.1_:3328891-3329582
CUST_5328_PI396326364	0.000516	2e-05	2.01539	up	14.1789	14.4035	14.2265	14.2508	13.2532	13.2619	13.3116	13.1886	C6 finger domain protein		AFUA_5G12930	1	ATGGGCGGATTCACGATGCGTGAGGCGCGAACTATTTACTGATTTTTACGTCCTGATATA	NC_007198.1_:3391662-3393741
CUST_9385_PI396326364	0.0181679	0.00567111	2.09077	up	17.8265	17.6386	18.0745	17.2137	16.1412	16.59	16.9295	16.8364	haloalkanoic acid dehalogenase		AFUA_6G14460	1	TGTTATGGGCAACACCAAGCATACTATCTACGACTGGAAATTCGACACGCTGGGTGATAT	NC_007199.1_:c3677313-3676600
CUST_7403_PI396326364	0.0444186	0.0192711	1.57697	up	10.3851	10.4164	10.7627	10.5566	9.90022	9.41562	9.98897	10.1873	tRNA (guanine) methyltransferase Trm5		AFUA_3G08030	1	TGATAATGATTTGAATGTTGTCCAGCACGAGCAGGACTGCGAGTTCCGCTTTGACTATTC	NC_007196.1_:2054491-2055930
CUST_4486_PI396326364	0.00319491	0.000411	2.6765	up	16.7031	16.524	17.1334	16.466	15.4443	14.9183	15.3307	15.4519	D-amino acid oxidase		AFUA_5G11290	1	TGAATTGCACTGGTCTCTCGTCTAAAAAGCTGGGCGGAGTATGTGATGAGAAGCTATATC	NC_007198.1_:c2892452-2891116
CUST_8386_PI396326364	0.00137141	0.000101	8.0954	up	11.3554	11.3334	11.5775	11.5023	7.98019	8.51662	8.43848	8.76496	integral membrane protein		AFUA_1G11380	1	ATATTGCGCATAAACCATGGACTGCGAGTGATTACTTTCTGATTGCCGCCTGTTTCTTCG	NC_007194.1_:c2999793-2998548
CUST_5753_PI396326364	0.00144129	0.000109	1.82129	up	14.6031	14.6358	14.7141	14.8641	13.9113	13.6283	13.9467	13.871	nucleoporin		AFUA_1G12280	1	TGCAAAAGGAATTGGAATCGGTTAAAAAGGACTTTGAAGAGGCCCAGAAGCTTCCGGGAA	NC_007194.1_:c3240559-3239066
CUST_1582_PI396326364	0.036716	0.0149113	1.62319	up	8.21812	7.65771	7.53179	7.6963	7.00723	6.92958	6.88102	7.49075	hypothetical protein		AFUA_1G03310	1	TGCGAGAACGACAAGCCAACGCTCAACGTTGTCTATCGCGACCTACTCCTTCCCATATGA	NC_007194.1_:c958685-958404
CUST_51_PI396326364	0.00817955	0.0017905	1.8113	up	13.7954	13.6964	14.1598	14.1491	12.9796	12.9856	13.2797	13.1279	histone H4 arginine methyltransferase RmtA		AFUA_1G06190	1	TGATTTAGATATCCAGATCTCTTACAAACTGGAGACCACGGACAAGTTGCGCTATGATGA	NC_007194.1_:c1789312-1787954
CUST_3546_PI396326364	0.011499	0.00294405	1.56814	up	13.8248	13.4561	13.4691	13.6689	13.0408	13.1913	12.7385	12.8522	hypothetical protein		AFUA_5G06980	1	CCAGCTAAACATTTTGGAATGGCTTTCAGTATCTTCACTGAAGCTCATGGTAAAACAGCT	NC_007198.1_:c1729077-1727452
CUST_6664_PI396326364	0.00615435	0.00115633	1.89379	up	9.61754	10.0227	9.99752	9.5901	8.6221	9.11649	8.9697	8.83444	esterase		AFUA_2G14530	1	AAGGTTCCTGACAACTACGATAAGAACAAAGCCCATCACCTAGTTTTTGGCTTGCACTGG	NC_007195.1_:c3806381-3805563
CUST_715_PI396326364	0.000391	1.17e-05	47.443	up	13.1141	13.0195	12.9776	13.4926	7.59053	7.63123	7.58552	7.52405	MFS multidrug transporter		AFUA_7G00230	1	ATGTCCTTGAAGTATGGAGAACGGTTGAGGACCCATCCAAAGTACCAAATCAAGCTATGA	NC_007200.1_:c65998-63952
CUST_3636_PI396326364	0.0447196	0.0194528	2.26391	up	9.88022	9.89191	10.0416	9.80244	9.08421	7.96648	8.74389	9.10629	ubiquitin C-terminal hydrolase L3		AFUA_2G05590	1	ATGACTGAGAATGTTGATGTTCCCACCACAAACAAGGCCTTCGTGCCTCTTGAAAACAAC	NC_007195.1_:1555516-1556329
CUST_8979_PI396326364	0.0345025	0.0137114	1.50164	up	7.56975	7.7238	7.96892	8.12149	7.22676	7.18544	7.58907	7.03652	40S ribosomal protein S13		AFUA_4G07640	1	GAGATATCTTCTTCGGTATGTGCTCTTTCATCTCTCCAAAACGAATCTCATAGTGTCTAA	NC_007197.1_:c1984133-1983080
CUST_621_PI396326364	0.00363973	0.000504	2.43328	up	13.9849	13.4328	13.7073	13.8071	12.3737	12.3732	12.5717	12.4818	sulfatase domain protein		AFUA_2G17610	1	TTTATGGGCGACAAGAACTTCAAGGCCAAGGACGATCTCAACAAGTATCTGAACACCATC	NC_007195.1_:4696794-4699571
CUST_6000_PI396326364	0.00239717	0.000253	2.83117	up	8.52819	8.5119	8.32266	8.30111	7.21408	6.71214	7.02142	6.71062	hypothetical protein		AFUA_8G01600	1	ATATGGCTACAAGAAGGAAATGAAGCCGCGGCTGAGAGGTGTTCCACAAAATTGCTTGAA	NC_007201.1_:c411808-410711
CUST_271_PI396326364	0.00073	3.5e-05	2.03936	up	13.5426	13.4124	13.626	13.4137	12.6384	12.4891	12.4515	12.3031	SET domain protein		AFUA_1G13520	1	AGCTGAATTGTTGCAGTGGAGTGTCGAGGACCTAATGTGTAGGGTAAGTGCTGATTCTAT	NC_007194.1_:c3600295-3598688
CUST_5300_PI396326364	0.0196647	0.00635681	1.63921	up	12.3755	12.2148	12.3118	12.1127	11.9128	11.3277	11.4536	11.4688	lipase		AFUA_5G03770	1	TTCTCAAGGAGGGGAGGCGATCTATCACCTTGATGTGCGACACGTTAAAGAGGATTTTTT	NC_007198.1_:c1016663-1015590
CUST_9475_PI396326364	0.00399331	0.000582	2.09615	up	14.183	14.3107	14.5411	14.6614	13.241	13.3263	13.357	13.5008	60S ribosome biogenesis protein Brx1		AFUA_1G02210	1	AAACGTCGGGATGTTCAAACCAATTTGATTTCGAAGCGCTCTACGTTGGGTTTGGCAGAA	NC_007194.1_:c653923-652793
CUST_6768_PI396326364	0.00189082	0.00017	4.49133	up	14.1413	13.7391	14.0484	13.7442	12.2451	11.5554	11.771	11.433	short chain dehydrogenase/reductase family		AFUA_5G12480	1	ATACAGTCTTTCCAAGTCTGCAACGAATCATCTTGTCAAGATGCTTTCGACGACGCTCAG	NC_007198.1_:c3233242-3232203
CUST_6544_PI396326364	0.0137758	0.00381373	11.1865	up	14.2322	13.7311	12.241	14.3037	10.2619	9.78388	10.1633	10.3642	hypothetical protein		AFUA_3G00940	1	AGAAAAGCTTGCGCAGATGAAACAGCAGCTAATTTCCCCGATAGAGAATCTCCTGCATGA	NC_007196.1_:222859-224321
CUST_1778_PI396326364	0.0091735	0.00211286	2.27749	up	16.9544	16.9361	17.1182	16.5196	15.2656	15.9704	15.995	15.5476	BCS1-like ATPase		AFUA_2G14760	1	GTTGAGGAGTGGGTGAGAAGTGTTCGAGCCAAACGAAAGGAAAAGGAACAGTCCAAATAA	NC_007195.1_:c3889519-3887795
CUST_8636_PI396326364	0.000315	7.5e-06	4.28155	up	14.0036	13.5831	13.6153	13.8013	11.9393	11.6181	11.6373	11.416	nucleotide binding protein Nbp35		AFUA_2G15960	1	ATCGTTACGACCCCTCAAGAAGTATCACTTCTTGACGTCAGAAAGGAGATCGATTTCTGC	NC_007195.1_:c4221210-4220108
CUST_1100_PI396326364	0.00593795	0.0010914	1.87627	up	12.1902	12.0873	12.5742	12.457	11.5802	11.447	11.5334	11.1165	F-box domain protein		AFUA_1G05330	1	ACGAGAAATTCGTGATAGGTGAAAATGCAAACCGCGAGCTTGTCATCTGGAGATTCGATC	NC_007194.1_:1535110-1536663
CUST_3056_PI396326364	0.047066	0.0208058	2.06133	up	6.81472	6.78812	7.7131	7.28924	6.60946	5.50245	5.90335	6.41562	extracellular protein		AFUA_6G10930	1	GTTACAACCCGCAGTCTGAATCCCAATTTATCCCACAGTCTGGATATATTCCTCAGTCTG	NC_007199.1_:2694444-2696558
CUST_8304_PI396326364	0.0129434	0.00349459	2.002	up	10.6908	10.9519	11.1015	10.9318	9.53333	10.3112	9.86903	9.95659	hypothetical protein		AFUA_6G12190	1	ATCTGCTGGCAGCTCTATTGGTGGCAGCATTGGAGGAAGTACTGGTGGTTCCGCTTCTGG	NC_007199.1_:3066635-3067681
CUST_6681_PI396326364	0.00103641	6.29e-05	42.5265	up	13.9645	14.3544	14.5965	13.7283	9.35719	9.35719	8.18488	8.10322	hypothetical protein		AFUA_2G12680	1	AGATGACGTATCGGTTGAGCATTGCCTCGTGGTACAAGCAGGCGGCGAGTGTGGAGTTTG	NC_007195.1_:c3258855-3258298
CUST_1525_PI396326364	0.00211468	0.000204	3.34862	up	12.9984	12.7951	13.285	12.6893	11.346	10.9121	11.5881	10.9472	molybdenum cofactor biosynthesis protein (MoaC),putative		AFUA_1G16370	1	GGCTTAGATAGTGAATACCACAGAAATACGACATCAGCCAATATCCCCCTTCATCTCCTG	NC_007194.1_:c4444368-4443574
CUST_6781_PI396326364	0.00568931	0.00102331	3.06851	up	10.7514	10.4453	10.0199	10.9075	9.377	8.46799	9.001	8.80808	integral membrane protein		AFUA_2G12640	1	ATTTTCCTTTCCGAATTTGGCACCATCCTTCTGTACGGCATCATGTTTTTCTACCTCCGG	NC_007195.1_:3250777-3252133
CUST_6585_PI396326364	0.00111221	7.16e-05	17.4416	up	12.31	12.0356	12.7884	12.5711	7.73246	7.94618	8.9592	8.56946	RTA1 domain protein		AFUA_3G01630	1	TATATCAATTTACATGAGTGGTGCCTGTATGTCTTTGACGCATTGCCAATCTTCCCATGT	NC_007196.1_:c410425-409422
CUST_4568_PI396326364	0.000412	1.36e-05	8.59229	up	13.227	13.1208	13.8868	13.3597	10.348	9.97885	10.2948	10.5605	integral membrane protein		AFUA_5G02860	1	TATTCGTTTATGCGGATCAATATGTTTGGAAACGCCGAAATCGCCATCGGAGTCATCTGC	NC_007198.1_:758799-760220
CUST_8604_PI396326364	0.0195021	0.00628158	11.1248	up	11.011	10.3546	10.5144	11.6906	9.16812	6.39388	6.61652	7.48924	aspartate-tRNA ligase		AFUA_8G00100	1	TTAATACACATCCAAGTCCGGATGCTCCAGGATTCACTAACTCATGGGATACCATTGTGC	NC_007201.1_:c4875-2961
CUST_6959_PI396326364	0.00539741	0.000952	1.59885	up	11.7633	11.7996	11.973	11.7022	11.011	10.967	11.3125	11.2395	peroxisome biosynthesis protein(PAS8/Peroxin-6), putative		AFUA_3G08000	1	TACACATGAGAAACAAGCTACTATCCTTGAGGCTTTGACGAGAAAGTTCACACTCGACCC	NC_007196.1_:c2040949-2036466
CUST_1936_PI396326364	0.00601927	0.00111572	1.8823	up	15.3148	15.3126	15.4529	15.3971	14.552	14.1722	14.53	14.5731	eukaryotic translation initiation factor 3subunit EifCg		AFUA_2G09870	1	AAGTGTCGTATTTGCAGCGGAGAGCATTTCACTGCTCGTTGTCCGTTCAAAGATACTATG	NC_007195.1_:2523473-2524573
CUST_4627_PI396326364	0.00365084	0.000506	2.08078	up	17.7838	17.7133	18.1429	17.7552	17.0079	16.4856	16.7406	16.9326	mitochondrial peroxiredoxin Prx1		AFUA_4G08580	1	TTTCACTATCCGTTCCGTTTTCATTATTGACCCTGCCAAGAAGATCCGTCTGATCATGGC	NC_007197.1_:c2216753-2215889
CUST_5131_PI396326364	0.00316167	0.000403	2.8436	up	12.5069	12.73	12.9956	13.2058	10.9538	11.3452	11.4396	11.6687	60S ribosome biogenesis protein Mak11		AFUA_4G07570	1	CAAAGAACCTACAGGTCGGAAAACTGTTGAACGTCTATGAGACAGGCAATCGGATAACCT	NC_007197.1_:1964221-1965831
CUST_4883_PI396326364	0.0113974	0.00290793	1.52801	up	9.78136	9.76681	9.85593	9.71626	9.25949	8.9233	9.21282	9.27812	acyl-CoA dehydrogenase		AFUA_3G01920	1	AATGGGACAAAGAAATGGATCACCAACGGGATTTGGTCTGATTATACTACCATGGCCGTC	NC_007196.1_:c476665-475186
CUST_6225_PI396326364	0.0141904	0.00396389	1.55784	up	14.7452	14.6539	14.9481	14.8169	14.4423	13.9542	14.1738	14.0357	hypothetical protein		AFUA_2G05240	1	TATCGGGGACCAGTCCTCTTCCAATGTTGCCATTGTCTCCCGGGATAGCGCGAGTGGAAA	NC_007195.1_:1456461-1457711
CUST_5066_PI396326364	9.65e-05	1.02e-06	4.56347	up	12.0148	11.8139	11.7277	11.9907	9.5475	9.89728	9.5901	9.75164	hypothetical protein		AFUA_4G09590	1	AAATCTCAATCGAAGAAACCGAACTGCACTGTGGATGGAATGAATGACCTGGAAAGTGCC	NC_007197.1_:2498208-2498708
CUST_5980_PI396326364	0.00450089	0.000719	6.23738	up	12.1827	12.012	12.4506	11.8785	10.239	9.23986	8.98203	9.49919	beta-1,6-glucanase Neg1		AFUA_8G07120	1	AACACTTTTGGCAATGATGTCTATGTGACTGTCACTATGAAGAGCGGGCAGAAGTGGAGT	NC_007201.1_:c1745854-1744334
CUST_9155_PI396326364	0.00385188	0.00055	2.41287	up	16.8066	16.7167	17.1286	16.7441	15.9708	15.3489	15.5961	15.3971	aldo-keto reductase		AFUA_5G08290	1	ATTCGATTTTGAGATTGGTGAGGAGGATCTGGCGGTATTGAATGGCCTTGATCAAGGAAG	NC_007198.1_:c2105292-2104352
CUST_3750_PI396326364	0.0245058	0.00860906	2.18876	up	11.6189	11.5381	12.3652	12.2219	11.0937	10.3229	11.2052	10.6018	C6 transcription factor		AFUA_3G12780	1	TTATGGTTTCGGGTTGGACGAGAATCTGCTTGACCCCAGCATGGCCAATTTTGAATTTCT	NC_007196.1_:3395829-3398084
CUST_8346_PI396326364	0.0048872	0.000812	2.04295	up	4.61097	4.74786	5.18655	4.7558	3.51298	3.97826	3.77304	3.91428	NACHT and WD40 domain protein		AFUA_7G08500	1	ATGTTTGTTGGTCAATCCGATTTCGAGAACGACTGTACATTAACAAGAGTTTACCGAAAT	NC_007200.1_:1967748-1972855
CUST_543_PI396326364	0.00973184	0.0023223	16.1999	up	15.9671	15.7031	15.9708	15.329	11.7013	12.0022	10.4135	12.7813	MFS myo-inositol transporter		AFUA_4G01560	1	CAAAAAGTATCTGCTTCGGAGAGATGTTCCGCCACAGAATCAGCTCTACGATTATTATTA	NC_007197.1_:415070-417140
CUST_8996_PI396326364	0.0231381	0.00792653	1.83973	up	11.0363	10.9219	11.0808	10.5863	9.66858	10.4099	10.2308	9.79808	ribonuclease H1		AFUA_1G10020	1	AACCATCAAGTTCTGGCATGTACCTAGGAGGAATAATCGTGACGCAGATACCATGGCAAA	NC_007194.1_:c2591247-2590529
CUST_9370_PI396326364	0.00324527	0.00042	3.82069	up	13.4109	13.3421	13.323	13.2532	11.3327	11.0756	11.4727	11.7129	succinyl-CoA synthetase alpha subunit		AFUA_5G06130	1	TTCATTGACTGCCTGAAGATCTTCCTCGAGGATGAGGAGACAGACGGTATCATCTTGATT	NC_007198.1_:c1465997-1464574
CUST_969_PI396326364	0.000655	2.91e-05	3.2313	up	14.0615	14.4488	14.4668	14.0988	12.7978	12.5591	12.5512	12.3994	DUF1275 domain protein		AFUA_5G13060	1	TGCTCTGTGGATGGCGGCTGGACTCAAGTTTGTCATTGGACTGGGGTGGTTGTTTTGGAG	NC_007198.1_:3421355-3422232
CUST_7138_PI396326364	0.0158451	0.00462847	1.89764	up	7.03489	7.28104	7.19691	7.6864	6.34104	6.30074	6.36608	6.49456	RTA1 domain protein		AFUA_6G11810	1	GTCAATTACGAATTGACACACAGGCCAGAGACATGTGCTAATAAGCCATATGCAAGCTCC	NC_007199.1_:2951207-2952200
CUST_3077_PI396326364	0.00463873	0.000751	1.50886	up	12.2564	12.5007	12.4818	12.5405	11.7234	11.8099	11.8259	12.0465	exonuclease		AFUA_2G14950	1	ACAAAACTTTCCGGGAGGAGTTCAATTCGCGCAAACCGTGGGATGAGTTGACAGTTAAAT	NC_007195.1_:c3941325-3939073
CUST_1760_PI396326364	0.0212147	0.00704434	2.2493	up	16.4319	16.3525	15.8261	16.7031	15.1486	15.129	15.2406	15.1175	G1/S-specific cyclin Pcl5		AFUA_6G02020	1	ATGAGCGATACTCGTTCTTATCCGAAACATTCTCAGTCTCTTTCCGCTGCTCAACTCAGT	NC_007199.1_:c319738-317567
CUST_962_PI396326364	0.00664076	0.00130072	1.66181	up	15.8561	15.8998	15.9501	15.9884	15.217	14.9826	15.1915	15.3722	t-complex protein 1, gamma subunit (Cct3)		AFUA_3G13030	1	TATCTTGAACGAGATCGAACGAAACCTGCAGGATGCTATGTCCGTTGCCAGAAACGTTAT	NC_007196.1_:3459705-3461612
CUST_134_PI396326364	0.0130318	0.0035401	2.54374	up	9.62064	9.4006	10.0296	9.19601	8.47807	7.56141	8.33596	8.48362	CUE domain protein		AFUA_2G02140	1	AATATGCATGTCCACAAGATGTCACTCGTGACACAGGTGCAAGATCTCTTCCCTGATTTG	NC_007195.1_:c536261-534147
CUST_5192_PI396326364	0.0026288	0.000297	2.11463	up	11.0176	11.4055	11.0584	11.0319	10.1139	9.73376	10.2214	10.1227	GINS complex subunit Psf3		AFUA_4G11620	1	TCTGATTAACACATTCAAAAAGCGCGCAGCAGAAATTGCTGACCACGCACATAACCCCAA	NC_007197.1_:c3065994-3065156
CUST_525_PI396326364	0.0326929	0.0127701	1.55994	up	9.03085	8.74135	9.2476	9.35608	8.46297	8.43967	8.57468	8.33262	MFS multidrug transporter		AFUA_1G01930	1	AGATATGGCAAGGCTATTCGAGAGAAGTTTCCGGTCAATTTCGATGGGAAAAAAGCTTAA	NC_007194.1_:571079-572720
CUST_5202_PI396326364	0.00550752	0.00098	7.1565	up	12.4157	12.6171	13.7786	12.5688	9.925	10.0796	9.66982	10.3488	endo-1,4-beta-xylanase (XlnA)		AFUA_3G00320	1	CAGATTGTCGCCACTGAGGGTTACCAGAGCAGCGGATCTGCTTCCATCACTGTCTACTAG	NC_007196.1_:66983-67721
CUST_5881_PI396326364	0.00803868	0.00175215	1.50697	up	17.2392	17.1314	16.8914	17.1182	16.5731	16.4582	16.4499	16.5324	fructosyl amino acid oxidase		AFUA_8G06440	1	TAACAGACGGGAATTTACCCCTGAGGAACGAGACCGTCTTTTGTCTTTGACGAATGCATT	NC_007201.1_:c1552980-1551565
CUST_6694_PI396326364	0.0105503	0.00259431	1.75856	up	14.7912	14.8072	15.251	14.9401	14.3141	13.778	14.2827	14.1572	Phosducin family protein		AFUA_2G02550	1	ATGAAATACGGTGACATTAAATTCTGCGAGATCCGCGGCGATATGTGCATTGAAGGGTAC	NC_007195.1_:c658976-657942
CUST_299_PI396326364	0.0343941	0.0136612	3.48554	up	7.1627	7.41389	6.31438	8.22157	5.76915	5.69271	5.32978	5.11537	hypothetical protein		AFUA_7G06450	1	AAAGTATGATTGGACACATAGTCCGGAATCTTCACTTTCTTGGTCACGGTATACCCACCC	NC_007200.1_:c1580590-1579868
CUST_7057_PI396326364	0.00129287	9.06e-05	1.57902	up	12.0345	11.8664	11.9149	11.8222	11.4043	11.2281	11.2025	11.1671	HIT finger domain protein		AFUA_2G05030	1	TTTGCTGTATGTGTGGATATTGGGGAAAGATTCGGTGCAAGAACTGTCATGTTCGGACCT	NC_007195.1_:1385206-1386135
CUST_6950_PI396326364	0.00652824	0.00125963	1.5379	up	12.9391	12.8395	13.1176	13.0311	12.4277	12.3391	12.5333	12.1434	DUF1237 domain protein		AFUA_2G16720	1	ACTCGGTCTTTGCCCAGACTATATTGAAGATTGCAGCGGAGAGACCACATCTGATATTTG	NC_007195.1_:4462464-4464214
CUST_6609_PI396326364	0.0102633	0.00249339	4.68305	up	4.29434	4.82673	4.46271	5.5111	2.70962	2.49689	2.60549	2.3731	polyprenyl synthetase family protein		AFUA_2G12660	1	GTGAGGTATACTCTTGAGCATCTTGGGCCCGATTGTTCGATGCTCATGTTGAAACTATAG	NC_007195.1_:3257385-3257690
CUST_6726_PI396326364	0.00036	9.71e-06	1.51914	up	14.6723	14.6773	14.7981	14.7056	14.1052	14.2033	14.0667	14.0651	pre-mRNA splicing factor		AFUA_3G06440	1	CAGAGTCTAAACATCGAGGAGCAGATTCGACAAATTCACGAACGTTACAAGCAGGGTTAG	NC_007196.1_:c1590754-1589048
CUST_8393_PI396326364	0.002262	0.000233	19.306	up	7.8835	7.85158	7.87329	7.77773	3.22558	3.86768	3.19766	4.01128	hypothetical protein		AFUA_6G09395	1	AGCTCCTTAAAGCATACGGGTATGTGCTCTTTTGCTTTTCACGTGCATATCGTCAGATAG	NC_007199.1_:c2264108-2263110
CUST_4649_PI396326364	0.0036686	0.00051	2.5486	up	10.6496	10.1206	10.0094	10.4325	9.28728	8.63948	8.9975	8.88898	UbiA prenyltransferase family protein		AFUA_2G01960	1	TCTTTTGGTTATGGGGACTGGAATCATGCCTTTGTGTATAACTGGCAAGCTCGTCTGGAA	NC_007195.1_:c489477-488428
CUST_2872_PI396326364	0.0104215	0.00254638	1.74549	up	8.78967	8.72328	8.89406	8.62978	8.051	7.69877	7.84635	8.22614	hypothetical protein		AFUA_6G11720	1	GGTTCTGGTCTGGCATTTATGTTGAGCAGGCACCTATCACGAAGGAGATTGGTTCTCCCG	NC_007199.1_:c2918903-2917693
CUST_4510_PI396326364	0.00526416	0.000913	4.88697	up	15.6087	15.2429	14.8032	15.7606	13.0897	13.2334	12.9299	13.0065	hypothetical protein		AFUA_8G00780	1	TCAAGATGTATAATCTGAAGCGCGATCGCCTTCGTTTCAACCAGGACCCTAAGGTGAAAT	NC_007201.1_:c187524-184726
CUST_740_PI396326364	0.00328662	0.000429	1.51918	up	11.4996	11.6629	11.8039	11.583	10.8792	11.0492	11.1045	11.1033	C6 finger domain protein		AFUA_2G07480	1	ATCTTAGCTGTCTTTGAGAATGAGAACGCTGCAACTGATCAGGTAGTAAGGGAATGCTGC	NC_007195.1_:c1918402-1916406
CUST_1593_PI396326364	0.000568	2.39e-05	1.60106	up	15.9252	15.8348	15.7893	15.8608	15.2855	15.1649	15.0884	15.1553	universal stress protein family domain protein		AFUA_2G09500	1	CCAGTTATTGTCACTGAGGATATTTCGACCCATCAGAAAGATGAAGGCAAGGGTGGATGA	NC_007195.1_:c2430523-2429040
CUST_1799_PI396326364	0.00646986	0.0012409	1.70347	up	17.7872	17.7685	17.8523	17.9261	17.2448	16.8464	17.0144	17.1547	glycine cleavage system H protein		AFUA_1G12070	1	AAGATCGAGGTCAGTGACGTTGCGGAGTTGGATGGTCTACTCGATGAGGCCGCCTACAAG	NC_007194.1_:3197608-3198304
CUST_667_PI396326364	0.00312147	0.000393	1.59117	up	12.226	12.1576	12.3581	12.1375	11.5736	11.5033	11.5575	11.5645	C6 transcription factor		AFUA_3G10160	1	GAAACCTACCAATACTTCCAAAATTCCCATCCGTCTACGGTTTCGCATTCTGAAAAGATC	NC_007196.1_:2620079-2622911
CUST_5866_PI396326364	0.00011	1.26e-06	7.07828	up	11.5397	11.5977	12.008	11.7726	9.07806	8.61263	8.97748	8.9562	tRNA exportin		AFUA_5G09850	1	TTGAAGGGGTTCCGGCAATTCTTTCCGGTATGTCTTTCCAACTTCCATATTCTCTCAATC	NC_007198.1_:2547105-2550523
CUST_3735_PI396326364	0.019022	0.00605031	7.0673	up	14.5275	14.6224	13.5359	15.5649	11.632	11.8464	11.6845	11.8032	xylosidase/arabinosidase		AFUA_2G04480	1	GTGATGATCACGACCGAGGGCGTAGATGCAAGGGCATTGGATCAGCCAAAACCTGTCTAG	NC_007195.1_:c1233910-1232732
CUST_1914_PI396326364	0.0180465	0.00562198	1.5446	up	15.7919	15.6115	15.7776	16.0526	15.4862	15.1783	14.9401	15.1201	DUF221 domain protein		AFUA_5G10920	1	ATCCACTGGGACGTTGACAAGGGCGTTCCTCCCATCTTTGAGGAGAAAATTTACTACTAA	NC_007198.1_:2793754-2796794
CUST_8811_PI396326364	0.0369855	0.0150631	1.56129	up	5.66809	5.4833	5.61442	5.77568	5.23963	5.12209	4.57445	5.03435	amino acid transporter (Mtr)		AFUA_3G00120	1	ATTGATTGGATCATTCATGACCGTCGCTGGTACATACGGCGCGATTGTCAACATTGTTAA	NC_007196.1_:6667-8315
CUST_6490_PI396326364	0.00317286	0.000405	1.59723	up	13.66	13.7385	13.7472	13.9386	13.1279	12.8916	13.1348	13.2277	methyltransferase (Ncl1)		AFUA_1G14180	1	TAGCATTTTGTATGTTCGGCCGGAGGAGAACTTTAGTGAACACATGGTGCTTCCTCTTTG	NC_007194.1_:c3791796-3788802
CUST_7933_PI396326364	0.00715708	0.00146486	2.54255	up	15.0979	15.0087	15.0877	14.7505	14.0344	13.783	13.4716	13.2708	alcohol dehydrogenase, zinc-containing		AFUA_2G00970	1	TTCAAGTTCCTGGCAAGCGGAGCTCATTTCGGCAAGGTCGTGATTAAGGTGAAGGACTAA	NC_007195.1_:c223762-222589
CUST_3195_PI396326364	0.00787149	0.00169282	1.98494	up	9.89456	10.4743	10.3685	10.2401	9.52092	8.88595	9.32691	9.28728	oxalate/formate antiporter		AFUA_7G00710	1	TTTCTTCTTCAGCGAGAGTACCGAATACTACCAAATCTTCCTTTCCTTCAGTGTCCTCGG	NC_007200.1_:186045-187440
CUST_5219_PI396326364	2.59e-05	1.1e-07	233.683	up	13.6749	13.9012	13.898	13.878	5.89288	5.82595	5.86164	6.29806	hypothetical protein		AFUA_6G09305	1	TGGCAGACGACGGCTATTATTTTCGGGAAGGCATACCCTTTTTTGCATATCGCTACACAA	NC_007199.1_:c2219974-2218979
CUST_3842_PI396326364	0.00239717	0.000254	9.86035	up	16.4703	16.768	16.8162	16.7295	13.7391	12.8993	13.1279	13.8112	amidase		AFUA_5G10490	1	CTGGTGAGGAAGAAGCTGCAAAGATATATTGAACCGAAAAGCGACCTGAGCATGTTGTTA	NC_007198.1_:c2680338-2678278
CUST_8973_PI396326364	0.00243217	0.000261	2.64485	up	13.4328	13.7889	13.2681	13.5641	11.9211	12.5082	12.0774	11.9344	isoamyl alcohol oxidase		AFUA_3G07410	1	TACTACCAGAAGAACTTGGATGGATTGGATTACGGCCCACTGTGTTCTATTGGCTTCTAG	NC_007196.1_:c1863977-1861316
CUST_5782_PI396326364	0.00883787	0.00201169	2.00839	up	16.4512	16.5466	16.6126	16.5097	15.5893	15.2577	15.4408	15.808	60S ribosomal protein L17		AFUA_1G14410	1	TTACCTGCGTGTCAGCTTCAAGAACACCCGTGAGACCGCTCAGGCCATCAACGGCATGAA	NC_007194.1_:3851991-3852806
CUST_2031_PI396326364	0.00354559	0.00048	1.7775	up	13.6337	13.379	13.7283	13.4808	12.7542	12.4634	12.8193	12.8655	peptidyl prolyl cis-trans isomerase Cyclophilin,putative		AFUA_2G12990	1	AGCTATTTGGGAGCAGGAAGGATATTTGGCCAAATACGCAGTCAGTGAGGAGGATAAGAT	NC_007195.1_:3336567-3337081
CUST_7908_PI396326364	0.00132809	9.6e-05	2.48469	up	14.8451	14.7722	15.1614	14.69	13.7034	13.2689	13.5659	13.6783	methionyl-tRNA synthetase		AFUA_1G09010	1	AATAACAGCGAATTGTTGGCCAAATTGGGTAACCTGGTTAACCGTGTCGTCAAGCTGATC	NC_007194.1_:2333751-2335765
CUST_27_PI396326364	0.000716	3.37e-05	9.58278	up	12.2811	12.0635	12.3457	11.9101	8.47145	9.30508	8.72627	9.05579	exo-beta-1,3-glucanase		AFUA_4G03350	1	ACAATTACAATTTCCACAACGCGGAGAATGTCTATGCGGGTCTACTTCAGACCGAAAGTC	NC_007197.1_:956640-959029
CUST_6110_PI396326364	0.0208882	0.00690198	3.33253	up	12.192	12.1908	10.9742	12.3764	9.98897	10.6346	9.97407	10.1894	amidase family protein		AFUA_6G14410	1	CTTTAGCTACAAAAGGTGTCATGGACAAAACCTACTGGCAAGCATTGGAATTCTGCAGGC	NC_007199.1_:3663667-3665531
CUST_356_PI396326364	0.00951681	0.00223442	1.7421	up	13.3812	13.1319	12.8805	13.3481	12.6444	12.4056	12.3571	12.1313	hypothetical protein		AFUA_2G05640	1	TTATCCGAAATTTCGACCAACATCCGTAACGGTCAAGAGGGAAACAGGGGTAACAGATGA	NC_007195.1_:1578701-1579125
CUST_8077_PI396326364	0.00259286	0.000289	1.81586	up	13.0615	13.0274	12.8888	12.9432	12.0114	12.0831	12.0416	12.3422	Hsp70 chaperone (BiP)		AFUA_2G02320	1	TCTTTGATCCAGGAGTTCGACAAGGAAGACATTGAGCAGAACATCCATCCAATGGTTACC	NC_007195.1_:c586013-584085
CUST_2935_PI396326364	0.000926	5.29e-05	1.65359	up	9.60743	9.5505	9.40187	9.40925	8.76191	8.84675	8.78579	8.6722	phosphoesterase superfamily protein		AFUA_1G17590	1	CGGAAGGACACTCCCACTGCGCTCCCTTCTGCAGTGCCTTTCAGGAATAGAAACGTGTAG	NC_007194.1_:4823281-4824701
CUST_6538_PI396326364	0.0426709	0.0182249	1.70726	up	9.19409	9.34272	9.4209	9.12032	8.51103	8.02662	8.53552	8.91812	Pyridoxal-phosphate dependent enzyme		AFUA_3G14470	1	AATCCTAAGTTTCGATTCTTCTTCAAATGCGAGAATTACCAGCGCATCGGCGCCTTCAAG	NC_007196.1_:c3843083-3841865
CUST_208_PI396326364	0.0247167	0.00872866	1.66352	up	11.6447	11.666	12.1135	11.6716	11.1569	10.6205	11.0719	11.3095	hypothetical protein		AFUA_2G00740	1	ACGTCTACTGGTTCATCTTCAACCAGAAATACACCATCCAGGTCTGCGTCTACGAGAATT	NC_007195.1_:c165665-164580
CUST_2442_PI396326364	0.00834971	0.00184769	2.19016	up	13.7162	13.772	14.3764	13.9561	12.8018	12.6867	13.0237	12.7844	tRNA nucleotidyltransferase		AFUA_2G16660	1	ACAGAGAAGGAAACGGCCCTCAAATATTTGATAGATAGAAAGGATGAGTTAGGTCTGTAG	NC_007195.1_:c4453500-4451471
CUST_6282_PI396326364	0.0080337	0.00174805	2.29077	up	8.24542	8.16929	7.69295	7.56141	6.8705	6.9326	6.71811	6.36453	chitin deacetylase		AFUA_6G10430	1	AATTGCTTCTCCTTAGATGAGCCATCGCACAATGACACCAATGACTCTATAAGAAAGCCA	NC_007199.1_:c2587786-2586267
CUST_2178_PI396326364	0.00696968	0.00140892	4.98731	up	6.22778	6.19088	7.14382	6.31219	4.84588	4.35264	3.33531	4.0678	hypothetical protein		AFUA_1G17610	1	AATTTGGCTGTTTTTACAGTTTTGGAGCACACGCCGTGGAAGCGGATCGCTACTTATGAA	NC_007194.1_:4827576-4828634
CUST_565_PI396326364	0.0248334	0.0087987	2.80684	up	4.80299	4.53385	5.71103	4.83126	4.0678	3.66018	2.68238	3.51298	exo-polygalacturonase		AFUA_7G06410	1	TATCTGTCATTCACTCGGATCATATCCTCTTCGACTCGATCTATGTAAACAGCACGACCA	NC_007200.1_:c1573615-1571892
CUST_414_PI396326364	0.0474199	0.0210312	1.78304	up	12.104	12.2358	12.6444	12.8449	11.7928	11.0157	11.8222	11.8612	gamma-tubulin complex component GCP6		AFUA_1G12820	1	GAGCCGATAAGCATTTTTGAGCGGCTTCTGGTGCGATTAGACATGAAAAGATACTACTGA	NC_007194.1_:3385918-3388870
CUST_3734_PI396326364	0.0175981	0.00540918	5.39581	up	3.9992	6.06616	4.92632	5.53305	2.24236	3.4959	2.23752	2.82158	exo-beta-1,3-glucanase		AFUA_6G11980	1	GAGCTTCAGTGATAATATTAGTGTTTTCACAAACAATATTGTGCTTTTTAGGAGCCAGTG	NC_007199.1_:2994433-2997349
CUST_7998_PI396326364	0.00663453	0.0012959	12.5025	up	11.9528	12.0584	12.6165	10.5469	7.52405	8.32961	8.39819	8.34613	N-acetyltransferase, GNAT family		AFUA_3G00765	1	AGTATCAATCAAGTATATCCCAGCCCGGAGATAGGGTATTCGATTCATCCTGACTACTGG	NC_007196.1_:c170740-170025
CUST_3394_PI396326364	0.0247855	0.00876617	2.33482	up	13.1006	13.2729	13.4147	13.3913	11.4407	12.1814	12.1547	12.5094	MFS transporter		AFUA_6G01820	1	AAGATGGCGTTTAACGATTTGACGGACAAGGAGAATCCGTTCTTTCGATATGTTCTATAG	NC_007199.1_:251902-253560
CUST_3108_PI396326364	0.000676	3.06e-05	3.98311	up	9.75326	9.98897	9.88108	9.86645	7.71812	8.11627	7.71013	7.96966	FAD/FMN-containing protein		AFUA_1G17630	1	TAATACTGCCGTCCATGAGATCTGGAAACACAGCCATGCGCTTCTGAGTATCTCAGTAAA	NC_007194.1_:c4832945-4830855
CUST_1341_PI396326364	0.00438722	0.000683	3.63597	up	15.9704	16.0024	16.0512	15.9683	13.8715	14.2836	13.9497	14.4382	Kelch repeat protein		AFUA_5G12780	1	CAGGGAGGGTTGGATGAGTCGAATAGGAGGTTAGGAGATGTTTGGATTCTCTCGTTCTAG	NC_007198.1_:3352075-3353129
CUST_5687_PI396326364	0.0442224	0.0191461	2.00322	up	4.99873	4.4364	5.01247	4.4721	4.11463	4.03022	3.75137	3.01421	salicylate hydroxylase		AFUA_7G00590	1	TTCAGTAGTCCTGGGACTATAGCCTATGCAAGTTTCTCGCAAACAACACTGAACGGAATG	NC_007200.1_:c167093-164760
CUST_4144_PI396326364	0.0137952	0.00382342	2.58832	up	7.05054	7.23	6.31027	6.91726	6.14508	5.15062	5.45288	5.27143	hypothetical protein		AFUA_2G17090	1	GACGATTATGGTTTGGAATCGCTATTTCGCAGTACGACTTTGGACATTTGCGACCTCAAC	NC_007195.1_:4564421-4565791
CUST_2200_PI396326364	0.0233655	0.00804084	1.95941	up	13.1198	12.8776	13.4415	13.0337	11.6267	12.3245	12.109	12.5307	hypothetical protein		AFUA_4G09700	1	ACAATGAATCATCATCGAGCTTATCGGATGGAGTGAAGCAAGAGGATGGCATTTCCACAC	NC_007197.1_:c2520315-2519668
CUST_943_PI396326364	0.00189746	0.000172	2.58605	up	10.9248	10.885	11.0136	11.24	9.47089	9.66451	9.46769	9.97725	RNA-directed RNA polymerase		AFUA_5G09430	1	ACGCAAACCCAAGAAAACCAGCATCATAGACTACCTCAAATTCGAGGTAGCTCGTAAGGA	NC_007198.1_:c2429053-2425097
CUST_9098_PI396326364	0.0216251	0.00721512	1.73942	up	13.856	13.7407	13.9528	13.9942	12.9908	12.7262	13.2644	13.3678	zinc-containing alcohol dehydrogenase		AFUA_3G01950	1	GCGTATGATGACTTTAATCAGATGAAATCCCAGAAGATCATCTTTGAAGCCGGAAAGTGA	NC_007196.1_:c481557-480364
CUST_2869_PI396326364	0.000362	9.93e-06	2.77903	up	16.7724	16.9263	16.555	16.7062	15.1512	15.2298	15.2637	15.4169	alpha-ketoglutarate dehydrogenase complexsubunit Kgd1, putative		AFUA_4G11650	1	GAACAGGACTTCCTTCAGGAAGCATTCACTGTCCACCAGCATCGTCTGAAGGGCGAGTAA	NC_007197.1_:3076336-3079701
CUST_7139_PI396326364	0.0173357	0.00529431	3.41871	up	15.1014	14.9401	14.7009	15.1348	13.3805	13.8491	13.0646	12.4891	salicylate hydroxylase		AFUA_1G02970	1	ATCACTCCATTGTTCTTGTGGTGGATGACGAAGGAACAGCAGCAAGACTTTCTGGAAGAT	NC_007194.1_:c848456-847116
CUST_7561_PI396326364	0.0177564	0.0054984	1.61663	up	11.2939	11.1071	10.9336	10.8362	10.0888	10.5144	10.1894	10.6063	hypothetical protein		AFUA_5G09770	1	CGCCGCAGTTCTGTACTAAGTTCAACATTATACAGTCGATTGGGGTCAACTACATTCTAA	NC_007198.1_:2526521-2526853
CUST_2019_PI396326364	0.0035776	0.000488	314.061	up	10.6699	10.3463	9.24943	11.7277	2.17216	2.29727	2.17216	2.17216	terpene synthase family protein		AFUA_5G15060	1	TGTATAATTTACAATGAAACATGTGCCAAGTATGCTTTTGGCTCTACCACAGCGATGTGA	NC_007198.1_:3897536-3900493
CUST_1288_PI396326364	0.0111693	0.00282156	2.09592	up	13.5529	13.6528	14.0933	14.0128	13.1937	12.4486	12.8459	12.5533	maltase		AFUA_7G06380	1	GAGTGTGAGTTGCAGCCGTATGAGGGCAGGATATTTGAAGTCAAGGCTATACCTAATTGA	NC_007200.1_:c1566006-1564255
CUST_4345_PI396326364	0.00109354	6.85e-05	3.6962	up	12.189	12.2045	12.3409	12.0873	10.0426	10.3685	10.5804	10.286	protein kinase		AFUA_2G00670	1	AATGGACCCCTGAGACAAGAAAGACAGCAAAGGAGCTATTGAAGGATCCTTGGCGTAATT	NC_007195.1_:149434-150677
CUST_5295_PI396326364	0.00670987	0.00132247	1.85613	up	19.0455	19.2603	19.1626	18.9075	18.4014	18.1681	18.3568	17.8805	BYS1 domain protein		AFUA_5G01990	1	GTTAAGAATTGCGACGCGAATGGCGATATTGTGCTTACACTTTGTGCAGAGGGTTGTTAG	NC_007198.1_:511005-511475
CUST_3751_PI396326364	0.0483593	0.0215583	1.7798	up	9.82349	9.44812	10.4414	9.73376	8.86716	9.25332	9.05579	8.94365	hypothetical protein		AFUA_2G15480	1	GAAAAAGCTGGAGATCGAGGGAATGTTCCACGATGAGGAGGACTATGATGATTCTGGATA	NC_007195.1_:c4085962-4084532
CUST_6304_PI396326364	0.0325018	0.0126598	4.89154	up	13.6275	12.8308	12.7362	12.7126	10.5626	12.1238	9.93877	10.1206	hypothetical protein		AFUA_7G06981	1	AAAGAGATCGATAACTGGATACAGCTGGGGTTAACTGATTCTTTACGGGAACTCGGAGTG	NC_007200.1_:1706051-1706995
CUST_6644_PI396326364	0.00856399	0.00193246	2.21015	up	11.7928	11.3876	12.1165	11.8853	10.8702	10.2608	10.9349	10.5396	diacylglycerol acyltransferase type 2A		AFUA_7G03700	1	TACAAAGATGTCTTTGCGAAGGACCGAATCTCTGAAATTGAGATAGTTGCGGACAAATAA	NC_007200.1_:793763-794640
CUST_7188_PI396326364	0.00164747	0.000134	5.91055	up	17.6915	17.63	18.5434	17.7133	15.7746	15.1668	15.2759	15.1078	endo-chitosanase, pseudogene		AFUA_4G01290	1	GAATTCGAGGACAGTATCAAGTCGATTGGTGACAAGCTGGTTGCTGGTTTGAAAGCATAG	NC_007197.1_:344122-344987
CUST_8594_PI396326364	0.0453618	0.0198219	1.61817	up	13.5777	13.4634	13.9407	13.4219	13.2844	12.5711	13.1176	12.6532	SIR2 family histone deacetylase		AFUA_6G09210	1	CTTGAAAAAAGGTGATTGGTTTTTCCAAGGAGACGCGGGTGTTATAGTCCCGGAGATATT	NC_007199.1_:2185515-2186547
CUST_8843_PI396326364	0.00261434	0.000293	1.56051	up	16.2573	16.3566	16.1056	16.1782	15.708	15.6543	15.418	15.5493	translation repressor/antiviral protein Ski3		AFUA_3G08810	1	GCACCGTGGAAGCAATGTGGCTGGGAAGAGCTTAAGTATGCTGTGTCAGAATTAGTTTAA	NC_007196.1_:c2256911-2252507
CUST_2347_PI396326364	0.00218696	0.000221	1.7295	up	13.3926	13.0946	13.2724	13.1012	12.5616	12.5169	12.2612	12.3597	cAMP-dependent protein kinase catalytic subunit,putative		AFUA_5G08570	1	CAGGCCATTTACACCGACGACATGAAAAAGAAATACGAAGCTTTGTTCAGCGATTTCTAA	NC_007198.1_:2177188-2178628
CUST_6826_PI396326364	0.0186012	0.00586238	1.50807	up	9.48728	9.3711	9.79203	9.71271	8.92183	8.74135	9.16393	9.1652	zinc knuckle domain protein		AFUA_4G13280	1	ATGATATCAACCTTCAATTGCCGGTATCGTGCACCGAGTGCTTAAAAGAGGGACATCTTG	NC_007197.1_:3472933-3474906
CUST_4478_PI396326364	0.0117698	0.00304207	2.4603	up	13.4219	13.4583	13.6985	13.7822	12.6867	11.785	12.4642	12.2296	hypothetical protein		AFUA_8G04330	1	AACATCAACTCGGAAGGTGTCGGTCGAGTGATATTGAAGATTACGCTCAGGAGTACATAA	NC_007201.1_:c973502-972172
CUST_3508_PI396326364	0.000549	2.21e-05	2.17957	up	11.4086	11.2315	11.5631	11.425	10.1503	10.3032	10.2202	10.4584	proteasome maturation ans ribosome synthesisprotein Nop10		AFUA_5G04000	1	TCTGAAGAAGAATATGCAATGGAACAATAGAGGCAACCGATACAGCATTCCCAAGCCCAC	NC_007198.1_:1066836-1068216
CUST_4578_PI396326364	0.0102063	0.00247155	1.67109	up	15.7275	15.7746	16.1022	15.8457	15.2096	14.7996	15.3274	15.1502	RWD domain protein (Gir2)		AFUA_4G12100	1	GATGAGGATGATGAGGATGCTATTCCGGCCGCTGTTGAGAAGATCAAAATTACTGCATAA	NC_007197.1_:c3179159-3178381
CUST_8113_PI396326364	0.00685848	0.00136885	1.51107	up	10.101	10.1175	10.2535	10.2948	9.50408	9.48364	9.57062	9.8262	cysteine synthase		AFUA_8G05200	1	TGGTATCTTCGTTGGAAGTAGCAGTGCTGTCAATTGTTTTGCGGCAGTCAAAACAGCGAT	NC_007201.1_:c1213665-1212186
CUST_2648_PI396326364	0.00678206	0.00134303	1.98965	up	16.9173	16.8703	17.3203	17.031	16.1543	15.6491	16.1175	16.2479	60S ribosomal protein L24a		AFUA_6G02440	1	AAGAAGGGTATCTCTGAAGAAGTTGCCAAGAAGCGCACCCGCCGTGTCGTCAAGCACCAG	NC_007199.1_:459025-459857
CUST_8416_PI396326364	0.0179	0.00555403	3.72225	up	9.09895	9.87778	9.59289	9.08533	8.25667	7.26758	7.85798	6.68804	hypothetical protein		AFUA_3G14130	1	CCGGCACAACTCGCGAGCATCTCGCAACCGAACTTGATCGGGTCTTCGACGAATATGTAG	NC_007196.1_:c3755941-3755327
CUST_3128_PI396326364	0.00737552	0.00153025	1.66107	up	18.2934	18.268	18.4014	18.2385	17.5871	17.3181	17.6544	17.7133	40S ribosomal protein S9		AFUA_3G06970	1	ATGGTTCGCCTTGACTCTCAGAAGCACATCGACTTCGCTCTCACTTCCCCCTACGGTGGT	NC_007196.1_:1742973-1744103
CUST_6408_PI396326364	0.0108036	0.00268764	1.8352	up	17.5871	17.3339	17.7928	17.6482	16.5637	16.4986	16.6887	17.1072	secreted dipeptidyl peptidase DppV		AFUA_2G09030	1	ATCTACCCTGAGAACTTCGACAAGTCAAAGAAGTACCCCCTGATCTTCTTCATTCACGGT	NC_007195.1_:2313050-2315673
CUST_6166_PI396326364	0.00144129	0.00011	2.29285	up	16.6011	16.4818	16.8703	16.7123	15.6137	15.1774	15.509	15.5769	translation elongation factor eEF-1 subunitgamma, putative		AFUA_6G04570	1	TGCTGTTGACTACAAGTACAACAACGAGCTCAAGCTCACCTTCATGGCTAACAACCTGAT	NC_007199.1_:1060589-1062452
CUST_5169_PI396326364	0.00011	1.26e-06	1.74405	up	16.0682	16.0645	16.0912	16.1712	15.3483	15.2922	15.332	15.2129	phosphotyrosyl phosphatase activator		AFUA_1G13420	1	AAATGGTAATCCTCACGCCCGTCATACTGATCATTTCGGAGATTGCTGCGGTATCAAAGT	NC_007194.1_:c3570076-3568808
CUST_3016_PI396326364	0.00677986	0.00134107	1.61871	up	13.5114	13.4902	13.6223	13.665	12.9476	12.634	12.8959	13.0321	glycogenin		AFUA_1G05580	1	TTCGAGCGACATACTTATATTGGAAGTTTACAGAATCCGTTGGCACGCCTCGAAGAGCTT	NC_007194.1_:c1601481-1598655
CUST_463_PI396326364	0.00114946	7.47e-05	4.72446	up	17.2686	17.1029	17.2977	17.188	14.8849	14.694	15.0997	15.2181	cytochrome c peroxidase Ccp1		AFUA_4G09110	1	CTTGGTGTCCCCTTTACCAGCAAGGCTGAGGACCGCTACGTCTTCAAGACCTCTGAGTAA	NC_007197.1_:c2376059-2374885
CUST_4242_PI396326364	0.0101595	0.00245706	4.02183	up	10.3524	11.19	9.715	10.1946	8.68072	8.7582	8.06506	7.91661	xylosidase/glycosyl hydrolase		AFUA_2G00930	1	ATTTTCAACTATGCTACTGTCTCGCTGGGTGGAAGTGTGCTGGTTAGCTCTTTTGAGATG	NC_007195.1_:210407-211991
CUST_5700_PI396326364	0.00333317	0.000438	1.60876	up	11.8286	11.9016	11.774	11.6052	11.0555	11.1792	11.0603	11.0705	mRNA binding post-transcriptional regulator(Csx1), putative		AFUA_7G02230	1	GGTAGTCTCAATAATACTTCTGAAGCCCCTCGGTCATCTGATGAAGCTCAGTTTGATTAA	NC_007200.1_:599410-600851
CUST_4232_PI396326364	0.0230273	0.00787508	4.72278	up	15.2936	15.0695	15.6206	13.7673	11.505	13.2542	13.1088	12.9245	D-aminopeptidase		AFUA_3G03710	1	AAGATTGTCAAAGCGTTGGATCATGCGAGATTGAAATCCATCATGGAAAGATATTTGTAG	NC_007196.1_:c1008602-1007427
CUST_392_PI396326364	0.000273	5.33e-06	467.446	up	14.0529	14.0564	13.0547	13.9612	4.69933	4.97397	4.82673	5.15062	hypothetical protein		AFUA_5G14865	1	ATGCTACTTCGAGTAGCTTGTACATCAAAGTCGAGCGATCAAAGCCTTCCAGTCGAAAGA	NC_007198.1_:3843841-3845049
CUST_6338_PI396326364	0.0391892	0.0162739	2.02132	up	11.9058	12.1471	11.0989	11.9194	10.7534	10.9618	10.5726	10.7222	hypothetical protein		AFUA_3G00560	1	CCTGGAATGAAGCTAATTATTGACAAGCCTTCCCAATATGTTCCGTTGGATGTTGTCTGA	NC_007196.1_:120239-120841
CUST_1025_PI396326364	0.0146819	0.00415601	2.33889	up	11.9309	11.8479	11.9309	11.9179	10.672	10.2487	10.9985	10.805	hypothetical protein		AFUA_2G05100	1	TTAACGTACGCGGGAGGATTGGATGGGATGGAGACGACGAATCGGTTGCTTGAGGCGCTT	NC_007195.1_:1401794-1402591
CUST_2009_PI396326364	0.00411489	0.00061	2.07467	up	14.0045	13.8605	14.3848	14.2033	13.1311	12.7944	13.3289	12.9872	NIF domain protein		AFUA_6G04580	1	TTTCCTCAGTGCAATCGGAAAACTACCTTCTCGATCGCCTAGAAGAGTCGTTGAATGTTC	NC_007199.1_:c1064946-1063069
CUST_6632_PI396326364	0.000805	4.11e-05	1.98492	up	15.8005	15.6638	15.7456	15.6073	14.8767	14.561	14.7302	14.6929	RNA binding protein		AFUA_3G09620	1	TCGAAGAGTATGAGATACCTGAATCGCAACGGAGATAAAAGTCCCTCAAGAGCCTTGAGA	NC_007196.1_:2444571-2447761
CUST_4104_PI396326364	0.00129287	9.22e-05	3.91922	up	15.0406	14.843	15.2648	15.3742	13.3825	12.719	13.3937	13.1452	lactoylglutathione lyase (Glo1)		AFUA_2G13550	1	TTGCTTATGTCGCTGATCCGGATGGATACCTGGTGGAACTGATTCCTCAGGATTTACATT	NC_007195.1_:c3525412-3524662
CUST_8793_PI396326364	0.000895	4.95e-05	2.54931	up	17.5339	17.4869	17.7478	17.6028	16.2226	16.0153	16.4512	16.2819	esterase		AFUA_5G09860	1	ACCATGGCGACGTTCGCGGATGACCATGTCGAGCATGCGGCCAAGTATCTCTTTGCTTAG	NC_007198.1_:c2552613-2551525
CUST_2471_PI396326364	0.00519414	0.000892	9.12581	up	8.94147	9.48456	8.42252	8.95217	5.55373	4.80299	6.15167	6.53252	hypothetical protein		AFUA_7G08230	1	GCTCCAAATTTGTCGGGATGTAATGGTACTCTGTATTGGTATTTAGAAGGATTGTTCTAG	NC_007200.1_:c1815636-1814336
CUST_7358_PI396326364	0.0073177	0.00151113	1.6487	up	14.4458	14.4586	14.8488	14.7211	13.9417	13.7073	14.0411	13.8989	xanthine-guanine phosphoribosyl transferaseXpt1, putative		AFUA_4G04550	1	TTGTACTTCACAACAAGAACAAGTTGAAGAAGGGCGAGTTGCCTGCCGACATGATGGAAT	NC_007197.1_:1278965-1279681
CUST_1069_PI396326364	0.00855991	0.00192887	2.09487	up	7.71471	7.34203	7.64703	7.41389	6.67143	6.66242	6.49078	6.02559	alpha-glucosidase		AFUA_1G06560	1	AATGATGAGTTCGACTTTGGGTATGTCAACATGAACTCGCCCTACACCTATTATGCCTCC	NC_007194.1_:1880188-1882854
CUST_644_PI396326364	0.00376815	0.000534	2.81912	up	14.0378	13.9207	13.937	13.32	12.6171	12.1638	12.2556	12.198	oxidoreductase, zinc-binding dehydrogenasefamily, putative		AFUA_1G15610	1	TTACCCCATCAAGAACATCCACAATGTGCTGATCAAGCGTATTGACATGCGTGGCTTCAT	NC_007194.1_:c4217535-4216501
CUST_3298_PI396326364	0.00413248	0.000615	2.97149	up	12.2842	12.1238	12.1576	12.4098	10.3388	10.5649	10.7293	11.0577	hypothetical protein		AFUA_2G08340	1	TAATTGACTGGACTTCACCATCTACTCGCAGGCGAGAATACAAGAAAATCGATCGAGCCA	NC_007195.1_:c2145856-2144609
CUST_5185_PI396326364	0.000465	1.69e-05	5.94899	up	12.8888	12.4459	12.4434	12.4993	9.62813	10.1492	9.9031	10.3065	beta-lactamase family protein		AFUA_5G07500	1	ATCTCGATGTTTCCGTCGGCGTCAATGAAGGAGAAGTTGGCATACATGAATCAAAGAGAC	NC_007198.1_:1875287-1876685
CUST_3201_PI396326364	0.00282137	0.000331	2.45034	up	11.7258	11.7763	11.9563	11.9116	10.7945	10.2508	10.5412	10.6115	glutaminase		AFUA_3G10910	1	TGACGATGCAGCATATTTCAAGAACATCTCGGACACCTATATCGCCAAATGGGAGCAGTT	NC_007196.1_:2839292-2842029
CUST_4671_PI396326364	0.0325339	0.0126757	1.82739	up	9.10341	9.015	9.77761	9.61623	8.49839	8.55989	8.6793	8.29553	MFS transporter		AFUA_4G01000	1	TTGATCTCGACATGGTCGTTTTTGCCCTTTGACGCTCCGAATTATCATATTGGCAACGGT	NC_007197.1_:c270004-268433
CUST_7029_PI396326364	0.00280637	0.000328	2.77514	up	15.8281	15.8779	16.2724	16.0484	14.7531	14.0981	14.6539	14.6315	cysteinyl-tRNA synthetase		AFUA_5G09610	1	ATTACGAAGAGTCGTGCGAAGAAACTTCGAAAGGACTGGGAGAGACAGAAGAAGCTACAT	NC_007198.1_:c2481234-2478744
CUST_3833_PI396326364	0.0485389	0.0216988	2.79253	up	13.2385	13.4653	13.4902	13.429	11.9907	10.9318	12.4696	12.3046	MYND domain protein		AFUA_1G03000	1	TCCTGAACCACTACTGTGATATTGGGCTTGATGTGAAGGAGCGGAGGGAGTGGGCTAGGG	NC_007194.1_:864409-866082
CUST_2555_PI396326364	0.0257697	0.00924286	1.62575	up	15.8348	15.8383	15.9132	15.7536	15.4378	15.2038	15.0613	14.8326	hypothetical protein		AFUA_3G10390	1	AAGGACCAGGGGCAGGCTGATCTTACTGAGCGCGTTACTCGCTATCTGAAGAGTATCTAG	NC_007196.1_:2694120-2695140
CUST_319_PI396326364	0.000201	3.12e-06	9.97165	up	16.3525	16.2541	16.5487	16.8889	13.6147	13.0051	13.0184	13.1348	ABC multidrug transporter		AFUA_1G10390	1	AGACGAAATCATGCAAAGAGTTATCAGAGAGAAATTCTGCACGCACACCATTCTCGCCGT	NC_007194.1_:2700431-2705655
CUST_7157_PI396326364	0.0106666	0.00263508	3.27049	up	8.98861	8.67523	8.74135	9.70659	7.50917	7.41137	7.06166	7.29156	15-hydroxyprostaglandin dehydrogenase (NAD(+))		AFUA_3G09480	1	AAGTGCTGTTTTGCCGCACAGATGTCACCTCATACCCCCAACAAGCATCTTTATTCGAAA	NC_007196.1_:c2414190-2413507
CUST_4130_PI396326364	0.0100897	0.00243599	1.72963	up	13.267	13.3056	13.5553	13.331	12.5555	12.2786	12.8465	12.6165	hypothetical protein		AFUA_4G03722	1	CATGTATATCATGTTGTTGATGAGGAGGATATAGTTAGGGAGACCTGGGTGCCGTGGAAA	NC_007197.1_:1038284-1039678
CUST_7099_PI396326364	0.0049722	0.000833	1.62285	up	12.9679	13.0821	13.2659	13.0714	12.2445	12.2564	12.5555	12.5368	DEAD/DEAH box helicase		AFUA_2G16140	1	CATCGAATGATGTGGGCGACAGGGTGATTGAGATTGTGAAGAAATTGGTCGAGTTTAATG	NC_007195.1_:4270496-4274686
CUST_18_PI396326364	0.00291028	0.000352	2.29014	up	16.0186	15.9491	16.0134	16.1203	15.0942	14.6644	14.7427	14.8183	FGGY-family carbohydrate kinase		AFUA_4G04680	1	AGTACAAGGTCTTCCTGGAACAGTGCTACAAGCAGCTCGAATATCGAAAGTTGGTTGATG	NC_007197.1_:c1315956-1313942
CUST_7107_PI396326364	0.0304596	0.011567	10.4457	up	9.91502	13.0539	10.7408	11.9053	8.10846	8.63167	7.73246	7.60303	Defensin domain protein		AFUA_7G05180	1	AGCTACATTGGAAAGCCTGGTGGACAGTGCTCCGACAAGGGTGTTTGCACCTGCAACTAG	NC_007200.1_:1222785-1223225
CUST_6895_PI396326364	0.00140461	0.000104	2.21066	up	14.7056	14.8402	14.6358	14.7932	13.4238	13.7932	13.6712	13.5087	competence/damage-inducible protein CinA		AFUA_2G07840	1	ACTGATCGGGAGCGGAACATGGTTGTCTTTGCGGAGGAGGCATTGAAGCTTGTGAGGGAT	NC_007195.1_:2003011-2003763
CUST_6727_PI396326364	0.0374015	0.015283	1.54342	up	10.5469	10.5882	10.9646	10.7842	9.97885	9.7628	10.1857	10.4521	sterol desaturase		AFUA_8G01070	1	GAATCAAGTCCGCCAAGAGATCAAATCATCGCTGTCCGCCATTCCGTTTATCAATATCCT	NC_007201.1_:252274-253288
CUST_9537_PI396326364	0.00186882	0.000168	2.01659	up	15.1915	15.2894	15.1265	15.0721	14.3877	14.0878	14.1518	14.0045	mitochondrial ferrochelatase		AFUA_5G07750	1	GAACGGTGCCTGGAACAGAAGAAATTCTTTGCTGGCGACCGATTTTCTTCTCTTGTAGTT	NC_007198.1_:1934757-1936169
CUST_2857_PI396326364	0.00693688	0.00139746	2.28138	up	12.1765	11.8987	12.5778	11.9648	11.1055	11.3095	10.774	10.6693	HSP70 family protein		AFUA_3G13740	1	AATACCTACTGCGATATGCTTACTGAATGGCACCATGCAGGTTGCGGATGTTTGCTCTAT	NC_007196.1_:c3626074-3623476
CUST_705_PI396326364	0.00765419	0.00163258	1.91283	up	10.9879	10.7862	11.3199	11.319	10.3317	10.1376	10.2943	9.9065	Golgi transport complex component Cog5,putaitve		AFUA_3G09810	1	AAGAAGTGGCCTTCAAGAACAACCTTCTCCAGCCACTGCTGAACGTTTTGGATACAACAT	NC_007196.1_:2508446-2509876
CUST_603_PI396326364	0.000124	1.51e-06	7.36388	up	16.0443	15.9917	16.4369	16.0071	13.5514	13.0395	13.1385	13.2288	oxidoreductase, zinc-binding		AFUA_3G11900	1	AAGGGAGATGTTCGCTACCGGTTTACCCTGACTGGTTATGACAAGGTCTTTGGTCAATAA	NC_007196.1_:c3132816-3131472
CUST_7668_PI396326364	0.000922	5.21e-05	1.79301	up	12.3855	12.5159	12.6532	12.4606	11.8114	11.6038	11.696	11.5345	HET domain protein		AFUA_6G12090	1	AGATCTATTGATTCTTTCGAGCAAAATGATGAATCCTGTTGCCTTGCGGGACTCGGGCTT	NC_007199.1_:3038337-3040193
CUST_1614_PI396326364	0.000303	6.55e-06	3.01206	up	11.5452	11.3718	11.4271	11.6618	10.0176	9.71626	9.84666	10.0623	microtubule associated protein (Ase1)		AFUA_2G16260	1	AACTCCTCAACCGTGGACACAGCAAACACAGGGTCTGAAAACTGGGAAACATTTGATGAT	NC_007195.1_:4315710-4318185
CUST_5967_PI396326364	0.0129179	0.00348502	1.80671	up	14.5363	14.2756	13.9991	14.472	13.3471	13.8689	13.386	13.2674	hypothetical protein		AFUA_5G03590	1	ACATTGCTCGGAAAGCAGAGCGAGTGCATTACAGAGGACCATCTTAAGAGTATTTTGACA	NC_007198.1_:966428-967678
CUST_2519_PI396326364	0.00310464	0.000388	2.26269	up	12.5717	12.488	12.7321	12.1547	11.5243	11.3177	11.3893	11.003	DUF521 domain protein		AFUA_6G00490	1	ACACCCTAACAGCCACCGCTTTGCTACCAATCTTGGAGATGAGAATCGATGTATTGCATA	NC_007199.1_:121680-123618
CUST_8303_PI396326364	0.0104945	0.00257403	2.68081	up	14.4297	14.3566	15.0351	14.9054	13.1673	13.32	13.331	13.2178	IMP dehydrogenase		AFUA_2G03610	1	TACCAAATCGAGATGATCAAGTGGGTGAAGAAGACATTCCCCGAAATCGACGTTATTGCC	NC_007195.1_:c961023-959122
CUST_3513_PI396326364	0.0144518	0.0040699	1.50409	up	13.878	13.6867	14.1233	14.0529	13.3597	13.4786	13.2288	13.3181	amino acid transporter		AFUA_4G07760	1	TCTTGCATATATACTACTTCATTGACCCTCCACAACTGGGTGAGCTCTGACAACACCAAG	NC_007197.1_:c2025866-2023568
CUST_5676_PI396326364	0.00714524	0.00145947	2.03163	up	8.74135	8.44366	9.09457	8.92639	8.01072	7.53611	7.63973	7.92885	chitosanase		AFUA_8G00930	1	AGCAAATTTACAATAAACACAAGACCGGAACATGCCAGAACAAGCTGCAGGACGGCTTCT	NC_007201.1_:c214008-213181
CUST_3226_PI396326364	9.47e-05	9.93e-07	52.408	up	11.0434	11.1658	11.1632	11.1564	5.25526	5.30403	5.49399	5.62859	C6 finger domain protein		AFUA_6G09350	1	TTACGATTTAACGTAGATGTTCATGACCGAGAGGTGACCGATAGGGTTCTCAATCGGGTA	NC_007199.1_:c2236163-2235637
CUST_702_PI396326364	0.000395	1.23e-05	3.13572	up	7.8038	8.18751	8.16929	8.14125	6.18741	6.59636	6.4348	6.48811	toxin biosynthesis protein		AFUA_3G13560	1	TGTTTGGAAATCGAAAACTTCGGAGTTCCAGAAAGCTTGGAGAAGTGTCCCACATCGTGA	NC_007196.1_:c3581781-3581245
CUST_2900_PI396326364	0.000876	4.76e-05	3.21308	up	13.7226	13.5773	14.0904	13.6438	11.8099	12.0747	12.3727	12.0409	beta-glucosidase		AFUA_3G12600	1	CCTAAGCAATCTGCTTATTACCTTGACAACCTGTTCAAGCATTTGATCAAGGGCTCCTAA	NC_007196.1_:3343729-3345247
CUST_5495_PI396326364	0.0118744	0.00308292	1.86076	up	7.01042	6.73491	6.54921	6.89161	6.06806	6.21982	5.64057	5.67411	hypothetical protein		AFUA_4G07450	1	CACAGTGCCACAGATATAATCTTCCACCGTCCTACCAGTCCATACATTCTCGTTGAGTAA	NC_007197.1_:c1931811-1931626
CUST_6021_PI396326364	0.00583593	0.00106392	2.28202	up	13.7215	13.5864	14.0434	13.898	12.7337	12.1696	12.7906	12.7944	G2/M phase checkpoint control protein Sum2		AFUA_1G12390	1	TTTGAAAGTGCCAATGCCAAGTTCAACAAGCAAGATCTGGTCAAGGAAGCTATTGCCACC	NC_007194.1_:3269687-3271809
CUST_6597_PI396326364	0.0132768	0.00362596	1.59379	up	11.7599	11.7005	12.0114	11.8464	11.1061	11.33	11.3283	10.864	C6 transcription factor		AFUA_5G06800	1	ATGATCGACATGCCGAGTTTGCAGAATTTCGATCTTGATCAGTTCCTGATGACGGATGTG	NC_007198.1_:1672773-1674593
CUST_2831_PI396326364	0.00495719	0.000828	2.53981	up	7.6864	7.21756	7.0235	7.61728	5.96281	5.68619	6.12783	6.38903	hypothetical protein		AFUA_7G06210	1	TTATTATCAACATATACTGCCCGACGTTATTCATCAACGGGGGCTTGTTTGGTGGAGGAG	NC_007200.1_:1519575-1521092
CUST_2634_PI396326364	0.0192573	0.00617313	2.92887	up	10.2997	9.24446	9.28271	9.07806	7.84813	7.7465	7.80075	8.30818	APSES transcription factor Xbp1		AFUA_6G13680	1	AAGATCCGACATGCATTGACACCATTATTTGGCCTGGATTTCCCATCGATGTGTATCCAC	NC_007199.1_:3488945-3490557
CUST_2342_PI396326364	0.00227022	0.000235	5.8815	up	9.5646	10.0717	9.68324	10.4241	7.53179	7.18026	7.29156	7.51535	lipase/esterase		AFUA_1G15430	1	ATGGATGGGATTCATTTGAATACATAATAACCAACCTTCCCACCCTTCTGCCGAAGCACG	NC_007194.1_:4158357-4159599
CUST_9355_PI396326364	5.49e-05	4.36e-07	19.7578	up	10.0199	9.88235	9.73481	9.47787	5.56895	5.1027	5.47997	5.74596	hypothetical protein		AFUA_5G14980	1	TGGAAGAAATTTTCACTATATGATCGGAACCTGCAAAGCCTCAGGCCCGACCAGTGTTAT	NC_007198.1_:3874539-3877890
CUST_4139_PI396326364	0.00797545	0.00172926	4.08164	up	8.68721	7.99448	8.44583	9.34272	7.01042	6.64286	6.20959	6.49078	HLH DNA binding domain protein		AFUA_4G06880	1	ATCCAAGGAACACATCGTTCAGGGTGCTATTTTCCTCATCGACTTCATGCTGCTGATCAT	NC_007197.1_:c1772759-1771534
CUST_3148_PI396326364	0.00278887	0.000323	4.27393	up	12.2164	11.9058	11.5692	12.5351	9.52263	9.81384	10.4361	10.0717	serine protease		AFUA_7G06220	1	TCAGATTGACAGGGGTGTCTATCGGGATATCACCTTTGGCCATAATGATTCCGGTGATAT	NC_007200.1_:1522528-1524270
CUST_7347_PI396326364	0.00354559	0.000481	4.02249	up	11.6509	11.624	11.1804	11.6503	9.23082	9.22229	9.52263	10.0975	glutathione S-transferase family protein		AFUA_6G03390	1	GAAATATTCGACGCATTGGACTCTCGGAGAATGAGTTGGCTCCGTTACCTCATTTACAAC	NC_007199.1_:725580-726586
CUST_214_PI396326364	0.000777	3.82e-05	1.73791	up	15.5908	15.6341	15.8005	15.5749	14.8732	14.773	14.8299	14.9348	40S ribosomal protein S27		AFUA_3G06640	1	AGCACAAGCTTAAGACCCTTGTGCCTGCTCCCCGTTCCTTCTTCATGGACGTCAAGTGCC	NC_007196.1_:c1644938-1644430
CUST_2629_PI396326364	0.0175973	0.00540509	3.29258	up	11.278	10.7921	10.1882	11.6285	9.84929	9.02634	8.78708	9.34716	hypothetical protein		AFUA_3G07340	1	CTGCTTGGCTGTCATGGTGACATAACTCCTCCTAAATCCTTTCCACGAAAGTCGATGTAA	NC_007196.1_:c1843132-1841252
CUST_6301_PI396326364	0.0170892	0.00519242	2.11164	up	7.63592	7.79953	7.46911	7.93872	6.26266	6.46338	6.65389	7.1499	cysteine hydrolase family protein		AFUA_3G03200	1	TCTCGACATGCTACTTCCTAAGATGGGTTTGAAAGTGATTTCTCTGGAGGATGCACTGGA	NC_007196.1_:859100-859801
CUST_7269_PI396326364	0.00248753	0.000269	4.35342	up	11.7563	12.0219	11.3992	11.9509	10.0741	9.84587	9.6016	9.11802	hypothetical protein		AFUA_8G02030	1	ATGCTCCGTGCGATGTTTAATATCACATTCTCTGGAACGTTTGATAGCGGGAACTCGACT	NC_007201.1_:c529730-528654
CUST_564_PI396326364	0.00707472	0.00144066	1.84233	up	8.51735	8.28357	8.59409	8.14208	7.8038	7.36891	7.56685	7.27139	short chain dehydrogenase		AFUA_1G17650	1	TGGAAGTTCATTGCCATATGCCGTGACCAAAGCGGCTCTTATCCATCTTGTCAAGAGTTT	NC_007194.1_:c4842123-4841322
CUST_827_PI396326364	0.00385188	0.00055	1.89854	up	13.1304	12.9732	13.386	12.9489	12.1292	12.0551	12.2108	12.3438	short chain dehydrogenase		AFUA_6G06930	1	ATCTTATGAAGTGTCTCGCACAGAGTCAAGGTTCAAAAGTCCGTGTCAACGCTGTAGTTC	NC_007199.1_:c1531958-1530727
CUST_2839_PI396326364	0.00521892	0.000899	21.9528	up	15.3759	15.3338	15.7143	15.4773	11.821	10.3429	10.4007	11.5113	dimethylallyl tryptophan synthase		AFUA_8G00620	1	TCCTTTGCGTACACGAAGGAGAAAGGGCCGTATCTCTCTATATATTACTTTTGGCCTGAA	NC_007201.1_:147860-149248
CUST_713_PI396326364	0.00484365	0.000797	3.82797	up	17.5173	17.4205	17.6428	17.537	16.0871	15.4106	15.5057	15.3678	hypothetical protein		AFUA_6G00680	1	CCAAAGGATTTCTTGGAGCCACCTAAGCCAGGTGATAGAGTCTATGATGAGATTCCATAG	NC_007199.1_:c174601-173570
CUST_3331_PI396326364	0.0122875	0.003232	3.20912	up	9.25526	10.2067	8.92062	9.49919	7.28924	8.02503	7.76417	8.07467	transporter		AFUA_3G07950	1	TATCTTTCTGCGAATAAGGATCTGGGGAATAAGAGACTCGACTTTAGATTCGTGTATTAG	NC_007196.1_:c2022756-2020825
CUST_3775_PI396326364	0.00757382	0.00160477	2.19366	up	17.0267	16.7146	16.5208	16.7005	15.635	15.5986	15.6028	15.5928	iron-sulfur cluster assembly accessory proteinIsa2, putative		AFUA_2G10370	1	TACTATGGAGCTGATTGGCAGTCAATTCAAGATTGTTGATAACCCGCGAGCAACGAGCAA	NC_007195.1_:2654352-2655378
CUST_427_PI396326364	0.0123233	0.00324527	6.89421	up	13.1973	13.2468	11.9933	13.6928	10.236	10.4493	9.99402	10.3093	alpha-amylase		AFUA_4G10130	1	ACGTGACTTATAAGAATAACCCCATCTACAAAGATACCTCCACCATCGCCATGCGAAAAG	NC_007197.1_:c2638850-2636925
CUST_2319_PI396326364	0.0190166	0.00604547	1.76959	up	11.3027	11.2217	11.7485	11.8249	10.558	10.5756	10.7159	10.9547	ribosome biogenesis protein Kri1		AFUA_1G05410	1	TTGGAGGATTCTGATGTCGAGATGGAGGATGATGCTGAAGACACGAACAAGAAGAGCAAA	NC_007194.1_:c1553321-1551407
CUST_5106_PI396326364	0.00386724	0.000557	2.75334	up	5.98615	6.50591	5.94675	6.56615	4.5518	4.88771	4.63634	5.08437	hypothetical protein		AFUA_1G00180	1	TACTTTGCTTTAAACCCTGGGGCCCAAAAGGATCAGTTTTTCCACTCAATTGGACGCATA	NC_007194.1_:31560-32325
CUST_1967_PI396326364	0.000351	9.33e-06	1.95657	up	15.4106	15.4478	15.5908	15.5413	14.4893	14.4918	14.5556	14.5806	nuclear segregation protein (Bfr1)		AFUA_1G14120	1	GATGCCGCCGCAGATGTCTCTGAGGAGCTTCAGAAGGCTTCGATTGAGGATACGGCATGA	NC_007194.1_:3774407-3776224
CUST_7123_PI396326364	0.0165938	0.00498157	1.82682	up	13.9175	13.4781	14.1564	13.8998	13.1999	12.9381	13.2266	12.6099	kinase-related protein		AFUA_4G06710	1	AACAGGATGGATGTCCAAGAGATTATTACCAGTTACTATGATACCCGGTGGGATAGGTGA	NC_007197.1_:c1733314-1732497
CUST_2093_PI396326364	0.0228751	0.00779367	1.61147	up	12.7978	12.5747	13.1373	12.9013	12.3832	11.8513	12.3732	12.0501	hypothetical protein		AFUA_1G09380	1	ATTCTTAATGTGAGGACGGAAAATGCAATTGCGAGACTGGTTCGACAGCGCATGGAGAAT	NC_007194.1_:2431965-2432573
CUST_2551_PI396326364	4.8e-05	3.32e-07	222.146	up	13.2309	13.3084	13.7922	12.7437	5.74596	5.72921	5.23963	5.17894	cell surface protein Mas1		AFUA_8G00610	1	ACAACTCATCAACGATGCTGCAAGTGTCATTACTAACGCCGGTGGAACTATTCTCAATGG	NC_007201.1_:c144322-143172
CUST_5556_PI396326364	0.0419163	0.0177981	1.57002	up	9.49461	9.29196	10.034	9.65397	8.9302	8.78708	9.01965	9.13443	PP-loop ATPase superfamily protein		AFUA_1G04710	1	ACAAGAAGCTTGATTATTTCAGTACCGAGTGTATCTACTCGCCTGAAGCGTTCAGAGGCA	NC_007194.1_:c1339580-1338318
CUST_2907_PI396326364	0.0201094	0.00657366	1.59144	up	16.1801	16.0265	16.5295	15.958	15.67	15.2952	15.507	15.5404	RNA polymerase II mediator complex componentMed8, putative		AFUA_4G08360	1	GTTCCTTTGGAGGATATTCTACGGTATATGACTACGGGAATACCGCCGACGCAGCGCTGA	NC_007197.1_:c2161476-2160667
CUST_7866_PI396326364	0.00439565	0.000691	3.8047	up	13.5095	13.4797	14.3219	13.8832	12.074	11.6481	11.9448	11.8161	HET domain protein		AFUA_8G07340	1	TTTCACAGGAAGAAAGGATATATAGTCTGGCTTAGAAGGTCAGGAGAAGAGTGGCTGCAG	NC_007201.1_:1800939-1803209
CUST_5075_PI396326364	0.000592	2.55e-05	39.1123	up	15.13	15.8626	14.3238	14.7962	10.396	9.53507	9.6273	9.39601	extracellular proline-rich protein		AFUA_5G01620	1	GGACAGGCTCCTACTGAGACGAAGACGTGGCATTTTGAGAGGAGAATAGTGCGGGTGTAG	NC_007198.1_:412960-413808
CUST_2637_PI396326364	0.00283376	0.000334	6.56968	up	14.668	14.3189	13.5745	14.6133	11.6922	11.8785	11.2411	11.4996	C6 transcription factor		AFUA_8G06010	1	TCCTACCTTCAATTCGTCGTTTTCCCACATGAAGGAAATTACGAAATCTGCCAGCGTGCA	NC_007201.1_:c1427810-1425688
CUST_5531_PI396326364	0.000244	4.48e-06	5.04124	up	16.06	16.0734	16.1729	15.9642	13.5766	13.6132	13.8491	13.8965	cytochrome P450		AFUA_8G00962	1	TAAAATCACTGTTCGACGCAAAAAGAACCCTGTCGCTGTTTGCAATCAATTCTCGACATA	NC_007201.1_:c222429-220536
CUST_3511_PI396326364	0.000399	1.26e-05	1.97969	up	15.226	15.1838	15.4248	15.3345	14.3806	14.1988	14.3566	14.292	recombination hotspot-binding protein(Translin), putative		AFUA_3G12280	1	AGAAGGTTGAAGATGTGGTTTATGATCTGTCTTTGCGCAATCTGATTCCCAAGGGAAGTG	NC_007196.1_:c3239474-3238311
CUST_1951_PI396326364	0.00759218	0.00161068	1.67635	up	15.056	15.1768	15.497	15.166	14.4741	14.2329	14.4913	14.7161	leucyl-tRNA synthetase		AFUA_6G12630	1	TTAAGAAGCTTTCTAAGGGCAAGACGATGTTTTTCGACCCTCGCAAGCCCAAGAAGCTTA	NC_007199.1_:3191249-3194824
CUST_3873_PI396326364	0.0376997	0.0154528	1.63935	up	11.447	11.0719	11.1113	11.1804	10.1227	10.8956	10.3417	10.5981	hypothetical protein		AFUA_6G12145	1	ATGCTGTTGCTCACTAAAAGCTGCTACGATCTTGGCGGACAGTATACGAAACCATTATAG	NC_007199.1_:c3053721-3053470
CUST_9610_PI396326364	0.00605586	0.00112565	1.89741	up	13.8534	13.9234	14.2026	13.8176	13.0321	13.0846	12.9783	13.0058	autophagy protein Atg13		AFUA_2G04770	1	TTCTAGAAGAAGTTTTGAAGAGGGCAGACAGGGTAATCATGGTGCTGACTTTGGTGGTTC	NC_007195.1_:1310033-1313190
CUST_215_PI396326364	0.0103718	0.00252779	8.61121	up	9.52872	9.99752	11.1989	10.2535	6.95731	7.1731	7.18827	7.23514	pectate lyase		AFUA_8G05910	1	AAGAAGAGCTCCGGTCCGAGCAACGCTTGCAAGTACAAGGAGCCTCTCGCTTCGTGCTAA	NC_007201.1_:c1400517-1399687
CUST_7102_PI396326364	0.0269841	0.00988117	2.711	up	12.2972	12.6638	11.4897	12.6846	10.7317	11.0401	10.9779	10.6302	hypothetical protein		AFUA_4G00580	1	TTTGTTGTTAATCGCCTGTGTGGTCGTCATCGTCTTGAACGAGGTGTTCATACATCTCAG	NC_007197.1_:c161200-159962
CUST_1072_PI396326364	0.0037291	0.000523	2.49291	up	13.4861	13.5284	13.9028	13.4207	12.1691	12.6305	12.3362	11.9309	endo-1,4-beta-xylanase		AFUA_5G08590	1	TGCATGTATGTCACGGGGATAGATATAGGTGCAGACAACTTGATCACACTTAGTGGACTC	NC_007198.1_:2185823-2186389
CUST_8907_PI396326364	0.00515526	0.000882	1.66464	up	13.111	12.8089	12.9008	12.7027	12.2379	12.0154	12.2072	12.1221	microfibrillar-associated protein MfaP1		AFUA_5G12890	1	TATGCAAATTCGGGATATGACCAAGCTGGGAAAGAAAGGAAGGACACGGTACAAGGACTT	NC_007198.1_:c3381478-3379940
CUST_6738_PI396326364	0.0031605	0.000401	2.21153	up	17.8357	17.9391	17.9171	17.8964	16.587	16.7295	16.9748	16.7167	iron-sulfur protein subunit of succinatedehydrogenase Sdh2		AFUA_5G10370	1	AAGGGCCTGAACCCCGCTCGGGCTATTGCTGAGATCAAGAAGATGCTTGCTACCCATTAG	NC_007198.1_:c2655836-2654821
CUST_1982_PI396326364	0.0345805	0.0137532	1.93246	up	17.3181	17.5339	16.758	16.7872	16.5208	16.1801	15.5986	16.296	NADH-dependent flavin oxidoreductase		AFUA_7G06420	1	CGTGGAGGCACCCCGTACATTGATCCTTCGGTGTACAAGCAGTCTATTTTCGATGTATAG	NC_007200.1_:c1575086-1573768
CUST_4862_PI396326364	3.22e-05	1.61e-07	63.345	up	12.659	12.7598	12.3264	12.4409	6.43024	6.63993	6.52646	6.64882	hypothetical protein		AFUA_5G14960	1	AATATGTCAAGGATGATGGAGCAGTTGGAATCGATAATCTCAAACGCTGGGCGACTTCCT	NC_007198.1_:c3873408-3873055
CUST_3680_PI396326364	0.00960353	0.00226934	1.64854	up	10.4683	10.3911	10.7106	10.4507	9.6273	10.0641	9.84305	9.6016	BNR/Asp-box repeat domain protein		AFUA_2G04570	1	AATGGAGAGAACAACAAGGTTACTGTGACCTTGCTGAACCTAGAGGAAGCACTTCGTTAG	NC_007195.1_:c1253016-1251768
CUST_1024_PI396326364	0.00213405	0.00021	2.73969	up	14.6656	14.3916	15.0302	14.5398	13.4365	13.1637	13.2789	12.9322	F-box domain protein		AFUA_2G11570	1	ATGAGATGCCACCGGCTAGTTATGAGGTTGATATTGAAGGTCTGGGTGATACTGCTACTT	NC_007195.1_:2978172-2979276
CUST_7133_PI396326364	0.00144129	0.000109	1.94826	up	17.4124	17.2816	17.2137	17.5772	16.3146	16.2934	16.5656	16.4626	translation initiation factor SUI1		AFUA_3G06260	1	AAGAAATTCGCATGCAATGGCACTATCGTCAATGACTCTGAGATGGGAGAGGTGATTCAG	NC_007196.1_:1548887-1549628
CUST_488_PI396326364	0.0328837	0.0128666	1.58295	up	8.61984	8.02228	8.29801	8.17649	7.37974	7.43899	7.64877	7.99867	myo-inositol transporter		AFUA_2G07910	1	TAGACATGGCTTTGGTGTTAAGTATGCTAAACAGCTGCAGAGGCAGAGGATACTTCAGGA	NC_007195.1_:c2028327-2026644
CUST_2103_PI396326364	0.0118744	0.00308514	2.00534	up	10.3183	10.2325	10.7203	10.6642	9.47244	9.10749	9.44661	9.89341	hypothetical protein		AFUA_4G07530	1	ATTACATGATCAAGATCACAGTCAGCGCACATTAGATGAGCAGCCTACACATGGTACTCC	NC_007197.1_:c1951055-1949736
CUST_4522_PI396326364	0.00546262	0.000968	2.00516	up	11.8368	12.0378	12.1455	12.2697	10.7848	10.9336	11.2254	11.3312	ATP-dependent RNA helicase (Drs1)		AFUA_1G14990	1	ACCATCTAAGAAGGATAAAGTAAAGCTGAGCAACAAGGATAAGAAACGGCTTGACGACGC	NC_007194.1_:4026146-4028694
CUST_4746_PI396326364	0.000209	3.39e-06	2.72516	up	10.6479	10.8481	10.5726	10.791	9.12316	9.31236	9.22519	9.41358	hypothetical protein		AFUA_2G17305	1	TGTTGATCGTATTCCTCCTTTTGGCTAATATTGCTCTTTCTGGCTCCGTGGTTGCAAGCA	NC_007195.1_:4632418-4632983
CUST_4428_PI396326364	0.00498058	0.000839	2.29576	up	14.0846	13.7101	14.1809	13.7149	12.7473	12.6145	12.853	12.6799	phenylacetyl-CoA ligase		AFUA_2G10160	1	ACTTCTATATCACCGATCGTGTCAAGGAGCTTATTAAGTACAAGGGCTTCCAGGTTGCTC	NC_007195.1_:2599538-2601357
CUST_2542_PI396326364	0.00509566	0.000867	3.64518	up	8.09891	8.33517	7.83756	8.70021	6.21781	6.45713	6.51347	6.31949	xylitol dehydrogenase		AFUA_1G11030	1	ATTCCAAAATGTTGTCCATCGACAGGGTATCAAGTGCATCATTTATGGCCCGGGGATTGA	NC_007194.1_:2884904-2886110
CUST_9174_PI396326364	0.00167015	0.000137	7.00925	up	10.546	10.5718	10.1059	9.83019	7.30569	7.44645	7.40829	7.65633	metalloreductase		AFUA_1G00350	1	CGAGTTTCCAACTCTCAAGAGGAAAGGGGTAAATTACTAGTACTGAGTGAGTTGGTCCAC	NC_007194.1_:c96601-94948
CUST_5389_PI396326364	0.00474863	0.000777	1.85649	up	12.4409	12.0372	12.3571	12.2358	11.3102	11.6716	11.3586	11.1604	IBR domain protein		AFUA_4G04415	1	AGACGGAATGGGAACACATGATGCAGTTGAACTTGCTGCTATCGTGGCTGCAATGAAATT	NC_007197.1_:c1246440-1245330
CUST_1075_PI396326364	0.000798	4.06e-05	13.8321	up	11.693	10.9235	12.1375	11.8565	8.38936	7.45746	7.81332	7.79058	monooxygenase		AFUA_6G14510	1	AGTATCGCTACCATCTCATTTGAACCAATCGGCCATTCACCTTACAAAGCAAGGATCGCT	NC_007199.1_:c3691927-3690476
CUST_1342_PI396326364	0.00484365	0.000797	1.95804	up	16.8816	16.9856	17.1101	16.8438	16.2639	15.7339	16.0134	15.9323	40S ribosomal protein S3		AFUA_1G05630	1	AGCGCTACCCGTCACGTCCTTCTCCGCCAGGGTGTTCTTGGTATCAAGGTCAAGATCATG	NC_007194.1_:c1617319-1616207
CUST_4092_PI396326364	0.00226545	0.000234	29.8128	up	11.3283	11.1854	10.1567	12.033	6.72033	6.41447	6.06407	5.91314	hypothetical protein		AFUA_5G14850	1	TCTAGCATGGTTGAAGGAAAATGTGCCACCCCATCAGCTTATATTCTTTGACGTGAGGGA	NC_007198.1_:c3839820-3839017
CUST_9616_PI396326364	0.0217639	0.00728627	13.0229	up	12.0831	13.9979	11.1584	13.3708	8.73855	9.51498	8.86858	8.67615	glycosyl hydrolase		AFUA_8G06980	1	ACAATCTGGCAGAATTCGGACAAGTATAAGCATGGAGGAGACTCGGACAAATTCAATGGC	NC_007201.1_:c1709466-1708708
CUST_3488_PI396326364	0.00180805	0.000156	6.61756	up	15.1188	14.5002	14.501	14.8978	12.1648	11.9545	11.9863	12.0071	mitochondrial dicarboxylate carrier protein		AFUA_6G07710	1	GCGCCCCATGCTATGGTGACTCTTATCGTGGCCGATTATCTCAACCTCATCACCAAATAA	NC_007199.1_:c1751290-1750271
CUST_8491_PI396326364	0.000276	5.5e-06	5.65613	up	13.0532	13.5976	13.1231	13.3273	11.0455	10.6385	10.8406	10.5773	ankyrin repeat protein		AFUA_8G02140	1	AGCAGATTGTCATGCGAAGAACCAGAATGGCAAAACCGCTCTTGATCTTGCACGTTCAAA	NC_007201.1_:551886-554409
CUST_2173_PI396326364	0.0255295	0.00912487	1.57329	up	12.7801	12.5359	13.1848	12.8411	12.4434	11.9772	12.0949	12.2112	calcium dependent mitochondrial carrier protein,putative		AFUA_2G15780	1	TACGCCAAATCTTCTCAAAGTAGCACCCGCCGTTTCGATCAGCTACGTTGTATATGAGAA	NC_007195.1_:c4170590-4168393
CUST_1547_PI396326364	0.0141882	0.00396097	1.57851	up	16.4582	16.2332	16.442	16.2455	15.9548	15.5707	15.7619	15.4573	Ran-interacting protein Mog1		AFUA_6G12430	1	TGAGGCTATTGATCGCTTGGTGCAGACTTTGGAAATTAGGGACTGGGCATTGTTTGCTTA	NC_007199.1_:c3145773-3145025
CUST_7052_PI396326364	0.00022	3.78e-06	2.74729	up	8.77623	8.60903	8.89308	8.81029	7.18156	7.2554	7.32617	7.49345	tetrahydrofolylpolyglutamate synthase		AFUA_6G09440	1	TATCAAGAGAAAGATGGTGACCCTATCGGTAATAAGGCTTGCAAGGGAAATAGGGGATCG	NC_007199.1_:c2281603-2279926
CUST_2323_PI396326364	0.0127039	0.00339827	1.71715	up	16.6544	16.9544	16.7347	16.7829	15.9642	15.6719	16.1433	16.2269	asparagine synthetase Asn2		AFUA_4G06900	1	GATACATCAATCTCCAGAGCTATCGCAATCCACGCTGCCAAGTATGAGCACATTGAGTAA	NC_007197.1_:1783495-1785763
CUST_7449_PI396326364	0.00776461	0.00166455	9.66511	up	11.7518	11.2158	11.7341	10.1403	8.08537	8.02912	8.08903	7.54738	MFS quinate transporter		AFUA_4G14670	1	TGGTAATGTTCCTAAGTATGGTGATTGTCGGCGTGATTGTTGCCAAGTTCCAACACGACT	NC_007197.1_:c3866669-3864772
CUST_5414_PI396326364	0.000766	3.75e-05	1.88958	up	7.51939	7.63123	7.51168	7.3382	6.50402	6.67873	6.52051	6.62498	Ankyrin domain protein		AFUA_8G06380	1	CAGTAAAAATCCTCCTGGAAGATGGAGCCGAGATCAACTCCATGGACGATATGTTTTCAA	NC_007201.1_:1533834-1534602
CUST_6481_PI396326364	0.00357482	0.000486	2.39071	up	14.566	14.7302	14.4476	14.5182	13.2486	13.6067	13.3563	13.0207	hypothetical protein		AFUA_4G13260	1	GACCGGTTGATGTTTCTGGTAGATGAGGTTCTTTCGCGGAAGGGTGCTTCCACAAAGTAG	NC_007197.1_:c3469754-3468027
CUST_8980_PI396326364	0.0233836	0.00804948	1.52431	up	14.2529	13.7711	13.9261	14.2581	13.433	13.5792	13.5514	13.2119	hypothetical protein		AFUA_5G08140	1	ATCACTAGTTCGTGGATGGGTCACACGTCCACGTCTAAATGTAATATCTGCCATGGGATT	NC_007198.1_:c2060941-2059430
CUST_6876_PI396326364	0.0136476	0.00376124	1.9026	up	16.3146	16.2402	16.2071	16.2573	15.2952	15.56	15.4478	15.0043	N-acetylglucosaminyl-phosphatidylinositoldeacetylase, putative		AFUA_5G12550	1	TCGCTATGGGTGGATTACGCTGGGGAGGTATATGGTGGTTAATGATTTGAGAAGGGTAAG	NC_007198.1_:3254110-3255089
CUST_9451_PI396326364	8.13e-06	1.35e-08	136.993	up	13.9045	13.6153	13.377	13.641	6.45265	6.45265	6.34104	6.89969	hypothetical protein		AFUA_8G06220	1	TCCAACGCTAATGAACAGCACACAGCTGTAAGGCAAATACTGGGTATTACTCGTCGGAAT	NC_007201.1_:1484015-1487257
CUST_3597_PI396326364	0.0239023	0.00830001	1.52463	up	15.8383	15.7411	15.9372	15.917	15.56	15.013	15.2454	15.1814	mitochondrial protein Fmp25		AFUA_3G11100	1	AACCATCACATATTAACGCGCCTTCAGATTCCGAATCGAAGAGTACTAAGCAAGAGGCAC	NC_007196.1_:2902042-2903784
CUST_2625_PI396326364	0.00374818	0.000528	2.48017	up	9.95659	9.77866	10.4453	10.2227	8.76693	8.74389	9.10749	8.54326	MFS maltose transporter		AFUA_4G00150	1	TATGTCTATGGCCAATTGATCAACTGTGTATTCTTGGTCGCGCTAGGTATTGCGGCTTCA	NC_007197.1_:c37684-35916
CUST_4436_PI396326364	0.00264907	0.000301	2.3871	up	7.1337	7.35431	7.47622	7.26594	5.70657	6.1099	6.25308	6.13957	hypothetical protein		AFUA_4G11940	1	CCCGGTCTTAGAACAGGGAACTTGAGTATCTTTCGAGAATGTTTCGATGGACTGAAGTTG	NC_007197.1_:c3145819-3144812
CUST_443_PI396326364	0.0109004	0.00272452	1.68104	up	13.02	12.9672	13.3597	13.3241	12.5512	12.09	12.4477	12.5848	spindle pole body component (Alp4)		AFUA_2G11430	1	GAAAAGATACGAAGACCATTTCAACCGCCATCTGCGCATCCTAATGGACAGCTTGAACTA	NC_007195.1_:c2945333-2942484
CUST_8771_PI396326364	0.0137704	0.00380801	2.06714	up	16.524	16.186	16.7797	16.7977	15.4773	15.4659	15.5281	15.6255	endo alpha-1,4 polygalactosaminidase		AFUA_3G07890	1	GCGAATTTCTCCACTGTCATTAAGAATATGAATCTGAACAATTGGGTGGAATATTGTTAG	NC_007196.1_:1995843-1996799
CUST_9586_PI396326364	0.00468592	0.00076	1.66455	up	14.7673	14.8956	15.1595	14.9905	14.2483	13.9752	14.3159	14.3331	translation initiation factor		AFUA_4G05830	1	AAGGAAGCAGATGGCCAATTTCATCTGGAGCGGCTATTCATAGATAACTCAGCTTCGTGA	NC_007197.1_:1482794-1484011
CUST_2552_PI396326364	0.0216773	0.00724153	2.12346	up	10.7034	10.4135	10.3546	11.2814	9.4898	9.50093	9.41429	10.0024	hypothetical protein		AFUA_5G07980	1	AGTATGGTACTGCACCCAGTCATGCCATGTCTCAGACTACTATGTCATATCAACTTCCCA	NC_007198.1_:2019069-2020841
CUST_131_PI396326364	0.0449941	0.0196003	3.73222	up	14.0362	13.7226	14.5595	12.3438	11.1129	11.8521	12.1814	11.9156	hypothetical protein		AFUA_1G10030	1	GGACCAAGTCTTTGAAGCCGCTCTAAACATCTACCTCCTTCTCAACATTCTTTACTGTTT	NC_007194.1_:2592832-2594369
CUST_775_PI396326364	0.00271446	0.000312	1.77442	up	15.7893	15.7108	15.7817	15.8241	15.1175	14.9041	14.9552	14.8196	transcription initiation factor iif, betasubunit		AFUA_8G05490	1	GAGGCCAATGCATCTGGCATGGTTACTGATAACGATGAGATGAAATTTGAGGACGTTGTC	NC_007201.1_:c1282875-1281565
CUST_6258_PI396326364	0.00281669	0.00033	2.44403	up	12.0293	11.7325	12.3488	12.1008	10.9598	10.5677	10.7722	10.7545	WD repeat protein		AFUA_5G08320	1	AATCAAATCTATCGTCTGGAATCAAGACTACAACATCCTCACAACAGCCGCAGAGGATCG	NC_007198.1_:c2113535-2112227
CUST_4080_PI396326364	0.00652824	0.00126063	1.77696	up	12.4953	12.493	12.5906	12.4425	11.6618	11.5181	11.5968	11.9272	ribosome biogenesis protein Ria1		AFUA_5G13520	1	TCTGTCATGAACCTATGCAAGGCATCGCCGTATTTTTGGAAGAACTATCCATCAACGCCA	NC_007198.1_:3548045-3551602
CUST_991_PI396326364	0.000616	2.67e-05	1.81009	up	11.093	10.8777	11.1149	11.048	10.0372	10.1601	10.2535	10.2586	fumarylacetoacetate hydrolase family protein		AFUA_1G02370	1	GCTGTCGAACTACTCCCTCATGTCGGAACACTGATCACGAAGATCGAACACCAGCAATGA	NC_007194.1_:c694238-693101
CUST_7617_PI396326364	0.00108817	6.79e-05	1.93223	up	7.25692	7.09825	6.97571	7.25692	6.23067	6.16859	6.09044	6.29701	ankyrin repeat protein		AFUA_5G01640	1	AAATGCCTGGCATGCAGCTGCAGAGTCCAATAACAACATAGACTTCTTCGAGTACCTGTA	NC_007198.1_:417589-418617
CUST_8118_PI396326364	0.00133766	9.7e-05	3.25723	up	15.2064	15.1668	15.56	15.3802	13.6605	13.6946	13.5745	13.5691	GMP synthase		AFUA_3G01110	1	TAAGATATATCATATCAGTCATGACCGCTCGTGCCTTCCCCTTCGACAACGAGTTCTTGA	NC_007196.1_:c261096-258836
CUST_6080_PI396326364	0.00430739	0.000665	2.77495	up	6.17574	6.41973	6.27079	6.21128	5.08437	4.82673	4.85683	4.41978	hypothetical protein		AFUA_7G00880	1	TCTTTGGTAGGATTCCCTTTTTCCTTTTCAATCAAGGCGTCGACTTCTCACCGCTGCATT	NC_007200.1_:227650-228663
CUST_761_PI396326364	0.00577591	0.00104542	2.09975	up	16.9682	17.0441	17.425	17.1547	16.1454	16.0682	16.0833	16.0142	homocysteine synthase CysD		AFUA_5G04250	1	ATTTCGGTGGGTACCGAGCATATTGACGACATCATTGCCGATTTTGAACAGTCCTTCAAG	NC_007198.1_:c1136288-1134676
CUST_2029_PI396326364	0.000798	4.07e-05	3.44124	up	11.125	10.6558	11.1099	10.7933	9.32334	8.8823	8.98563	9.36089	alpha-galactosidase		AFUA_6G02560	1	TACAAATGCTCCATCATGAATGTCCTCAATAAGGCCGTTTACTATCCGTCCAAGGCGATC	NC_007199.1_:c487791-485992
CUST_4645_PI396326364	0.00179118	0.000154	1.94014	up	9.35608	9.14746	9.53507	9.22746	8.45274	8.50429	8.20082	8.28357	endo-1,4-beta-xylanase		AFUA_6G13610	1	ACTTGTGTCAGTGGTACCACTTGCCAAAAGCTGAATGACTGGTACTCACAGTGCCTGTAA	NC_007199.1_:3462557-3463971
CUST_6502_PI396326364	0.00177069	0.00015	2.6256	up	14.1715	14.2732	14.6315	14.0756	12.8562	13.0897	13.0292	12.6062	dihydrodipicolinate synthetase family protein		AFUA_8G05040	1	GCACTGAAGAACGCGTTCCAGGAGGGGATGGAGATGGAGCGGAGTTTCGAGGTCGCGTAA	NC_007201.1_:c1175786-1174836
CUST_527_PI396326364	0.00214687	0.000212	1.67913	up	17.9889	17.8074	18.132	18.0288	17.2616	17.0525	17.3071	17.3451	40S ribosomal protein S13		AFUA_7G05290	1	ATTCTCATCGAGTCTCGTATCCACCGTCTGTCCCGCTACTACAAGTCCGTCGGTGTCCTG	NC_007200.1_:c1257090-1256242
CUST_1928_PI396326364	0.000466	1.7e-05	4.34205	up	12.7184	12.6737	12.4951	13.0724	10.6972	10.367	10.6938	10.728	FHA domain protein		AFUA_5G13560	1	AATGAGTTCAACCGTCTCATCCATACTCCTGAGTACCCGATGTTCCAATGTCCCAATTGT	NC_007198.1_:3560271-3562553
CUST_2071_PI396326364	2.67e-05	1.19e-07	66.3878	up	13.1311	13.1906	12.8164	12.9666	6.85448	6.99897	7.04475	6.99498	hypothetical protein		AFUA_8G06270	1	TTTCTAGTAAGACCAAAAGCAGGGACGGCTCTACTCATTATACGACATACAACACCCACC	NC_007201.1_:1492567-1493109
CUST_7964_PI396326364	0.0256754	0.00918502	2.44867	up	16.2513	16.0186	16.0443	16.0056	14.8461	15.2818	14.1598	14.8641	RNA12 protein		AFUA_1G07350	1	AAGATTGCGAAATATGAGAAGGAAAGTGCATACCTACAGAAGATTCTCCGAAGCGAACAT	NC_007194.1_:c2081528-2078792
CUST_6265_PI396326364	0.00161971	0.000128	1.68844	up	10.426	10.5284	10.5566	10.7085	9.7058	9.84146	9.85378	9.79576	thymidylate kinase		AFUA_5G03460	1	TATTATGAAGATAGTGACAGACTATATCGGGAGACTTGATGCCATGGGACCTTTGAAGAG	NC_007198.1_:c937430-936710
CUST_7749_PI396326364	0.000918	5.17e-05	3.06663	up	12.0694	12.2685	12.4634	11.9351	10.3999	10.5199	10.8039	10.546	xylosidase		AFUA_8G04710	1	TCATTCTATTGCGGAGTTCCAGGGGAAGTGGTATCTTTTCTATCATGACTGTTCGCTGTC	NC_007201.1_:c1074326-1073343
CUST_6049_PI396326364	0.0185835	0.00585293	2.86795	up	11.61	11.6906	11.7454	12.5218	10.8362	9.62514	10.7686	10.2578	hypothetical protein		AFUA_3G01196	1	AATTAGATGCCGAGTTCAAGTCGCTGAAAGAGGAACATATTCGAGTGCTGAACCGCATGA	NC_007196.1_:c293044-292868
CUST_1149_PI396326364	0.00299168	0.000368	3.3066	up	10.3246	10.8209	10.4235	10.5284	8.7832	8.83909	8.82491	8.74891	salicylate hydroxylase		AFUA_4G01530	1	TGGACAGACATAGAGGTGGTTTCGGAAAGAGCAGAGAGCCGATACTGTAGCATGTTATAA	NC_007197.1_:402807-404547
CUST_9463_PI396326364	0.0144844	0.0040821	1.74612	up	11.2131	10.9121	11.2281	11.3327	10.2754	10.0212	10.619	10.5538	transcriptional regulator Medusa		AFUA_2G13260	1	TCAGCCATGCCCTCAAGAAAATCATTGGAAAATACTCTGCAAGCTACTCATCAACCGCTG	NC_007195.1_:c3411189-3409075
CUST_5767_PI396326364	0.00221192	0.000225	2.71142	up	14.6735	14.5423	15.1312	14.5998	13.5523	12.9695	13.3874	13.2814	short-chain dehydrogenase/reductase		AFUA_3G02370	1	TCACTTAGCGGAAAATTCCTCTCATGGAATGACGAAGCTCTGAAAGACTTCCAAGCATAA	NC_007196.1_:c585462-584521
CUST_2605_PI396326364	0.00261616	0.000294	2.23379	up	14.3648	14.0892	13.7991	14.107	12.9968	13.13	12.863	12.7323	metallo-beta-lactamase domain protein		AFUA_4G13310	1	GCGAAGATCTACGTTCGGGCAATGGGTTATCTGGACCACGCCATACACCAAGAACAGTAG	NC_007197.1_:c3479149-3477969
CUST_3590_PI396326364	0.00115967	7.58e-05	11.1561	up	13.5284	13.4704	13.8118	13.7806	10.5374	9.60293	10.2989	10.233	C6 transcription factor (NirA)		AFUA_5G12020	1	TCCTAATCTGACCGAGTCGGAACAAGGTCCCAGCATCTCTGGATATAACAATATAGGTCT	NC_007198.1_:c3111008-3108060
CUST_750_PI396326364	0.00751729	0.00158557	1.55724	up	14.1252	13.871	13.7324	13.7866	13.3135	13.1268	13.1777	13.3412	chitin synthase		AFUA_2G13430	1	TCCCAATCTACAACTTTATCCTGCCCTTGTATGCATTCTGGAAACAGGACGACTTCAGCT	NC_007195.1_:c3471074-3465628
CUST_7478_PI396326364	0.000322	8.09e-06	8.11358	up	13.386	13.3412	13.3528	12.7932	10.5469	10.1618	10.2911	9.79203	fructose-bisphosphate aldolase		AFUA_5G10290	1	ATTGAGTGTGGGGTGTCCAAGGTGAATCTCAACAAGGTGTTGAATAATGAGTATGTGCGG	NC_007198.1_:2638193-2639047
CUST_3603_PI396326364	0.000406	1.31e-05	14.5557	up	10.1175	10.1546	10.0372	10.2418	6.41083	6.01272	6.13848	6.53506	ankyrin repeat protein		AFUA_7G08540	1	GACATCAAAGATATCACTGGATTTACTCCCCTAATGTTGGCAGCCAAGAGGGGTGACTTA	NC_007200.1_:c1984289-1982601
CUST_5141_PI396326364	0.019784	0.0064221	1.56044	up	12.1058	12.1676	12.3737	12.5978	11.4426	11.7763	11.9248	11.5334	SAM binding motif containing protein		AFUA_4G12760	1	ATGATAAACGACTTGTTTCAGAAAGGAGGTCTCGCGAGTGGAGAGTGTCTAGAAGTGAGT	NC_007197.1_:3345057-3346211
CUST_6766_PI396326364	0.000798	4.06e-05	1.58623	up	12.0128	11.8557	11.8925	12.0452	11.2994	11.1848	11.3389	11.3207	hypothetical protein		AFUA_5G12380	1	GTGTGGGTTTGTGACACTGCCAGAAGCTTGGCAGGAAAAGACAAAGATCGAAAAATATAA	NC_007198.1_:c3214399-3212747
CUST_1245_PI396326364	0.00266001	0.000303	1.64016	up	13.7073	13.8499	14.0564	13.8611	13.13	13.0002	13.2708	13.2184	MATE efflux family protein subfamily		AFUA_6G11140	1	TGTTTTCATACTACGCCATTGCGATGCCGATCAGCTTTGGCACAACTTTCGGACTGAATT	NC_007199.1_:c2750223-2748134
CUST_1498_PI396326364	0.00134831	9.81e-05	9216.77	up	18.3165	18.175	17.2653	16.7547	3.40175	6.77365	3.15754	4.49838	FMN dependent dehydrogenase		AFUA_1G00500	1	ATGTACTACAGAGCACCTTAGGTGATCTACAGCTTACTCTTCATCTGTCGGGGATCAGAT	NC_007194.1_:c156782-155568
CUST_616_PI396326364	0.00756109	0.00160061	1.74354	up	12.9972	12.7038	13.157	13.0002	12.3934	11.9081	12.2917	12.057	hypothetical protein		AFUA_4G06100	1	ATCGAGGATGACGAGTTTCGTGAAACATCGCAGTCACTACATCCCGGCGGTAAATATTAT	NC_007197.1_:1560887-1562362
CUST_4424_PI396326364	0.00744114	0.00155821	1.63847	up	16.7367	16.6544	16.9438	16.7406	16.1269	15.7667	16.1403	16.1922	translation release factor eRF3		AFUA_2G04820	1	CAGGGCCAAACCATTGCCATTGGTATGATTACCAAACTCATCCTTAACGAAGAGAACTAA	NC_007195.1_:c1326025-1323818
CUST_6136_PI396326364	0.0108856	0.00271632	2.37122	up	5.73586	6.00551	5.3769	6.16654	4.83126	4.1898	4.33161	4.94962	hypothetical protein		AFUA_2G17670	1	TTCTTCCATTCTTTATATTACTATCCTCTTGGCCGTCTTCAAGGAGCTAAGAAACTCTAG	NC_007195.1_:4711120-4711664
CUST_2881_PI396326364	0.00801642	0.00174147	2.36378	up	13.4698	13.6297	13.6466	13.5942	12.3396	11.9563	12.5307	12.5494	hypothetical protein		AFUA_4G00235	1	AAGCACAACAAGACGCTTCAGGATTGTTTTCCTGGCTTTGTAGACGCTCCTAAGAAATGA	NC_007197.1_:65900-66243
CUST_1898_PI396326364	0.0157267	0.00457921	1.63501	up	15.7294	15.5237	16.0265	15.7031	14.8549	14.9594	15.3925	14.9388	2-oxo acid dehydrogenases acyltransferase		AFUA_4G12010	1	GCCAACAAGGTTCGCGAGTTTATCGAGTCGCCAGAGTTGATGCTCTTGAATTTGAAATAG	NC_007197.1_:3155239-3156842
CUST_5460_PI396326364	0.0128635	0.00345719	2.65525	up	12.6746	12.7547	13.1395	12.7921	11.9156	10.8594	11.5169	11.4336	NUDIX domain protein		AFUA_6G11490	1	ATTTTGCGGAATGATTTGCACCGTGTAGCCAAGTTCACCTTTTTGGTTGAGGTGCATGAG	NC_007199.1_:2854123-2854815
CUST_3090_PI396326364	0.00394033	0.000572	2.53144	up	14.1057	13.9595	14.6408	14.3937	13.1488	12.6572	13.0532	12.8805	uridine kinase		AFUA_2G05430	1	AGCTCTCAAGCGAACTATTCCTGACTGTATTACTGGTCGACTGCTCATTCAAACGAACGA	NC_007195.1_:c1522504-1520690
CUST_8551_PI396326364	0.0382596	0.0157488	1.73689	up	14.9905	14.7075	14.9645	15.3689	13.8795	13.9167	14.4133	14.6358	pheromone processing carboxypeptidase (Sxa2)		AFUA_2G03510	1	AAACCGTGTGCTTGTCAGCAATGGTGACTATGACATGATCATTCTGACCAACGGTACCTT	NC_007195.1_:c932504-930704
CUST_5405_PI396326364	0.00531601	0.000929	1.81737	up	13.5533	13.5529	13.6925	13.6451	12.8204	12.5149	12.7277	12.9335	prefoldin subunit 3		AFUA_2G02230	1	AAACAAACTCCTCATCAACCCTGGAAACCAGCTTTGAGTTAAACGATACGCTCTATGCGC	NC_007195.1_:c565782-565081
CUST_5500_PI396326364	0.0369888	0.0150719	1.52719	up	14.2967	14.2621	14.6916	14.6808	14.0794	13.4738	14.0045	13.9299	carnitine acetyl transferase		AFUA_1G12340	1	TTTGGTATCGGTTACATCATCAAAGACGATTCTATCTCGATCTGTGCCTCGTCCAAGCAC	NC_007194.1_:c3258904-3256257
CUST_4011_PI396326364	0.0177388	0.00547821	2.92751	up	12.1238	11.779	11.2477	12.5082	10.706	9.6273	10.543	10.5836	hypothetical protein		AFUA_5G11420	1	ATGCAGACCATCAAGAAGCAATATGAAAATTTGGACATGCTCCAGCAGATTACCCGGCCA	NC_007198.1_:c2934824-2932530
CUST_3538_PI396326364	0.00223478	0.000229	2.10834	up	8.46799	8.24393	8.38346	8.6009	7.2214	7.33229	7.64126	7.19691	hypothetical protein		AFUA_6G09380	1	CCGTCGAACTATAATGGTAAAGAGGGTAGCGGTAATTTCTTCTATACGGTCAATAGATAA	NC_007199.1_:2257117-2258041
CUST_913_PI396326364	0.00797406	0.00172761	1.6527	up	17.0525	17.0402	17.4513	17.2448	16.3857	16.2479	16.6434	16.6126	hypothetical protein		AFUA_5G01880	1	AAGCGGAGTGCTGTGTCTGGGGTTGAGACCACAACTGTTGAGGGGCCCAAGAAGGTTTGA	NC_007198.1_:477097-478527
CUST_5121_PI396326364	0.0129713	0.00351134	1.80637	up	14.4354	14.5859	14.3738	14.3092	13.9486	13.409	13.3798	13.5547	conserved serine proline-rich protein		AFUA_2G01790	1	TGGTCGCCAGGAGTACGGAGGATATGGACATGGACGAAATCACAGCACGACTGAGGTAGC	NC_007195.1_:446245-448912
CUST_1672_PI396326364	0.00247603	0.000267	4.85808	up	11.757	11.9528	11.0411	11.757	9.45489	9.59733	9.13443	9.19982	high affinity zinc ion transporter		AFUA_1G01550	1	ATCTTGATATACAGTGGGTTGGTCGAGTTGCTGGCACGAGACTTTTTGTTTGATCCGTGT	NC_007194.1_:c490644-489565
CUST_6093_PI396326364	0.00765525	0.0016336	1.98258	up	10.5237	10.3647	10.776	10.9931	9.85027	9.38878	9.82847	9.64047	aminoalcoholphosphotransferase		AFUA_3G06650	1	ACAATATGTGATTACATTGACATTTGGTGCTTGTCCATCAAGCACCCACATGTCGAAGAG	NC_007196.1_:c1647349-1645732
CUST_6217_PI396326364	0.000723	3.43e-05	2.85504	up	14.6666	14.6151	14.4893	14.2783	13.188	13.1488	12.7611	12.8974	glycogen branching enzyme GbeA		AFUA_5G10540	1	CGGTCAATGCGAGTCATTACATATTGATATCAAATATGTTGCGCTACCTAATAATTTACC	NC_007198.1_:2696846-2699473
CUST_1998_PI396326364	0.021404	0.00712799	1.6685	up	7.49618	7.64703	7.3744	7.34063	6.50951	6.5984	7.1337	6.66242	hypothetical protein		AFUA_6G07660	1	TTCTCTGTGACTCAGGCAAATGTTGACGAAACCATCTTAGCGGAAAACTCGAAGGGTTGA	NC_007199.1_:1740117-1740863
CUST_4855_PI396326364	0.00487264	0.000806	2.29092	up	11.7478	11.6811	11.9603	11.9315	10.4622	11.03	10.5402	10.5046	hypothetical protein		AFUA_5G11650	1	CATATTGAGAATGTCAAGACATATGCACCAGGCGTCATGCATTGCGTCTTCGACATCAAG	NC_007198.1_:c2994174-2992828
CUST_5534_PI396326364	0.00367546	0.000511	2.08497	up	13.4305	13.4747	13.3798	13.4469	12.3945	12.5799	12.2112	12.3061	alpha-amylase		AFUA_1G15150	1	TCAAAAGTCACTTCTTGAATCTTCATGGCGATCTTGGCAGACCACTGCGTTTCTGTCGAT	NC_007194.1_:4076263-4078346
CUST_187_PI396326364	0.0218465	0.00732784	2.12096	up	13.9035	14.1988	13.8402	13.681	12.5373	13.2674	13.076	12.404	adenosine deaminase		AFUA_2G09150	1	AAAGCTGAGCTACTCAAGCGCATTGATGACCATGTACAGAAACATACTGTCGTTGCTTGA	NC_007195.1_:c2347164-2346100
CUST_3972_PI396326364	0.0155588	0.00451346	1.94154	up	13.2644	13.662	13.9398	13.476	12.4993	12.3008	12.6532	13.0601	MFS transporter		AFUA_5G14490	1	AACATGTGGATCCTGTATACATGCATGTCTGCGCTTGGAATTGTTGCGGGCGTGTTTATT	NC_007198.1_:3760906-3762694
CUST_5586_PI396326364	0.00693674	0.00139599	6.34454	up	10.3546	10.3579	10.2227	10.4007	8.29553	7.21323	7.34953	7.8156	ZIP Zinc transporter		AFUA_4G09560	1	TTCTACAAGACGCTGCTGGTGGTGATTGTCTTCCACCAGTTCTTCGAGGGTCTGGCGCTC	NC_007197.1_:c2493184-2491468
CUST_3983_PI396326364	0.00311769	0.000391	31.6787	up	9.15239	10.6154	8.78579	10.8341	5.03069	6.12783	4.17279	4.11463	integral membrane protein		AFUA_2G17930	1	TTTTCTGAACTTCTTCAAGTTCCTTCTTTTGGTTCGCCCATCCACAAGGCCAGATTGGGA	NC_007195.1_:4768073-4769239
CUST_7955_PI396326364	0.0305887	0.0116351	1.53283	up	12.6799	12.7473	12.6646	12.6047	12.0206	11.7919	12.0465	12.3727	Fe superoxide dismutase		AFUA_6G07210	1	TTTTGTATGGCTGGCTAAGAACCTTGAGCGGGAAGGATTGATGCACATTTTCTGCACCTA	NC_007199.1_:1618213-1619391
CUST_1353_PI396326364	0.00765419	0.00163216	1.56283	up	14.3992	14.4114	14.6119	14.7708	13.9547	13.7162	14.0804	13.8654	alpha-1,6-mannosyltransferase subunit (Ecm39)		AFUA_4G12900	1	GGATGGTGGGCGGAGTTGAAGATGGAGCCTAAGATCAAGATCCTGCGGCGTATTAGGTGA	NC_007197.1_:c3373013-3371159
CUST_6960_PI396326364	0.0163137	0.00486024	1.50555	up	16.5916	16.503	16.2885	16.758	16.0698	15.9094	15.8803	15.9203	serine/threonine protein kinase		AFUA_5G05960	1	ATACGTTGAAAAGGAATTTGATCCGAGGGCTGTTGATGTCTGGGCTACAGGTGTCATCTA	NC_007198.1_:c1400328-1398694
CUST_5935_PI396326364	0.00652824	0.00126158	2.29429	up	13.4313	13.1898	13.4574	13.1886	12.2993	12.435	11.9072	11.8335	RAN small monomeric GTPase (Ran)		AFUA_5G01180	1	TGCTCACGAACAAGAAGAGCGTTGCGCATATCTCTCTGGACAATTTGACTGACAGTATTG	NC_007198.1_:c295991-294359
CUST_1679_PI396326364	0.00208719	0.0002	1.6559	up	12.43	12.3055	12.4839	12.3031	11.6438	11.6149	11.6756	11.6777	BET3 family protein		AFUA_6G05220	1	GTTTACGTCCTCACAGATAACTCGTTTCGACCATTTGCAAGAATGAGTATGGCTTCTCGA	NC_007199.1_:c1253619-1252751
CUST_1648_PI396326364	0.00344597	0.000459	2.74212	up	11.649	11.4889	11.8464	11.6132	9.95199	10.0094	10.2351	10.5799	protein phosphatase 2C		AFUA_1G09280	1	GAGAGGAAAATCGAGATGTCACAAATCATTTGCAACACGATAAGGCTGAGGAGACCTCGA	NC_007194.1_:2407312-2409143
CUST_4214_PI396326364	0.00184947	0.000165	3.31289	up	11.4426	11.0084	11.3405	11.6992	9.70659	9.2385	9.66858	9.96458	hypothetical protein		AFUA_6G07350	1	AGTGCCATGGAATATCTGGACAAACTTTATGTTGATACCGAGAAACGCATCCATGAGCGG	NC_007199.1_:c1656780-1656127
CUST_3688_PI396326364	0.0370265	0.0150913	1.58638	up	11.3413	11.1638	11.601	11.7115	10.7707	10.3974	10.8616	11.125	vacuolar transporter chaperone (Vtc4)		AFUA_2G09040	1	ATTATCCATTGTATGATTCGGACGAGGAGTCCAATTACTCGGACGAACTAGAAGAAGCGC	NC_007195.1_:c2318464-2315879
CUST_1243_PI396326364	0.0141882	0.0039618	1.57389	up	9.62813	9.3738	9.72467	9.9014	8.91243	9.0214	9.18279	8.89406	MFS hexose transporter		AFUA_1G16390	1	AAGATTGAGGAGCTTAAGCAGGATGTTCATGTATCAGAGCATGTCGAAAAGCTTAGGGGC	NC_007194.1_:c4447742-4446142
CUST_6187_PI396326364	0.00103625	6.27e-05	2.3082	up	15.2531	15.3625	15.5366	15.2991	14.1965	13.9849	14.3859	14.0568	phytanoyl-CoA dioxygenase family protein		AFUA_2G01850	1	TTGCATATACATTCCATGTCATTGAGGGTGCGGACGGATGGGATTATGATGAGAGGAACT	NC_007195.1_:462511-463473
CUST_8048_PI396326364	0.00946577	0.0022136	2.31822	up	10.427	10.2084	11.0072	10.4879	9.30773	9.11482	9.51966	9.33629	actin binding protein		AFUA_6G07150	1	ATCTTCATTTTTTCCGCTTTGGCACCCAGTCAATGGGACCAGGCTATTCGGAATGTCTAT	NC_007199.1_:1604536-1605636
CUST_7538_PI396326364	0.0066597	0.00130774	1.92094	up	13.0654	12.9856	13.4665	13.0069	12.12	12.1159	12.3399	12.1814	beta-alanine synthase		AFUA_6G12670	1	TTTTCACCTCCAAACGAGTTCCCACAAGTATGATATTTGTGCCGTGCAAGGACGGTTTGA	NC_007199.1_:c3201816-3200099
CUST_8179_PI396326364	0.0265403	0.00964946	2.77938	up	14.3228	14.3738	13.1619	14.4731	12.9327	12.9367	12.1332	12.43	67 kDa myosin-cross-reactive antigen familyprotein		AFUA_5G09970	1	TCATAATTGTTTCTTTGGGATCTGTCTTGTCCGGTGCTTCCTACGGGTCAAACACAAAGC	NC_007198.1_:2574052-2575929
CUST_2731_PI396326364	0.00267126	0.000304	3.20723	up	13.6759	13.5725	14.3053	13.848	12.4521	11.7224	12.3	12.2019	hypothetical protein		AFUA_7G06640	1	TAGTCGGATACCTAGTGCTGGATATCGTCGCCCGCCAGCGTGTCATTGGCGTTGTTGTGT	NC_007200.1_:1616424-1616859
CUST_5748_PI396326364	0.00754655	0.00159551	2.02562	up	11.0202	11.0744	11.1437	11.1202	9.9014	9.92713	10.0918	10.3647	zinc knuckle domain protein (Byr3)		AFUA_1G07630	1	TATCAAGCTGGAGGTCGTGGATGCTTCAACTTCGCTTTCAATGTATCCAAAGAAGTCGCT	NC_007194.1_:2153315-2154498
CUST_658_PI396326364	0.0405173	0.0170063	2.37777	up	9.12391	8.70484	9.61156	8.22018	7.58907	7.42604	7.59419	8.05275	DUF636 domain protein		AFUA_2G12650	1	ATCTTCGACGTCAACCGTGATGAGACGGGGATCTGGGATATCAAAAAGCATACATATACC	NC_007195.1_:c3255476-3254439
CUST_2454_PI396326364	0.000413	1.41e-05	1.96364	up	14.5263	14.3715	14.5376	14.4647	13.6153	13.3821	13.5653	13.4434	sensor histidine kinase/response regulator		AFUA_8G06140	1	TGGACTTGTTTTTGACGAAGCCGGTGTCATTCAAGGAAGTCTCCAGACTGTTGGATGAAT	NC_007201.1_:c1463289-1459222
CUST_4607_PI396326364	0.0203605	0.00666842	1.61252	up	9.47535	9.39838	9.28891	9.33389	8.58143	8.94365	8.80517	8.40902	C6 transcription factor		AFUA_8G01140	1	ACAAGAACATGGAATCTTGCTGGTATGTTTGATCTCCTCTGCCAAAGAAGTATCCGAAGG	NC_007201.1_:c269658-267954
CUST_417_PI396326364	0.0116295	0.00299308	2.11543	up	12.0378	12.1405	12.5991	12.6512	11.425	10.7921	11.4614	11.4263	conserved serine-threonine rich protein		AFUA_4G04090	1	CCAAATGATTCTTGGGCAACAGCAACATATCGTGTTCTTGTATATGACCCCTCTACCTCG	NC_007197.1_:c1149135-1146874
CUST_3919_PI396326364	0.00138756	0.000102	99.5949	up	11.7372	11.7047	11.6568	11.8795	4.9862	4.63634	4.91601	5.88764	arsenite efflux transporter (ArsB)		AFUA_5G15010	1	CATCTCATATAAGATGGGTTTCGGGTATAAGCTGTCGGCGACACAAAGTTTTACTGCAGC	NC_007198.1_:3882425-3883746
CUST_1707_PI396326364	0.0196968	0.00638153	1.55436	up	11.7617	11.5239	12.0428	11.9999	11.3389	11.2065	11.2966	10.9411	hypothetical protein		AFUA_2G10880	1	ATGATGCTGTTCGGGAAGAAAGTTCCGATTTGGATAAGAAGCTGAATGAAATGAAGACGG	NC_007195.1_:2801783-2803291
CUST_575_PI396326364	0.00292223	0.000357	2.79532	up	12.3	11.9248	12.3626	11.7639	10.7873	10.4441	10.9057	10.2821	molybdopterin cofactor biosynthetic protein		AFUA_1G16380	1	ATGGTCAGCCGATTGATGAAACTACACTAAAAGAACTGCAGCTTCTTGAGTCTGCGGAAG	NC_007194.1_:c4445829-4444507
CUST_6468_PI396326364	0.0339236	0.0134391	1.6952	up	13.3931	13.641	13.9723	14.1429	12.8249	13.0337	13.0756	13.1693	ribosome biogenesis (Nop4)		AFUA_4G06250	1	AAGAGAACAAGATCGCCAAACGCAACCGGATCATTTCTAGAAAAAGGATGCAGCGCAAAG	NC_007197.1_:c1608757-1606535
CUST_6097_PI396326364	0.00825085	0.00181296	1.57033	up	18.1068	18.0787	18.2934	17.8607	17.5644	17.2913	17.5951	17.2846	40S ribosomal protein S25		AFUA_1G16523	1	CGCAAAGCCCTCGCTGATCTCGAGGAGAAGGGACAGATCAAGAAGGTCGTTGGCCACTCC	NC_007194.1_:c4479906-4479286
CUST_8396_PI396326364	0.0159878	0.00469169	3.30697	up	11.2239	11.2633	10.1418	10.4616	9.57453	9.47408	8.64516	8.49475	NAD binding Rossmann fold oxidoreductase		AFUA_8G04870	1	TCTACTACTATAACGCGATGATGCCGCATCTGTACCACTACATCTCCATCCAGGATAAGA	NC_007201.1_:c1121438-1120066
CUST_2233_PI396326364	0.0189969	0.00603362	3.18997	up	13.1958	13.4893	12.5545	13.1898	10.791	12.2716	11.2011	11.4715	DUF74 domain protein		AFUA_5G13690	1	TTCGATGTCTCGAGTATTGGGGCTTGTTCGCAGGTGTGTGCGTATGGGACGGCTTGTGTG	NC_007198.1_:3595959-3596339
CUST_7997_PI396326364	0.00711613	0.00145131	2.5235	up	13.4593	12.9861	12.6319	13.2583	12.0071	11.3248	11.9628	11.6992	lipase		AFUA_2G12490	1	ACTAGCACCGCTGATTGCAGACCTGGCTCAAAAAATGGAATCCGAAATAGAAGTTCATCC	NC_007195.1_:3206266-3208789
CUST_661_PI396326364	0.0245162	0.00861983	2.42809	up	15.1243	14.8865	15.7394	15.9799	14.424	14.4483	14.1587	13.5798	threonine aldolase		AFUA_7G06540	1	ATTCTCTTCAAGTGGACAAATTCAATAGCTGGGTGCAGCAATGGACCGAGCTGGATGTAT	NC_007200.1_:1595883-1596965
CUST_4237_PI396326364	0.00541452	0.000958	1.80969	up	13.9908	14.0357	14.2989	14.3178	13.5439	13.0373	13.2502	13.3889	DUF1339 domain protein		AFUA_1G09820	1	CAAAGGATTAGGCTTGGACATTTATTCACCACCTTGGCCAACATTATCGCCAACATCGTC	NC_007194.1_:c2550394-2546940
CUST_1737_PI396326364	0.00404716	0.000596	2.39704	up	8.18999	8.32483	8.38504	7.82676	7.04475	7.26071	6.7333	6.64286	hypothetical protein		AFUA_2G12690	1	TCGTTCATCAAGACGGCTCGGAAGCCATATGACGAGGTGGTTGCGTGTATCTTGCTCCGG	NC_007195.1_:3260146-3260532
CUST_6883_PI396326364	0.0453618	0.019839	1.55163	up	9.53082	9.26762	10.0357	9.6273	8.86134	8.75279	9.19982	9.1124	hypothetical protein		AFUA_1G02380	1	TATACCATCATTCATGTGGACAACTGCGAGAAAATCGAGGAGGTTGCTCCTAAGGTGAAG	NC_007194.1_:694800-695339
CUST_2898_PI396326364	0.0123233	0.00324413	1.72917	up	11.3868	11.3158	11.6149	11.5757	10.681	10.3556	10.967	10.7293	mitochondrial carrier protein (Pet8)		AFUA_5G11850	1	TTTACCATGTGGGAGTCGATGAAGGAGGCATATGCCAAGCGCATGCTGGTGCCATCGACG	NC_007198.1_:3058861-3059897
CUST_5238_PI396326364	0.00450089	0.000718	2.39088	up	11.8548	11.5639	12.1865	11.9721	10.9997	10.2899	10.6868	10.5706	transcriptional co-activator (Hfi1/Ada1)		AFUA_2G06060	1	ATCCAGTTCACAAATGAAATGGAAGTGGAGGATGATGCAGAGATGTTGGACTGGGAAGGA	NC_007195.1_:1713004-1714478
CUST_5371_PI396326364	0.0322202	0.0124933	1.69885	up	10.333	10.4507	11.0224	10.2821	9.57062	10.0347	9.6568	9.76791	oxidoreductase, FAD-binding		AFUA_2G14480	1	AGAATACAAGCATTTTTGAGGCAGACTGCGGGAAAGTATGATCCCCAAGGGGTTTTCCAA	NC_007195.1_:3786867-3788484
CUST_9603_PI396326364	0.019755	0.00641062	1.80927	up	11.8987	11.6856	11.8124	11.4426	10.8616	11.2736	10.4879	10.7945	SH3 domain protein		AFUA_2G13880	1	AACGAAATATACAGGATCCTCTCTTTCTCAACCAAGTGTGACATCTGTACATACCCCATC	NC_007195.1_:3623321-3625843
CUST_6776_PI396326364	0.000412	1.39e-05	2.6342	up	11.1138	11.131	10.9519	10.9582	9.44226	9.78576	9.71013	9.6273	oxalate decarboxylase		AFUA_2G14610	1	CTGAGCAATGAGACCTTGAGCAAGTTGAAGACGGACAAGCAGTATGTTGTTGCTGGATAA	NC_007195.1_:3827592-3829244
CUST_6815_PI396326364	0.00427918	0.000657	2.51378	up	16.9263	16.9519	17.1143	17.1507	15.81	15.329	15.7576	15.9271	60S ribosomal protein L22		AFUA_3G12300	1	TTGTTTCCACCTCCAAGGGTGTCTACGAGCTCCGCTTCTACAACGTCGTCAACGACGAGG	NC_007196.1_:3242739-3243283
CUST_7284_PI396326364	0.0306417	0.011684	1.58502	up	15.3581	15.3483	15.5781	15.3785	14.9946	14.3538	14.8461	14.8105	serine/threonine protein kinase Kin1		AFUA_1G11080	1	AGATCCTGATCGTCAAGGTGCCGCTCTTTTCATTGCATGGTATTCAGTTCAAGAAGGTCT	NC_007194.1_:2914190-2917536
CUST_233_PI396326364	0.00208719	0.0002	2.84115	up	13.0468	12.9155	13.3506	12.9385	11.7687	11.1555	11.7129	11.5886	HD family hydrolase		AFUA_2G11680	1	ATTCTGAAGGTGTTCAACGAATACGAAGCGAACGAAACTCTCGAGGCACAATTTGTGCAC	NC_007195.1_:3003104-3003846
CUST_1992_PI396326364	0.0271438	0.00995009	1.9097	up	16.4183	16.3588	16.1801	17.0402	15.3244	15.2716	15.6927	15.9753	C6 finger domain protein		AFUA_4G10120	1	TTCATGAATCCATTGATGGATACCATGATGGGGGAGTACGGTGGCTTAGAGCATCTCATA	NC_007197.1_:2633516-2636307
CUST_9542_PI396326364	8.38e-05	8.53e-07	2.95402	up	15.055	14.9876	15.0087	14.8072	13.3937	13.4384	13.4893	13.2865	quinone oxidoreductase		AFUA_5G11430	1	ATTGAGACTCGCGAAGAATTCGAATTCTATGTCAATGAGCTCTTCCACCTGCTCCAGTCT	NC_007198.1_:2936781-2937984
CUST_5565_PI396326364	0.00262763	0.000296	2.19017	up	10.1187	10.1521	10.3946	10.3303	9.13117	8.80808	9.27707	9.25526	peptidyl-tRNA hydrolase		AFUA_5G05940	1	AAGTTGGTCCGACAGCTCAGTAGCTGGTTATCAACAACACAATTTGAGGTATTAGGGCGA	NC_007198.1_:1394413-1395183
CUST_2663_PI396326364	0.00772867	0.00165328	1.79658	up	14.9372	14.8549	14.6528	14.4231	13.9299	14.0988	13.5934	13.8647	alpha,alpha-trehalose phosphate synthase subunitTPS3, putative		AFUA_7G03940	1	AGTAAGAATGTGGTTTATGTCATGAGTTCACGAATGCCCGAAGAGATGGAACGTCTGTTC	NC_007200.1_:885085-887962
CUST_2538_PI396326364	0.0128433	0.00344756	1.70484	up	9.53415	9.38541	9.89588	9.4691	8.69014	8.7818	8.89068	8.84336	hypothetical protein		AFUA_6G09850	1	ACGTCCCACCTGATACACTCACTGAGAGAACAATGGAAAAAAGAACTTGTCGATGACTAG	NC_007199.1_:c2418051-2417164
CUST_7038_PI396326364	0.000273	5.33e-06	7.96289	up	12.583	12.4291	12.0142	12.6216	9.1025	9.28028	9.55323	9.73878	PTH11-like integral membrane protein		AFUA_5G11245	1	ATACACCATCGATATCGAAGCGACTGATATGAAACGAGGATCTACTGGAGGCATTGAGGT	NC_007198.1_:2880458-2881313
CUST_5379_PI396326364	0.00192373	0.000176	1.53078	up	16.1642	16.1607	16.2591	16.2997	15.5649	15.4854	15.7367	15.6396	small nuclear ribonucleoprotein complex proteinNhp2, putative		AFUA_1G13570	1	GAAGTCTATGAAGAGTTGGTGAAGCTCGTCCAGAAAGAGTCCAAGAAGGTGAACCTGTAA	NC_007194.1_:c3610148-3609177
CUST_3960_PI396326364	0.00615435	0.00115624	2.33083	up	9.5066	9.48364	9.53333	10.0481	8.83234	8.11012	8.25816	8.48766	hypothetical protein		AFUA_4G10850	1	AAGATCAAGGTCATTTTTCCCTCAGGGATAGAATCGATTACTGGCTTGGATGGATGGGAC	NC_007197.1_:c2836754-2834139
CUST_5968_PI396326364	4.12e-05	2.48e-07	7.97793	up	10.4042	10.3358	10.252	10.6223	7.30224	7.49419	7.31442	7.51939	isocitrate dehydrogenase family protein		AFUA_3G15140	1	ACAGATGCTGGCTTACATGCAACGGGTGTATGGCAGCGACGTGGTGACGATGGACGATCT	NC_007196.1_:c3985721-3984044
CUST_5857_PI396326364	0.00103286	6.22e-05	1.62515	up	6.86538	6.81834	6.87628	6.75133	6.19088	6.0331	6.22525	6.05979	sugar transporter family protein		AFUA_8G00770	1	ATTGAAGCTAATAAGAAGCGCTTCGATTACGGCAAGGTTATTGGGATTTTCCTGGGTGCC	NC_007201.1_:c182300-180566
CUST_6641_PI396326364	0.00381585	0.000544	2.17057	up	9.77986	10.1819	9.61502	9.77128	8.50974	9.02474	8.57942	8.76191	hypothetical protein		AFUA_2G02460	1	CAAAAGAGTCAGAATATGAACTTGCCGGGCCTCAAATCTACAGTCAGCCTTCTGGTACTT	NC_007195.1_:c624088-621833
CUST_607_PI396326364	0.0115045	0.00295078	1.52034	up	15.0382	15.0252	15.1681	15.1231	14.5503	14.2311	14.5478	14.6079	t-complex protein 1, zeta subunit		AFUA_3G09590	1	AGAAGTACACATTTGTCGAAGAGGTCAAGGACCCCAAGTCTGTTACCATTCTCATCAAGG	NC_007196.1_:c2440296-2438341
CUST_6061_PI396326364	0.00640882	0.00122386	1.99845	up	9.72324	9.91502	10.1466	9.69781	8.6347	9.18863	8.67523	8.98861	MFS transporter		AFUA_6G00710	1	TACGAGGAGCAGTTTGCAAAGCTTGGGGATAGACACCCCAGATATAAGTATACTTATTAG	NC_007199.1_:179804-181390
CUST_7161_PI396326364	0.0118747	0.00308702	3.08828	up	9.43035	9.5066	9.53617	9.5377	8.08082	7.4001	7.75148	8.27121	TORC1 growth control complex subunit Kog1		AFUA_2G02510	1	ATTCAACATGGATGGAACATATCTGTCCACGTTCGAACCATACTCTAGCTTCCTGCACCA	NC_007195.1_:c642476-637850
CUST_1480_PI396326364	0.00522517	0.000903	2.62429	up	11.5137	11.1708	10.6731	11.0896	9.67293	9.87155	9.34897	9.98606	acid phosphatase		AFUA_4G03660	1	TCACCTTTGATGAGAACGGGACTTACAAGCTTGGCAACAAGATCTACAGCATTCTGCTTG	NC_007197.1_:1028054-1029360
CUST_5634_PI396326364	0.000524	2.05e-05	7.58147	up	13.8772	13.8384	14.4918	13.7271	11.0312	10.744	10.9213	11.5481	hypothetical protein		AFUA_2G11400	1	TATCCATTGACTCAGATCTCCGGCATGTCTCAGCAAGATTTCCAGGACCTCATTACTCAA	NC_007195.1_:c2934747-2933628
CUST_8902_PI396326364	0.000559	2.27e-05	6053.62	up	16.0011	16.1056	16.2418	16.0959	3.76044	3.86058	2.6222	3.94688	LysM domain protein		AFUA_6G09320	1	AGATGATTGCTCTAAGATTGATACCCAATATGGTATCACGTTCGCACAGCTGAGAGCGTG	NC_007199.1_:2225845-2226671
CUST_6930_PI396326364	6.23e-05	5.37e-07	2.70921	up	10.0176	10.1671	10.1704	10.0975	8.62978	8.64902	8.81086	8.6114	amidase		AFUA_5G09140	1	CATGCATGGGAGACCCATTTCAACTGGAAGGAGAATTGTTACAGTGAATGTCTAAACTAG	NC_007198.1_:2347320-2349032
CUST_3190_PI396326364	2.45e-06	2.29e-09	1244.11	up	16.2619	16.2496	15.9323	16.587	5.86457	6.24945	5.70071	6.09251	IBR finger domain protein		AFUA_1G00150	1	TTCGAATGTCGTCAATGCAGGATTCAAGCTTGCAACCGTTGCAGAAGGAATAGGCTTTAG	NC_007194.1_:25442-27017
CUST_1011_PI396326364	0.00100514	5.94e-05	2.4103	up	11.8335	12.0245	12.0032	12.2209	10.4808	10.7971	10.806	10.9213	nucleolar RNA methyltransferase (Nop2)		AFUA_5G01760	1	TGAACAAGCCTAAGAAATCTGCGTCTAAGAAGACAGACGCCTCGAAAAAACAGGAGGAGA	NC_007198.1_:c450501-448246
CUST_1550_PI396326364	0.0123851	0.00327439	2.09426	up	14.2494	14.0372	13.6496	13.5837	12.9263	12.6936	12.9381	12.6961	mitochondrial cytochrome b2-like		AFUA_4G07020	1	ATTACTTCACTTGATGAAGCTGGCCCTCATATGGTCCACACGGGCGATATTGATCATCTA	NC_007197.1_:1814662-1816484
CUST_5011_PI396326364	0.0135012	0.00371667	1.6836	up	16.4394	16.4183	16.6603	16.4728	15.8646	15.3925	15.8446	15.8829	threonyl-tRNA synthetase		AFUA_4G13700	1	TAACACCATGCAGAAGAAGATCCGCACTGGTCAGCTAGCGCAGTACAACTTCATTTTTGT	NC_007197.1_:3582518-3584974
CUST_3452_PI396326364	0.00268889	0.000308	1.87576	up	18.5792	18.429	18.5858	18.429	17.7942	17.3933	17.6236	17.5818	glucosamine-fructose-6-phosphateaminotransferase		AFUA_6G06340	1	TATTCCGCTGCAGCTTATTGCTTATTGGCTTGCTGTTGGAGAGGGACTCAACGTTGATTT	NC_007199.1_:1344619-1347035
CUST_9533_PI396326364	0.0444252	0.0192837	1.63838	up	14.9158	14.7141	14.9326	14.5275	14.5113	13.8106	14.1757	13.7432	hypothetical protein		AFUA_5G13110	1	TTCTTCGGCGTAACTTTGGACAAGGTTCCTACTGTTGAGGAAGTGGAAGCTGACGTATGA	NC_007198.1_:3440556-3441269
CUST_4076_PI396326364	0.00133498	9.66e-05	1.84399	up	16.7797	16.7547	17.0441	16.8733	16.004	15.7776	16.0393	16.0994	60S ribosomal protein L38		AFUA_4G07830	1	CTGCCTCCAGCTCTCAAGGTTGTCGATGTGTCCAAGGGTGACAAGAAGAAGGCTCTGTAG	NC_007197.1_:2045476-2045999
CUST_3811_PI396326364	0.00615435	0.00115674	3.63361	up	7.66529	7.51695	7.39503	8.29967	6.29701	5.66809	5.2645	6.20173	geranylgeranyl pyrophosphate synthase		AFUA_5G01590	1	AAACCGGAGTGATGTTCGATATGATCGTTCGAATGATGCACTGCTTCTCATCATCCCAGA	NC_007198.1_:407927-409582
CUST_9079_PI396326364	0.00760514	0.00161975	1.82358	up	9.9962	9.98606	10.333	10.3471	9.10078	9.19409	9.25438	9.64604	DNA polymerase V		AFUA_6G08170	1	ATTTCTGCTATACCAAGTTTCTGGGCGACAAGAAATCAAAAGACGAGGAAGCCTCCGATG	NC_007199.1_:c1903498-1900330
CUST_4417_PI396326364	0.0113052	0.00287736	4.85901	up	16.3197	16.1782	16.5589	15.013	14.0578	13.8167	13.2334	13.8392	transesterase (LovD)		AFUA_5G00920	1	CGCCACGACATCTACCGCAAGTATGCTGCGTTTAAGGCGCAAGAGAGGCAAGGAGTCTGA	NC_007198.1_:241535-242761
CUST_8038_PI396326364	0.0069335	0.0013939	1.65122	up	14.0142	13.8258	14.2772	13.9931	13.2345	13.2797	13.454	13.248	cell wall biogenesis protein Ecm15		AFUA_4G09900	1	GAGCAATCATTTGAGGATAAAGTGAACAAGGTGCGGCAATTGCTGGCACAGGATAAGTGA	NC_007197.1_:c2566632-2566035
CUST_5054_PI396326364	0.00354559	0.000479	1.51801	up	9.65858	9.85693	9.82847	9.59289	8.96796	9.12625	9.19409	9.23986	short chain oxidoreductase/dehydrogenase		AFUA_1G01770	1	GAGGAAGTGAGAAAGAATCTGGATGAGATGGAGGATATTGCCTGCAGTACTGATATGTGA	NC_007194.1_:543902-544870
CUST_9163_PI396326364	0.0276831	0.0102051	1.79404	up	14.5946	14.4613	14.0332	14.4423	13.5706	13.9979	13.1331	13.4568	transcriptional activator (PtaC)		AFUA_6G02190	1	AATACACACAAAAAGCTATCTGGGAAGAAACCACCCCTACCTCCAAGCAGCAAATTGAGA	NC_007199.1_:382183-383303
CUST_5103_PI396326364	0.003196	0.000411	8.93401	up	15.5134	15.3971	15.5435	15.3888	12.8832	11.9288	12.2054	12.1882	salicylate hydroxylase		AFUA_2G00770	1	CCGACGCCGCTGGAGGAGCAGGAGTCGCTCTATTCGTTTGAAAAAGATTATCATCTGTAG	NC_007195.1_:c172232-170852
CUST_8323_PI396326364	3.22e-05	1.67e-07	208.178	up	11.6764	12.0639	11.3327	11.3684	3.33531	4.16475	3.89946	4.23518	class V chitinase		AFUA_6G09310	1	ATGGTACTTACATTTCAGTTTGTTGCGAAGATATCGAGACCATTGCGCAGTGGACTCCTC	NC_007199.1_:c2222892-2220206
CUST_2688_PI396326364	0.00645689	0.00123774	1.8396	up	11.5131	11.4868	11.833	11.8049	10.9896	10.448	10.8602	10.8224	60S ribosomal protein L24b		AFUA_2G02710	1	AAAGGAAATGATTGTCGACTCGTCCTTGGTGCTGTCTCAGTTCGCCAAGAAGAGGAATAT	NC_007195.1_:695694-696371
CUST_9266_PI396326364	0.00489677	0.000815	2.56782	up	14.5463	14.8097	14.7996	14.7229	13.1385	13.1709	13.3752	13.7516	polyadenylate-binding protein		AFUA_1G04190	1	ATGCTTCTGGAGATGGACAACAATGAATTGCTTGGCCTTCTTGAGGATGAAGAAGCCCTT	NC_007194.1_:c1197903-1195508
CUST_4990_PI396326364	0.00667655	0.00131312	1.50784	up	14.0768	13.9687	14.2529	13.9826	13.4434	13.4524	13.696	13.3193	RNA binding protein (Rbm8A)		AFUA_2G03260	1	ATATGGAGAAATCAAGAATTTTAGCCTGAATCTGGATCGCCGCACGGGTTATGTCAAGGG	NC_007195.1_:853600-854178
CUST_6444_PI396326364	0.0120987	0.00316098	2.03084	up	12.6356	12.5245	13.0996	13.0408	11.8698	11.8434	11.8534	11.6456	60S ribosomal subunit biogenesis protein Nop16,putative		AFUA_2G01480	1	AATTATCCGAGTGATTCGTGACGAAGAGGAGATTGAAATTGCTGGCCGCAAAGTCAAACC	NC_007195.1_:351296-352087
CUST_5763_PI396326364	0.000313	7.32e-06	5.07476	up	13.1231	13.1304	13.3493	12.9599	11.1357	10.6642	10.728	10.6614	vanillin dehydrogenase		AFUA_1G03620	1	ATCATTCGGTCCAACAGTATCTCTCATTGTAGTGGATACTGAGGAAGACGCTATTGCGCT	NC_007194.1_:1052529-1054201
CUST_4506_PI396326364	0.0222349	0.00750401	2.73913	up	11.9143	11.4523	10.7302	11.8652	10.5664	10.1227	10.0631	9.39492	hypothetical protein		AFUA_3G02050	1	AGTTTTGATCAGTTCGAGAGGTTGTTGAAGGGGTTGAGGGATATTCAGAAGAGAGGAGGT	NC_007196.1_:503252-503767
CUST_8419_PI396326364	0.0115855	0.00298	32.5208	up	12.1174	11.5169	9.69781	12.1174	6.28142	6.23341	6.39862	6.44299	glycosyl hydrolase		AFUA_2G00680	1	TGCGAGAATAATGGACAAACCACTTGGACCTATAATCAAGGAGTCATCCTTGGCGGACTA	NC_007195.1_:c152632-151412
CUST_4523_PI396326364	0.00079	3.96e-05	1.94986	up	13.4808	13.5845	13.6245	13.4918	12.5424	12.7369	12.4544	12.5945	cytochrome P450 benzoate 4-monooxygenase		AFUA_2G15230	1	CGCAAGCCCCTTGGGTTGATTGTTGGGATGAAGCGGAGGGCTGTGCATGCTTCTGTTTGA	NC_007195.1_:4035602-4037273
CUST_1835_PI396326364	0.0226533	0.0076946	1.54291	up	8.5303	8.46466	8.88001	8.76926	7.73096	8.071	8.01698	8.32266	protein kinase		AFUA_5G06730	1	TAGAGCTCCTGAAGTGATCTTGAGATCGAGCTGGAGCTACAAGGTGGATATATGGAATGT	NC_007198.1_:1653781-1655312
CUST_2036_PI396326364	0.014135	0.00394253	2.45995	up	11.6553	11.6764	11.5169	11.3928	10.3579	9.80585	10.1601	10.7231	NADH-ubiquinone oxidoreductase, subunit F		AFUA_4G11050	1	ATATTCTTTCATGAACTTCAAGGATTGGGATAAGGATCCCAGACCCCGATACCTGGTCGT	NC_007197.1_:2874622-2876285
CUST_4453_PI396326364	0.0216886	0.00725207	1.6133	up	9.84075	9.51109	10.0347	9.81475	9.16965	8.72855	9.32837	9.21466	hypothetical protein		AFUA_4G07290	1	AAGCGAACGTGAAAAGGAAAGAGAAAGAGAAACATACATTCTCCCCATCCGAGTATGCGC	NC_007197.1_:1891936-1893126
CUST_4938_PI396326364	0.00386724	0.000557	2.62809	up	16.4856	16.3368	16.9295	16.4906	15.4828	14.7338	15.2648	15.1851	UDP-glucose 4-epimerase		AFUA_5G10780	1	TGGTGACGTTCTCAACCTCACCTCCAACCCTACTCGCGCCAACAAAGAGCTTGGCTGGAA	NC_007198.1_:2756278-2757615
CUST_8796_PI396326364	0.00443659	0.000701	1.83608	up	8.49475	8.36848	8.85073	8.59057	7.70518	7.48346	7.92064	7.68872	C6 transcription factor		AFUA_6G00120	1	GACAGCTTCTTGTTCAATGACTGGCAGACTCTTGACTCATCGGTATGTATAAGCGTATGA	NC_007199.1_:34609-36790
CUST_2539_PI396326364	0.00470739	0.000766	15.1019	up	16.3271	16.2479	14.9905	17.0267	12.0474	12.4277	11.7463	12.7042	indoleamine 2,3-dioxygenase family protein		AFUA_7G02010	1	TAACGGGCATCTCGCGTACGATGCGACGGTGCAGAAGCAGGTGGAGCCTATGATGGAAAT	NC_007200.1_:c541579-539858
CUST_1654_PI396326364	0.0119591	0.00311533	4.03299	up	16.7123	16.6421	16.9748	16.5743	14.0933	14.8378	14.5353	15.3898	extracellular dipeptidyl-peptidase Dpp4		AFUA_4G09320	1	TTCTTGTATCGGCAGTTGTCCAAGAGGCTGTACGAGGAGAAGAAGCGGAAGGAGAAGGGT	NC_007197.1_:2438632-2440983
CUST_6130_PI396326364	0.0069591	0.00140266	1.83218	up	11.6052	11.7475	11.9813	12.0835	10.8181	10.776	11.0768	11.2523	small nucleolar ribonucleoprotein complexsubunit (Pwp2)		AFUA_5G03090	1	TGCAGACAAAATTAATGGCGTTCCGAAAGCCATTCAAGATTACGATGCGATACTCGTGGA	NC_007198.1_:834890-838147
CUST_1292_PI396326364	0.0132768	0.00362552	3.59201	up	12.9432	12.8081	13.5236	12.7277	10.285	11.693	11.3042	11.3413	threonine-rich protein		AFUA_1G13830	1	AATGAGAATCAACACTTTGGAGTCAAGTACATGTCGAGCGGTGGAATACACACTCGTCCT	NC_007194.1_:c3696065-3695488
CUST_876_PI396326364	6.05e-06	9.11e-09	120.108	up	11.832	12.1343	12.0654	11.9578	5.13995	5.09072	4.9862	5.13995	hypothetical protein		AFUA_1G16080	1	TTGAGGAAAATGAATACATGTACGAACTGAAAGTTGTATTGGTAGATTATGCAGCGTGGA	NC_007194.1_:c4375298-4374579
CUST_9439_PI396326364	0.000386	1.14e-05	96.184	up	12.888	13.8248	14.1328	14.1972	7.52019	6.69657	7.22455	7.25069	esterase family protein		AFUA_8G06350	1	GGAATGGGACTTTACCGCGATGCTATCTTGGAAAAGATCGATGCTATATTAGAATTTTAA	NC_007201.1_:c1524455-1523268
CUST_7129_PI396326364	0.0218912	0.00735163	1.83635	up	10.8108	10.6841	10.1026	10.4296	9.6016	9.79316	9.54346	9.58156	hypothetical protein		AFUA_8G02670	1	GAGCAGACAGCGAATTCAAAGGGTTTGTGTGTTGCGACCAAGGGATTTTCTATTATGTAA	NC_007201.1_:c712527-711814
CUST_812_PI396326364	0.00866158	0.00196077	1.83706	up	14.9416	14.8438	15.3925	14.9552	14.1131	13.995	14.3027	14.2127	phosphoribosylglycinamide formyltransferase		AFUA_2G10855	1	TAAAACGGGTGTCATGATTCATAATGTGATATCGGAGGTTGACATGGGCAAGCCGATTCT	NC_007195.1_:c2795304-2794579
CUST_6029_PI396326364	0.00680655	0.00135136	1.87183	up	12.9463	12.7862	12.9831	12.7262	12.2693	11.719	11.9497	11.8861	hypothetical protein		AFUA_1G02420	1	ATATTTATGACATAGAGCGTGAGATGCTCACAAGACAGTATCGTCAAGAAACAGGCGAGG	NC_007194.1_:c705275-703908
CUST_9317_PI396326364	0.0129834	0.00352291	1.73765	up	15.2016	15.0877	14.762	15.377	14.4465	14.5332	14.0701	14.1898	mitochondrial cytochrome b2		AFUA_1G07200	1	TCCATACTCTGTTAGAGATCCGGAAATACTGCCCTGAGGTCTTCGACAAACTCGATGTTT	NC_007194.1_:c2045869-2044239
CUST_6941_PI396326364	0.0137353	0.00379538	10.8281	up	14.002	13.8747	13.5101	13.4648	10.4826	11.5322	9.39838	9.69153	hypothetical protein		AFUA_4G00280	1	ATCTTTACGAGCATGTCGCTTGAGCCGTATGAAAACATGCAGGCAATCGATATCACTGCA	NC_007197.1_:79263-79988
CUST_2652_PI396326364	0.0395324	0.0164657	2.31781	up	6.06806	6.13013	5.2645	5.52136	5.17228	3.81972	4.7558	4.38521	cutinase		AFUA_4G03210	1	TGTCGGTGATATGGTTTGTGTTAATACACTGATCATTACCCCTGCCCACTTGACCTATGG	NC_007197.1_:900166-900926
CUST_7673_PI396326364	0.000666	3e-05	5.81255	up	14.424	14.5227	14.6381	14.7334	11.8397	11.9179	12.4267	11.9772	cytochrome b5		AFUA_2G07720	1	TTTTGGAAGTACCACAATGAGGGCGTGTTGAAGAAGTATTCGCCCAAGTTGAAGATTGGG	NC_007195.1_:1976758-1977074
CUST_934_PI396326364	0.00180805	0.000156	4.52517	up	9.73272	9.88108	9.93315	9.76874	7.81332	7.32111	7.55985	7.90953	PUA RNA binding domain protein		AFUA_1G09810	1	ATGCTAATAGAAGTTGGAAATAAAGTATCCCCCCAAGCGGCCGCTCAAAAGTCAAGTCCT	NC_007194.1_:2546040-2546680
CUST_1738_PI396326364	0.0144126	0.0040454	2.48529	up	11.9489	12.1099	12.0635	12.198	11.0145	10.3417	11.1357	10.5747	hypothetical protein		AFUA_8G04720	1	AGCAGGGACTTCGACAGGCGCAGCGGGATGATCCTGATGCTATTTTGAGGTGGAAGGCAT	NC_007201.1_:c1075417-1074779
CUST_1960_PI396326364	0.0108754	0.00271151	1.51178	up	14.2542	14.2763	14.4212	14.1643	13.5426	13.5091	13.8176	13.8617	glutamine synthetase		AFUA_6G03530	1	TTCATGCGCAAGGAAAGCGTTGCACGAGAGGTATTTGGCGATCAATTCGTAGATCACTTT	NC_007199.1_:765935-767608
CUST_6457_PI396326364	0.00117746	7.79e-05	3.32783	up	12.7341	12.9865	13.2069	13.3547	11.0039	11.5137	11.3432	11.4831	RNA-binding La domain protein		AFUA_1G12590	1	TTTGCTCATCAAGAGCAAGAAAGATTACTGTGAAGAGAAGGTTCGGGACATCGAAGCTGG	NC_007194.1_:c3325919-3324668
CUST_1539_PI396326364	0.0438536	0.018944	1.57236	up	6.81545	6.78608	7.31442	7.18156	6.53506	5.96054	6.66886	6.32131	hypothetical protein		AFUA_3G14390	1	TTTGATAACGAGCCCCTCATCATAGAATTTGAGGATCTGTTCTTGCGGGAACCAGACATC	NC_007196.1_:c3819585-3819394
CUST_1050_PI396326364	0.000474	1.75e-05	4.33113	up	12.2602	12.5047	11.8987	12.1332	9.85244	10.3524	10.1655	9.96744	glucan 1,4-alpha-glucosidase		AFUA_2G00690	1	TATACGGTGCCGGCAGCTTGTGGAGTGTCTACTGCGACCGAGAATGATACTTGGCAGTGA	NC_007195.1_:c155144-153085
CUST_4538_PI396326364	0.00428029	0.000659	3.60514	up	15.9619	15.5952	16.503	15.9288	14.4065	14.0975	14.0568	14.0278	PB1 domain protein		AFUA_2G09680	1	TCTACGAATCCGAATGCAGGATGAAGGCGACATGATTACGATGGTGGATCAGGAAGATTT	NC_007195.1_:c2485660-2483871
CUST_1170_PI396326364	0.0042478	0.000645	7.60005	up	11.0691	11.4376	12.31	10.8166	9.19409	7.9479	7.97177	8.81555	hypothetical protein		AFUA_6G09865	1	TTGTGAATGGCCATACCTTCATATCCCCCAGTATCTATGTATCCTTCACCAGTATCTACG	NC_007199.1_:c2422396-2420938
CUST_295_PI396326364	0.000726	3.45e-05	1.7433	up	12.9482	12.7321	12.8854	12.7418	11.9545	12.0441	12.1562	11.9455	hypothetical protein		AFUA_4G06860	1	ATTTGGAGAAGGCGCAGATTATTCCGATCTGGTCGCATGTACAACATGCATGTGACTACA	NC_007197.1_:c1767081-1766581
CUST_5045_PI396326364	0.000116	1.37e-06	246.094	up	13.8661	14.023	14.5189	13.5474	5.82306	6.10054	5.95884	6.30074	hypothetical protein		AFUA_7G08530	1	AATGGTCACAACTACCAACTTGCAGAAACGATCATGAGTTTGAAGTAGTTGCCAGGGCTT	NC_007200.1_:1979717-1981345
CUST_4019_PI396326364	0.0189484	0.00600917	1.80269	up	14.0851	14.1403	14.6151	14.6706	13.2824	13.9005	13.4869	13.4407	CTP synthase		AFUA_7G05210	1	ATCGAACTCAAGGACCACAAGTGGTTCGTCGGCGTGCAATTCCACCCCGAGTATCTCAGC	NC_007200.1_:c1231392-1229485
CUST_9336_PI396326364	0.00760514	0.00161868	2.09489	up	16.9486	16.8202	17.0994	16.9009	16.1922	15.5447	15.9147	15.85	UDP-N-acetylglucosamine pyrophosphorylase		AFUA_7G02180	1	GGTCTTGAATTCCTAAAAGGCCGCGAGATCAAAGCACCAGCCTTCATTGAGAAAGAAGAA	NC_007200.1_:584569-586235
CUST_7111_PI396326364	0.0252535	0.00897678	1.75225	up	3.60482	3.26125	3.40175	2.92131	2.57742	2.42321	2.4457	2.50596	hypothetical protein		AFUA_2G00700	1	TGGCATTCTTCATCCAAGTTGTCTAAGGCTTTAGATCCGGCATTGCCAAACTCAATCGGT	NC_007195.1_:155988-156683
CUST_221_PI396326364	0.00239717	0.000254	3.36176	up	13.6175	13.5459	14.0284	13.8312	11.8303	12.0267	12.4618	11.7073	ADP-ribosylglycohydrolase family protein		AFUA_8G01570	1	AGCCTACAGAAGAAAAACGTTGTTGAAGAAATTGCATCTGGTCTCTGTTCTCTTCCGGAG	NC_007201.1_:403911-405001
CUST_345_PI396326364	0.000321	7.85e-06	1.5181	up	15.7031	15.6396	15.7692	15.6848	15.1425	15.0043	15.1188	15.1221	phosphatidylinositol transporter		AFUA_3G09910	1	ACAGGATGTCGTGAAGAACGAAGACTCGGGTCCTGTGGTGAAGGATCCTGTCGCGCAAGA	NC_007196.1_:2542185-2543380
CUST_7892_PI396326364	0.00319242	0.00041	3.00806	up	16.2496	15.8983	16.0122	16.4521	14.8105	14.8973	14.313	14.2361	short chain dehydrogenase		AFUA_4G08710	1	ATGATTCGCTTTGGTAATGGTGGTAGCATTGCACTAATTGCGAGCATGAGTGGTACTGTC	NC_007197.1_:c2252825-2251738
CUST_7872_PI396326364	0.0124175	0.00328682	1.53438	up	16.0769	16.1765	15.93	16.0698	15.5821	15.4423	15.1731	15.585	chorismate synthase		AFUA_1G06940	1	TCGTCGTCATGGATGCGCTCATGGCCCAGTATGCCCGCGAAAGCGCAAAGAATTTACTGC	NC_007194.1_:c1983163-1981801
CUST_5975_PI396326364	0.0132541	0.00361425	1.53245	up	13.7448	13.5804	14.0421	13.7002	13.3403	13.0414	13.2609	12.9616	uroporphyrinogen-III synthase (UroS)		AFUA_6G12800	1	AGAGATCATCTTGTCAAGAATTATGGATTCCAACCGGATGTTTGCGCGGAGAAGCCTAGT	NC_007199.1_:3230945-3232059
CUST_1749_PI396326364	0.0026288	0.000297	1.5959	up	15.251	15.1595	15.4013	15.1931	14.6656	14.3753	14.6325	14.634	HIT domain protein		AFUA_6G12680	1	ATTGCTCACCAAGTTGTCGACCATATTCCCAAGCCAAATGAGACAGAGGGTCTTGGTATT	NC_007199.1_:3202825-3203845
CUST_3403_PI396326364	0.000391	1.18e-05	6.40229	up	7.26594	7.41892	7.56843	7.64877	4.8616	5.14286	4.53385	4.64939	dynamin GTPase		AFUA_4G00540	1	TGATACTTTCGACCTTCTTCATCTCCGTGATAGCTTGATGGAGTCTTTGAAGGCAGACAC	NC_007197.1_:150004-152097
CUST_4546_PI396326364	0.0345399	0.0137299	2.2437	up	6.99498	7.15724	7.13069	7.4001	6.70905	5.81872	5.94534	5.54638	polyketide synthase		AFUA_4G00210	1	TTGTTCCTCGACTGTCCCACCATTGGTGATCTCAAAGCCTGGTTGATTGATTATTGTTGA	NC_007197.1_:c61485-55988
CUST_3325_PI396326364	0.000658	2.95e-05	14.6003	up	9.41562	9.50408	10.4633	9.73668	6.11713	5.68131	5.60974	6.23982	Pfs, NACHT and Ankyrin domain protein		AFUA_5G14582	1	ATTACGATCTCCAGGCCAGGGAGTCCTCTTTATCATGGACAATCAATAACAGACATCAAG	NC_007198.1_:c3785214-3781952
CUST_1327_PI396326364	0.000474	1.75e-05	2.02632	up	11.9522	11.9026	12.0576	11.9243	10.9324	10.9349	11.0808	10.8131	hypothetical protein		AFUA_3G10590	1	AAGCAGCCCATCTCAGGTGATCTCAATCTTGATCGGCCAAGTGCGGATTTCAAGTTATAA	NC_007196.1_:c2735963-2735485
CUST_5867_PI396326364	0.00141837	0.000105	32.8552	up	11.8303	11.771	10.8387	12.0528	6.4348	6.4291	6.68528	6.79144	hypothetical protein		AFUA_1G00770	1	AGGGGCTGATATCTGGGTATATGTTCCTTATTCGTACGCTAAGGCTCGAATGGTTTCAAG	NC_007194.1_:274858-275465
CUST_8425_PI396326364	0.0020273	0.000191	1.50503	up	14.7554	14.7452	14.8048	14.5632	14.121	14.0344	14.1488	14.2052	COP9 signalosome subunit 2 (CsnB)		AFUA_3G06700	1	AAATGCCAAGATTGACCAAGAAAACGGAACGGTTGTTGTTGAAAGTGCCAGCGATGTGGA	NC_007196.1_:1656499-1658191
CUST_4516_PI396326364	0.00957405	0.0022556	1.73196	up	16.4192	16.4499	16.8816	16.7167	15.9466	15.4957	15.9203	15.9352	NIMA-interacting protein TinC		AFUA_7G02570	1	ATACGAAGAAGTTGAAGAATATCACACTCGAGTAGAGTACCGTGGAGACGAGGACAACGA	NC_007200.1_:c707039-704159
CUST_8050_PI396326364	0.0272352	0.00998907	1.57394	up	14.7825	14.7462	14.956	15.1068	14.5288	13.8729	14.3401	14.2322	RNA polymerase II holoenzyme/mediator complexcomponent Rgr1		AFUA_2G06180	1	TGACAAAAGTCTTCAGCGAAACCCTGTGGTTTCCAACGCTGCAGATGTTATTACAATTGA	NC_007195.1_:1756129-1759465
CUST_8801_PI396326364	0.0161742	0.00476582	1.57672	up	14.2286	14.2997	14.4548	14.7015	13.5017	13.9723	13.6759	13.907	SDA1 domain protein		AFUA_1G15030	1	AAACAAGAGAAGTCTTGTGGAAACACGAAACATCTTGCGTGCTCACCAGCAACGGCAAAA	NC_007194.1_:4041241-4043411
CUST_8139_PI396326364	0.00180142	0.000155	4.49629	up	15.3038	15.2667	15.2571	15.0191	13.2006	12.7115	12.8894	13.3703	cytochrome c subunit Vb		AFUA_2G03010	1	ATTCTTCCTTTTGAAGAAATCAAGACTGAAGATGACCTCATTGCTCCCGGTGCTAAGCCC	NC_007195.1_:c772718-771517
CUST_1171_PI396326364	0.0146294	0.00413816	1.5519	up	15.1275	15.1723	15.3432	15.5986	14.8609	14.4389	14.7371	14.6687	protein kinase		AFUA_1G11930	1	ATGTATTGTCATCACGATGGTTGGATGGCTTTTCCGAAAATACACAGAACGGTAGCAGCG	NC_007194.1_:3140540-3142474
CUST_5462_PI396326364	0.0175687	0.00539021	1.53009	up	14.5288	14.3848	14.0908	14.2905	13.7605	13.7255	13.665	13.6894	CCCH zinc finger protein		AFUA_8G05480	1	GGATATTGTGATAAGGGCGCTGAATGTGAGCAACGACATGTTCACGAATGCCCAGATTAT	NC_007201.1_:c1281139-1279477
CUST_254_PI396326364	0.0189567	0.00601575	1.58081	up	13.0498	13.1979	13.2824	13.5972	12.4665	12.4993	12.5778	12.941	pre-rRNA processing protein Esf1		AFUA_2G05420	1	AAGAACAAGAAGAAGGCAAAGGACCAGGCTCAAACAGTCAATGACGATTTCCAGATGGAC	NC_007195.1_:c1520161-1518008
CUST_700_PI396326364	0.0242987	0.00850077	2.15812	up	15.708	15.8853	15.9683	15.9466	14.2311	15.1014	15.0406	14.6961	aconitate hydratase, mitochondrial		AFUA_1G06810	1	TGAGCAAGGACCAGTGTGGCTTCATTCTGGCGGGAAGTGCCTTGAACTTGTTGGCCAAGC	NC_007194.1_:c1945434-1942923
CUST_6370_PI396326364	0.0448276	0.0195091	1.51567	up	9.68324	9.00847	9.59578	9.4933	9.06243	8.79828	8.61984	8.90044	hypothetical protein		AFUA_6G06480	1	GTTGCACGTACTCTCAAAATCATTACTGTGCGCAGTTTCGCAACATTGAGCCGATTGTCA	NC_007199.1_:c1396758-1395319
CUST_2243_PI396326364	0.0205309	0.00673703	1.5391	up	10.0757	10.1403	9.92015	10.4414	9.37571	9.47089	9.40187	9.84075	C6 finger domain protein		AFUA_7G08250	1	ATATATCTCCCCTAGTCTTCGAGCCGATGCACGGATACTCACCGAAATCTATGAGAAGAT	NC_007200.1_:1844859-1848448
CUST_3155_PI396326364	0.00117746	7.77e-05	8.84223	up	14.6887	14.6119	14.9455	13.8377	10.7122	11.4684	11.582	11.7437	ABC ATPase		AFUA_1G16440	1	ATTGCCAAGGTAATCTGGAACGCGCCTCATTTGCTGGTTCTTGATGAAATCACAACGCAT	NC_007194.1_:c4460354-4457984
CUST_2098_PI396326364	0.0107203	0.0026554	3.3508	up	11.1149	11.0873	11.693	11.1569	9.31503	9.05711	9.4323	10.2696	cytochrome P450 monooxygenase		AFUA_7G06630	1	ACTGGATCGACAAGCTCAACGAGAAATTCGCTCAGACAGGGGAGATTTTCGATTTCTCAT	NC_007200.1_:1614141-1615948
CUST_9450_PI396326364	0.0367883	0.0149636	1.8273	up	11.516	11.808	12.2159	11.2978	10.5475	11.2629	10.8709	10.6775	MFS sugar transporter		AFUA_1G02530	1	TGAGATCGAGGAGGCGTTCAAGTCCAAGTCGCTGGGCTCGCATTTGGCAAAAGCCATCAG	NC_007194.1_:737369-739008
CUST_8644_PI396326364	0.00183237	0.000162	4.15486	up	14.8549	14.9158	14.7316	14.8562	12.9865	12.5007	12.6711	12.981	aromatic amino acid aminotransferase		AFUA_5G02990	1	CAGAAGTTCAGAAATCTGCAGGTAGAAGGCATGGGAAATATGATGGGAATTGGTTGTTGA	NC_007198.1_:797778-799721
CUST_5256_PI396326364	0.00245364	0.000264	1.73363	up	14.2292	14.1535	13.9687	14.2127	13.1547	13.3642	13.3355	13.5346	sterol 24-c-methyltransferase		AFUA_4G03630	1	TATTTCCAACATGGTCAAGGTCTCGGAAGGTCTTACTGCCTTTAAGAACGCTGGTTTCGA	NC_007197.1_:c1022230-1020975
CUST_3764_PI396326364	0.00427918	0.000658	1.59952	up	13.9931	14.0817	14.3501	14.1738	13.5773	13.4115	13.3782	13.5212	Nulp1-pending protein		AFUA_1G06850	1	TTGTTGATATGCTCGAGAATGAACTTGAGCTTCAGCAGTATGACGACGAGGACGAAGTCT	NC_007194.1_:c1953715-1951490
CUST_4463_PI396326364	0.00582213	0.00106044	2.02588	up	13.2107	13.5114	13.3996	13.5539	12.1576	12.4207	12.2775	12.7455	pseudouridylate synthase family protein		AFUA_5G05710	1	GAAGAAAAAGCTCAAGTCAGCTGGAAAACTTGATAAATATGGCCGAGCAAATGAGGACAC	NC_007198.1_:1330422-1332169
CUST_7605_PI396326364	0.0273527	0.0100368	1.74659	up	12.7226	13.076	12.3945	13.1216	11.7423	12.2697	12.092	11.9925	ubiquitin conjugating enzyme (UbcH)		AFUA_5G04060	1	CTAATGTCGAAGCGGCAAAAATGTGGAGAGAACGCAGAAGCGAGTATGAGCGGAAGGTTC	NC_007198.1_:1081043-1081618
CUST_362_PI396326364	0.000854	4.59e-05	1.79123	up	17.3933	17.3796	17.63	17.5038	16.6055	16.4928	16.7441	16.7005	60S ribosomal protein L30		AFUA_2G09200	1	ACTTCTCTGGCAACAACATTGAGCTCGGTACCGCTTGCGGTAAGCTCTTCCGCTGCAGCA	NC_007195.1_:2358457-2359000
CUST_6478_PI396326364	0.00386724	0.000557	2.85522	up	13.98	13.845	13.777	13.626	12.7291	12.192	12.2168	12.0356	glycogen debranching enzyme Gdb1		AFUA_1G02140	1	AGATACTCTCAGTCCCATACGTTTATCTCATTCATGGAAGTTGTGCACTATTTGTGTGCA	NC_007194.1_:c637193-632299
CUST_2550_PI396326364	0.0128496	0.00345173	1.9104	up	9.68018	9.32837	9.45231	9.28424	8.70277	8.54663	8.69881	8.06138	hypothetical protein		AFUA_7G04370	1	ACTGGTGATTAATGAACTGACCGAGGCACCATGCAAGACCATCTCTGTAAACCGAATCTT	NC_007200.1_:c992115-991337
CUST_4984_PI396326364	0.00630912	0.00120155	1.50219	up	7.56315	7.3744	7.58907	7.27139	6.92482	6.90085	6.95522	6.66886	MFS transporter Liz1/Seo1		AFUA_3G00980	1	TACAGGAAGGGGTTTGTTACGGTGACAGTTTTGTCTGGGATTCTTATCCTAGCGACGTTT	NC_007196.1_:c231178-229235
CUST_8500_PI396326364	0.00838702	0.00187122	1.9818	up	17.1439	17.1225	17.3252	17.1931	16.4728	15.8877	16.2178	16.2591	metallopeptidase MepB		AFUA_7G05930	1	TACTACGGATATCTCAGCTCCCAAGTATACTCGACCGACATGTTCTACACTGTCTTCAAG	NC_007200.1_:1452895-1455148
CUST_3367_PI396326364	0.002183	0.00022	1.61259	up	15.6965	15.5908	15.6611	15.56	15.0518	14.819	14.8583	15.0217	proteasome component Pre8		AFUA_7G05870	1	ACTCTGAAAGAGACTATCGAGGGCGAGATGAACGGAGACACAATAGAAATCGGTATTGTC	NC_007200.1_:1438165-1439254
CUST_6331_PI396326364	0.0360369	0.0145121	2.01918	up	14.5113	14.24	14.6853	14.3244	14.0188	12.9133	13.4533	13.3205	plasma membrane stress response protein (Ist2),putative		AFUA_4G03330	1	CCATCAGGAAACAGCCTATGCAAGTGAACGAGAGGAGGAATTTTGGGAGGGACAGCGCTG	NC_007197.1_:949509-951866
CUST_588_PI396326364	0.00670263	0.00131946	1.71076	up	17.3617	17.4384	17.5038	17.4124	16.7031	16.4394	16.6314	16.8438	60S ribosomal protein L32		AFUA_2G16370	1	TAGCAACAAGAAGACCAAGCACATGATGCCCTCCGGCCACAAGGCTTTCCTCGTCCACAA	NC_007195.1_:c4343599-4342797
CUST_3986_PI396326364	0.000148	1.87e-06	6.7189	up	16.1412	16.0558	16.1243	16.467	13.1657	13.6709	13.3889	13.5699	glucooligosaccharide oxidase		AFUA_6G14340	1	AAATCTTCATGATTAACCCGCTTGGTCCAGTCTCGCAGACCATATATGATTTCGCGGATG	NC_007199.1_:c3651204-3649698
CUST_3007_PI396326364	0.0163005	0.00482921	1.83467	up	10.3974	10.1239	10.5487	10.1311	9.85895	9.39175	9.12391	9.32435	aldo-keto reductase (AKR)		AFUA_3G14270	1	TCTCAAAACGGGTTATCGTCATGTAGACTCTGCGATCATGTACCGCAATGAAAAAGCCTG	NC_007196.1_:3790469-3791604
CUST_3516_PI396326364	0.000197	2.89e-06	20.0381	up	10.5886	10.5605	10.6693	10.3727	5.89723	6.2596	6.21781	6.51773	conserved serine-proline rich protein		AFUA_5G14950	1	TACATTTACGAAGGAGAATGTGCGTCTTGATATCGAGGAAACCAAGAAAATTATCAAAGC	NC_007198.1_:3870635-3872465
CUST_484_PI396326364	0.00446836	0.000709	2.4176	up	14.549	14.6023	14.4323	15.1078	13.6743	13.0563	13.3949	13.4716	hypothetical protein		AFUA_6G08390	1	AACAACTACCTCCTCAGCGGAAGTGGTCTTACGTCCACTGGACATGTCTATGTTTCTTAG	NC_007199.1_:c1964544-1963735
CUST_7851_PI396326364	0.00615451	0.00115866	2.11085	up	12.6165	12.5413	11.9898	12.3362	11.4283	11.4387	11.2736	11.0319	short chain dehydrogenase		AFUA_4G00440	1	TTACGACCAAAACCTGACCGGAAAGTATTTTGAGCCAAAGAGAGTACTTGGACGTCCGTT	NC_007197.1_:c115232-114408
CUST_5334_PI396326364	0.000126	1.55e-06	190.029	up	13.6704	13.7073	14.3992	13.9908	6.2913	6.47476	6.20556	6.51567	hypothetical protein		AFUA_7G08240	1	ATGGATCACAGAACGCTACAGAGTGGAATGAACGATCCTCATCGGCTTGAAACTTATCCA	NC_007200.1_:1828663-1830036
CUST_3712_PI396326364	0.0042601	0.000648	3.32798	up	10.3417	9.99491	10.3488	9.73878	8.3953	8.25177	8.47395	8.36454	ankyrin repeat protein		AFUA_6G08280	1	GTCTTGACTTCGAGATCCCTCATAAGTCGTGGTTCGTTTTCGATTCTACTTTGCCTCAAG	NC_007199.1_:1935819-1936616
CUST_5339_PI396326364	0.00333317	0.000438	1.92516	up	13.7981	13.9826	14.0858	14.287	12.9275	13.0288	13.1036	13.3135	pre-rRNA processing protein Mrd1		AFUA_1G04840	1	AAATGCCATGGACGCGCTCAAGAATACGCATCTCCTGGGTAGAAGATTGGTATTGGAATT	NC_007194.1_:c1374461-1371578
CUST_4580_PI396326364	0.0038587	0.000552	2.76525	up	8.79515	8.88697	9.35493	8.84126	7.54457	7.36032	7.58683	7.51695	hypothetical protein		AFUA_5G06790	1	TAATGAATTCAGGAGATGACTTTGACATTGTCAACGTCTGGGTAACTCGATGGGATCGGG	NC_007198.1_:1671529-1672453
CUST_5658_PI396326364	0.00232276	0.000243	2.24178	up	14.6224	14.6822	14.6509	14.7673	13.5258	13.3597	13.4365	13.7423	NGG1 interacting factor Nif3		AFUA_6G12480	1	GCCGTCGACGTAAGTGAACGTGATCGGGACCCTTATGGTATTATGATCCGACGGGCGTGA	NC_007199.1_:c3154613-3153067
CUST_8840_PI396326364	0.00311305	0.00039	1.59598	up	12.9236	12.8357	13.0539	13.0012	12.3799	12.0717	12.337	12.3279	small nuclear ribonucleoprotein (LSM2)		AFUA_2G15210	1	ATACCTCAACATTAAGCTCGACGATGTCGACGTCCTCGATTTAGACAAGTACCCTCATCT	NC_007195.1_:4030834-4031185
CUST_8414_PI396326364	0.0267031	0.00972475	1.53405	up	11.1033	11.1792	11.5189	11.6354	10.8827	10.5448	10.705	10.835	calmodulin-binding protein Sha1		AFUA_1G04920	1	TACGAGGCTATAGTGAACGAGTACGAAGAATATATCCTGGGCAATGTTGCATCGAGTCCT	NC_007194.1_:1394909-1398009
CUST_9308_PI396326364	0.0158292	0.0046222	1.95872	up	10.1645	10.1567	10.169	10.1454	9.09616	9.45642	8.88001	9.32334	cyclic nucleotide-binding domain protein		AFUA_2G03170	1	ACCAACGCAGCCAAACAGCTACAAGAACTGGATTTGTTGACCTATCTCAACATGTCGTTC	NC_007195.1_:832060-834876
CUST_3193_PI396326364	0.0231839	0.00794703	1.96658	up	9.63165	9.51596	10.1601	10.0322	9.01965	8.2934	9.00378	9.12032	GPI anchored protein		AFUA_1G09650	1	TTTCTTTGATTATTGGGATTTTGAAGGGGCAGACGAGGTTGGTCTGACAGCAACGAACGA	NC_007194.1_:2498841-2500133
CUST_6869_PI396326364	0.0443642	0.0192383	4.12336	up	8.06506	10.2124	8.91594	9.78814	6.8892	7.54225	7.27139	7.10344	FacC-like extracellular signaling protein		AFUA_3G14910	1	ACTTTCCAGGGTTATGCAGCGTATGGACAGTATCTGTATCTGCTGACGGGAACTTCATAT	NC_007196.1_:3940818-3941765
CUST_107_PI396326364	0.0148092	0.00420441	2.84296	up	14.8767	14.8685	15.2555	14.9536	13.9019	13.0116	13.1481	13.8633	L-ornithine aminotransferase Car2		AFUA_4G09140	1	TGAAGAAGAGATCCAGAAGGCAGTGAAGATCATTGCAGAGGCAGTTTCTGAGCTTCCAAA	NC_007197.1_:2384774-2386188
CUST_5221_PI396326364	0.00250144	0.000273	2.02127	up	9.68971	9.75672	9.83228	9.55646	8.68212	8.45992	8.70696	8.92511	MIND kinetochore complex component Nnf1		AFUA_5G04140	1	TTCATACGCAAATTTTTCAGGGTGCTTTCCAACACCTGCGAAACATGTCCCTGCTAGTCT	NC_007198.1_:1098813-1099566
CUST_7925_PI396326364	0.0162582	0.00481493	1.66123	up	7.19028	7.43126	6.92147	7.45948	6.54313	6.22216	6.75687	6.55133	hypothetical protein		AFUA_3G15070	1	TATCAGTGGTATTGCCTGTGTCGATTGTTCTTGGGTAAATTTACCCCCGAGGAGATTCGT	NC_007196.1_:c3974502-3973822
CUST_7322_PI396326364	0.0102633	0.00249388	3.60237	up	15.8608	16.4281	16.4156	15.7776	14.4074	13.4428	14.6381	14.598	ABC transporter		AFUA_5G10510	1	TATTGCGCATCGACTGTCGACGATTGCGGACTTTGATAAAATTATTGTTCTGGATGGGGG	NC_007198.1_:2682626-2687211
CUST_2061_PI396326364	0.00243217	0.000261	2.14616	up	13.4154	13.6249	13.5063	13.6861	12.2148	12.4921	12.415	12.7038	ribosome biogenesis protein		AFUA_8G04790	1	AACATGAAGACGAAGAAGAACATCGGTATGGATATCATGGGTGACAAGATCGGTCGTGTG	NC_007201.1_:c1098088-1097022
CUST_211_PI396326364	0.000606	2.61e-05	1.57408	up	15.0472	15.1137	15.2016	15.0483	14.4961	14.3907	14.3648	14.5411	translational initiation factor 2 beta		AFUA_3G08600	1	ATATATCGTTGAATATGTTACATGCAAAACCTGCCGCAGCCCCGACACCGAACTCAACAA	NC_007196.1_:2203131-2204107
CUST_8993_PI396326364	0.0385502	0.0159283	1.86515	up	8.68526	9.64863	8.95789	9.02634	8.23942	7.95887	8.23733	8.28534	porphyromonas-type peptidyl-arginine deiminasesuperfamily		AFUA_3G01850	1	TAGTAGGACAATACACAGGAAGATACATCTATCCCGCAGAAACCTCTCGTCATCTCGCTA	NC_007196.1_:453676-454857
CUST_7961_PI396326364	0.00173352	0.000146	7.0841	up	13.0346	12.6893	12.7398	12.5512	10.2508	9.58294	9.56351	10.3192	AIF-like mitochondrial oxidoreductase (Nfrl)		AFUA_7G02070	1	AAATCTCATCATTGACAGGACAAAGTTGTCCAAGGCACTCATTCCCGATGCCGAGAAGAT	NC_007200.1_:555550-557341
CUST_342_PI396326364	0.00402283	0.000589	2.85108	up	13.0678	12.9099	12.3934	13.1628	11.5289	11.2994	11.5906	11.0691	monooxygenase		AFUA_2G01950	1	ATATACGGGTTTGACTGTCAGAGGGTGACGGAGGAGCGGTGTGATGAGTATTTTGCGTAA	NC_007195.1_:486488-487935
CUST_8643_PI396326364	0.0412991	0.0174424	2.77442	up	10.095	10.2911	11.505	10.4387	9.03569	9.24122	9.1025	9.06161	amino acid permease		AFUA_6G11100	1	ATCTGGATGAGATGGACTTGGTTACTGATCGGTATGATCTGAATGCGGAGCATGCTGAAA	NC_007199.1_:2731203-2733162
CUST_3505_PI396326364	0.000619	2.7e-05	68.6289	up	14.6151	14.6457	14.6224	14.7652	8.44583	9.05897	8.46799	8.27272	protein kinase		AFUA_5G14870	1	AAATAAGAAGATGTTCATGCAGTTTGTGAGAAAGATGTTGCGATGGGATCCAGAGGAGAG	NC_007198.1_:c3847294-3845841
CUST_5981_PI396326364	0.0176417	0.0054299	1.60308	up	16.6126	16.6368	16.823	16.6314	16.0582	15.6869	15.9917	16.2435	glycyl-tRNA synthetase		AFUA_5G05920	1	AAGACATGGGAAGATATTCGCAAAGAACTTCCTGAATTTACTGGTCAGGAGGTTGATTAG	NC_007198.1_:c1392015-1389862
CUST_307_PI396326364	0.00462334	0.000747	1.67013	up	13.4469	13.3513	13.7423	13.4238	12.7747	12.7844	12.8475	12.5978	RNA binding protein Pym		AFUA_6G08430	1	AAGTGATCAAGATCCAGGAGTTGATTCGGCAGCTTGATGCACTGGGTTTTGATGCTAATG	NC_007199.1_:1979744-1980418
CUST_4320_PI396326364	0.0130701	0.00355332	5.0274	up	10.6001	10.3238	11.2052	9.46114	8.41783	7.75296	7.79902	8.30111	amino acid permease		AFUA_5G00930	1	TACAAATTCTGGAAGAAAACGCACATCATCACGTTGGAGAATATGCCGCTGGTCGGTCTA	NC_007198.1_:242866-244662
CUST_4767_PI396326364	0.0369855	0.0150602	1.66121	up	7.8353	7.6963	8.27121	7.84712	7.1871	7.64611	7.03332	6.85448	C6 transcription factor		AFUA_3G03920	1	GGAAGTCAAGTCCTCTTGTATTCCTTCACTATTTCTGCCTGGCAGGGGTCCATACAATAT	NC_007196.1_:c1120614-1118323
CUST_3064_PI396326364	0.0097348	0.00232402	1.72065	up	11.2386	11.1972	11.3081	11.0603	10.266	10.2084	10.5227	10.6753	DNA-directed RNA polymerase III RPC4		AFUA_2G16170	1	ATTGAGGAATATGAGAGACATGCCAAGGACCTTGAAGCCATACTGGAACTTCTTTCCGTG	NC_007195.1_:4285265-4287085
CUST_4958_PI396326364	0.00215173	0.000213	2.67924	up	8.57282	8.93743	8.55585	8.32665	7.09992	7.40829	7.34616	6.8511	hypothetical protein		AFUA_2G13790	1	TTGGAAGGTGTATGATTTGATATCTATGCGATCTACTGCGGAGCTTGCCCGCAAGCAAAT	NC_007195.1_:3593104-3593564
CUST_7819_PI396326364	0.00837395	0.00185656	2.64551	up	13.0782	13.1227	13.1667	13.1249	11.6481	11.3893	11.7817	12.0591	eukaryotic translation initiation factor 3subunit EifCb		AFUA_1G02030	1	TTAAGGATACTGTGATCAATTTCGCTTGGGAGCCCAATGGCAATCGGTTCGTTCTCATCA	NC_007194.1_:600839-603263
CUST_8825_PI396326364	0.00539818	0.000953	3.62506	up	10.0125	9.96898	10.1985	10.1894	7.79714	8.30659	8.16547	8.66816	ferric-chelate reductase		AFUA_3G10820	1	TGAAACCTTCCTTCATCTGCATATTGCCATGGCCATTGTTTCGATGGTTGGCCTTTGGAT	NC_007196.1_:2817530-2819497
CUST_6975_PI396326364	0.00153728	0.00012	2.60122	up	15.7707	15.6775	16.2052	15.8063	14.5376	14.2076	14.6597	14.538	ssDNA binding protein Ssb3		AFUA_5G12895	1	GAACACGTTGTCGAAGTGACTCATAAGCTGAAGCCTATATTCTATGATTCCAATGAATAG	NC_007198.1_:3381871-3382377
CUST_8918_PI396326364	0.0159878	0.00469175	2.23406	up	10.0426	10.1287	10.4584	10.4156	9.15239	8.63834	9.01683	9.59905	hypothetical protein		AFUA_2G17200	1	AGACTACACCGTCACTTTCCTTAAACACCATTATAAATCTGCTGAACGCCGCTGTCGATG	NC_007195.1_:4598609-4601788
CUST_4584_PI396326364	0.018638	0.00587783	1.78717	up	6.19984	5.73175	6.21982	6.32669	5.3823	4.84004	5.49833	5.40669	DRAP deaminase		AFUA_3G07440	1	AGAGCAAGCAGGTCTTTCGCAATGCTTGTGTAGACCATTGACCGGAATTGATCGTGATTA	NC_007196.1_:c1869529-1868787
CUST_1304_PI396326364	0.0273924	0.0100704	1.57559	up	15.4443	15.5986	15.6238	15.7132	14.9774	14.804	14.6826	15.2922	sulfate transporter family protein		AFUA_4G12440	1	GAATTGTTGACAGTGAGCTTGAAATTGACGAGTGAGAGAATGGACAGCATCACATCGTAA	NC_007197.1_:3260491-3263764
CUST_4245_PI396326364	0.00106584	6.61e-05	4.03618	up	13.5659	13.3063	12.934	13.1505	11.6048	11.3323	11.0381	10.9296	DUF636 domain protein		AFUA_3G01990	1	TAAAGACCGTGTGCATTATCTGAATGCTCTTGACAATGTCAGACAGGAACCTCGTCTTGG	NC_007196.1_:490461-491041
CUST_1975_PI396326364	0.00691338	0.0013877	6.59988	up	14.102	14.1849	13.6159	14.7923	11.4566	11.3876	11.459	11.5023	DEAD/DEAH box helicase		AFUA_1G16940	1	ACGATTATCAAGTCTAATAAATCATCAGCCTCCCGGAAAACGCTTACTGCCTACCGACGA	NC_007194.1_:c4631002-4628432
CUST_4466_PI396326364	0.0234209	0.00806721	1.59483	up	11.887	12.0128	11.4941	11.5012	10.8956	11.078	10.9925	11.2355	acetyltransferase, GNAT family family		AFUA_3G07750	1	TTCTCGGCCTTGACGGAAGTTTGGCGACGTTGTTTGTGGAACCAGAGCATCGCGGCAAAG	NC_007196.1_:1956109-1957263
CUST_8705_PI396326364	0.00725362	0.00149516	1.91885	up	13.5073	13.6368	13.6168	13.5439	12.7437	12.3336	12.7323	12.7341	profilin Pfy1		AFUA_4G03050	1	TCAGCACTCGGCAGTTTGGCAAGGATATGTTGATTCCAGAGCCAAATCTACCAGTTTGAT	NC_007197.1_:c850810-850012
CUST_3275_PI396326364	0.0105165	0.00258052	1.79032	up	13.7144	13.5101	13.7889	13.409	13.1448	12.7137	12.6305	12.5723	ribose 5-phosphate isomerase A		AFUA_6G10610	1	AACTCCAGTCTCGTCTCCTCACGAATTGGAAATATATTCCCATTGAGGTGGCACCTATTG	NC_007199.1_:2625814-2626707
CUST_5506_PI396326364	0.00032	7.73e-06	4.90487	up	13.3003	13.3614	13.0513	13.0837	10.8594	10.8321	10.9582	10.9701	alpha-mannosidase		AFUA_3G08200	1	AATGGCAAGTTGAGGGTCGATGTTCAGGATGGCGTCATTACTTCTTTGTATGACCTCGAA	NC_007196.1_:c2103989-2100561
CUST_9404_PI396326364	0.0271338	0.00994343	2.05322	up	9.16812	9.11911	9.99931	9.35794	8.39659	8.16765	8.41894	8.50974	hypothetical protein		AFUA_5G12980	1	TACAAGACTGGTGTTGGAAAACTTGAATTCGTAACGCGTTCGCAGATATTGGAAGGGCTC	NC_007198.1_:c3404152-3403146
CUST_5602_PI396326364	0.00856399	0.00193079	1.80451	up	13.323	13.3193	13.7442	13.6909	12.5019	12.7482	12.7291	12.6918	ATP dependent RNA helicase (Dbp7)		AFUA_5G11050	1	AAGATGAGGGCTAAGATGAAAGAACATATGGCTGGTGCAAACGAGTTCAACCTTGCCTAG	NC_007198.1_:2830353-2832629
CUST_3789_PI396326364	0.00253122	0.000279	1.52437	up	13.9253	14.0028	14.1849	14.0084	13.4625	13.2602	13.537	13.429	RNA methylase family protein		AFUA_6G08610	1	TATTGCATGGAAGGAGCCAGTAAAGCGTTGTGTATATACTATGGTGGCTTTGATCTTTAA	NC_007199.1_:c2041501-2040629
CUST_9181_PI396326364	0.00315873	0.000399	2.65914	up	10.044	9.86645	10.4521	10.1567	8.94649	8.38346	8.99365	8.55178	3'-5' exonuclease/helicase (Wrn)		AFUA_7G04270	1	TAGAAGATCTTGATGTTAAAACAACCAACAAGCCGATTGGACCTCATGCCATCAAGCCGG	NC_007200.1_:c962460-961137
CUST_5931_PI396326364	0.0191969	0.00614581	1.61734	up	15.5533	15.377	15.4035	15.145	14.9625	14.7511	14.3367	14.6539	zinc metalloproteinase		AFUA_3G11160	1	GCATACATTGATACCGCCTTTGGGTTACAAAATTGCCGGTATTTCAGGATCCTGTGGATC	NC_007196.1_:2919705-2922368
CUST_2452_PI396326364	0.0156908	0.00456387	1.75347	up	12.8722	12.7014	13.3331	13.1198	12.1961	12.0236	12.5281	12.0378	hypothetical protein		AFUA_8G04490	1	GAATTCCAATCTCTAGTCAAGACGGAGTTGGAGTTGCTGAATTTGTCTGATGAGGAATAA	NC_007201.1_:1017246-1018391
CUST_6786_PI396326364	0.0163137	0.00485742	3.1775	up	12.2072	12.0441	12.3951	12.2278	9.91123	10.403	11.0332	10.8551	oxidoreductase, short chaindehydrogenase/reductase family protein		AFUA_3G09150	1	GATGCCTCGTCGTATACGACTGGCTTGGTACTGAATGTCGACGGTGGTTGGGATCCTTGA	NC_007196.1_:c2327770-2326968
CUST_420_PI396326364	0.0388632	0.0161062	1.77536	up	14.4961	14.6476	14.9291	14.583	13.5448	13.6964	13.6918	14.4103	glycerophosphoryl diester phosphodiesterasefamily protein		AFUA_6G12240	1	TATTATGCTGCTTCTAGACTCGTACCTTCAGATTCCTGTATGCCCAGGTTTCATGTATAG	NC_007199.1_:c3077061-3075736
CUST_6906_PI396326364	0.00448439	0.000714	1.54018	up	12.16	12.0717	12.1942	11.8977	11.5033	11.4055	11.5252	11.3971	pH-signalling protein PalC		AFUA_2G14900	1	ATCTCAGGGAGAGAAAGAAGCTTCAGGAAAGAGCAAAGGGGGCCTTTCTAGATTGAAGAA	NC_007195.1_:3924841-3926424
CUST_5249_PI396326364	0.00830067	0.00183138	1.64011	up	15.6194	15.6381	15.2207	15.6293	15.0178	14.8326	14.7794	14.6224	hypothetical protein		AFUA_5G00650	1	CATTATGTTAAGTCACGTCAAGCAGAGAAACTTTAAGATTCTCAGGGTGTTTGAGGCAGC	NC_007198.1_:c183963-182941
CUST_3002_PI396326364	0.0013494	9.86e-05	3.12601	up	7.12297	7.22837	7.10852	7.67084	5.92308	5.33598	5.60576	5.6886	DUF614 domain protein		AFUA_1G00170	1	AATATAAAATCAAGGCATGGTGTTGCTCTTGCTGCGTTCTACATCAGCTGGACTGGGAGA	NC_007194.1_:30280-30782
CUST_5025_PI396326364	0.0157495	0.00458746	2.40851	up	9.86818	9.62514	10.6574	10.0757	8.98563	8.48362	9.02634	8.65826	MFS transporter		AFUA_8G05090	1	TTCATGACTGGAGCAATCGCTTCAAAGACAGGAGTACAGGTTATGCAGCCGATTATGGTT	NC_007201.1_:1184841-1186354
CUST_3335_PI396326364	0.0196746	0.0063682	1.64211	up	7.91144	8.16091	7.63871	7.67222	6.84647	7.44366	7.04624	7.18471	GDSL lipase/acylhydrolase family protein		AFUA_2G00630	1	TACAATCCCACAAAGTATTTCAACGGAAGTGCACAGGCCAATGTGACCGGGTTCAACAAT	NC_007195.1_:c137097-135944
CUST_1789_PI396326364	0.00252149	0.000278	2.01625	up	9.86752	9.78465	10.1912	10.0012	8.84675	8.89406	9.03569	9.0214	hypothetical protein		AFUA_8G07380	1	TTGATTTGAGCCGCAATTATCTTAAGAGGCTGAAAGAGGCAGGTGTGAAGTGTGGGATGA	NC_007201.1_:1814262-1815479
CUST_8593_PI396326364	0.011367	0.00289664	4.42056	up	10.8406	10.486	9.31236	10.5756	8.01288	8.72328	7.66207	8.23942	hypothetical protein		AFUA_2G04190	1	CAAATTCCGAGCGTTGACTAACCATTGGACATCAGTCTTCAAAATCCCCGAGGTCAAGTT	NC_007195.1_:1161976-1165344
CUST_9360_PI396326364	0.00216381	0.000215	2.58399	up	11.6503	11.4761	11.8557	11.8008	10.333	9.96744	10.5109	10.4931	pentatricopeptide repeat protein		AFUA_2G12010	1	TTCCATCAGAAAGATAGAATCTGAAACACACTCAAGATACGCAAAACGCTCCGAGCGTCG	NC_007195.1_:c3093333-3091156
CUST_3669_PI396326364	0.00154569	0.00012	1.62416	up	13.449	13.3969	13.6577	13.5136	12.7735	12.6691	12.936	12.8399	CCCH finger DNA binding protein		AFUA_5G13930	1	ATGATGGACAAGTCTCCATTGAACACACTAACATTGGAGGACTGGCTCGAATCAGAACGT	NC_007198.1_:3645629-3646879
CUST_322_PI396326364	0.016597	0.00498427	2.30332	up	10.9598	10.8387	10.3379	11.3432	9.72031	9.93746	9.491	9.51596	hypothetical protein		AFUA_6G00400	1	ACCGATGATCTTCAAGAACGTCAGGCTATCCAAACAAGGATGGCGAATATGCAGACAATG	NC_007199.1_:c102860-101721
CUST_9281_PI396326364	0.0127994	0.00343177	4.44295	up	11.6811	12.0071	10.665	11.7485	9.42702	9.45231	9.10964	9.5066	sugar transporter-like protein		AFUA_3G12720	1	TGAGAAGCTGCGCTGGAAGACCTATCTCATCTTCATGTGTCTTAACTTCTCCTTTATACC	NC_007196.1_:c3379244-3377226
CUST_405_PI396326364	0.000811	4.18e-05	30.9604	up	7.67222	7.14203	7.20572	7.03742	2.29727	2.27613	2.34692	2.32766	hypothetical protein		AFUA_8G01620	1	GACCACGCTATTTCTCATAATGAATATTTGGACTCGTATATTGGTGTAAATGGTGTTTGC	NC_007201.1_:415780-416730
CUST_2138_PI396326364	0.00502679	0.000852	11.9507	up	14.0132	13.9773	15.7132	13.9141	11.6415	10.7774	10.2227	10.6599	glycosyl hydrolase		AFUA_4G00390	1	CGAAGTAATTGGGAGGTCATTCTGTCGGGTGCAAATGTGAAGAGAACTCTCTTGTCGTAA	NC_007197.1_:c104359-101658
CUST_428_PI396326364	0.0264701	0.00960949	1.50418	up	11.5495	11.6181	11.4444	11.0808	10.9443	10.5402	10.8987	10.9538	signal recognition particle protein		AFUA_4G10180	1	TCATGATGGGTAATTCTCATGCAGCGGACCTTCTAGTCCAGAAGTATGATGGAATCATCC	NC_007197.1_:2652659-2654801
CUST_3132_PI396326364	0.0280234	0.0103771	2.43435	up	7.3382	7.31227	8.14125	8.35385	6.2596	6.33568	6.52331	6.89284	hypothetical protein		AFUA_4G00510	1	TTTATCATGGGCTCGTCTGGTGTGTCAAGTCGAATTTTAAGGACACAGCTGAGAAACCCA	NC_007197.1_:c135102-133477
CUST_1933_PI396326364	0.0278563	0.0102921	1.74672	up	8.26442	8.18063	8.35909	8.3953	7.68032	7.13636	7.34692	7.81727	vacuolar protein sorting protein Vps66		AFUA_2G14220	1	TTTGCTTGAGTTATTTTCTCCTGCTCCAATGGTTGCCGATAGGCTCGTTAGGAAAGAAGG	NC_007195.1_:c3724768-3723636
CUST_8076_PI396326364	0.0035776	0.000488	3.60971	up	16.0871	15.81	16.6469	16.3192	14.5157	14.1898	14.5059	14.2441	diacylglycerol O-acyltransferase (DgaT)		AFUA_2G08380	1	CTCTTGTATTTCTTTGCATGGCAGGCGAAGTACGGAAGTGTCAGCAAGATACACGTTTAG	NC_007195.1_:c2157143-2155431
CUST_7150_PI396326364	0.000241	4.39e-06	105.409	up	11.3811	11.3971	11.2745	11.3225	4.38521	4.56183	4.60342	4.94541	hypothetical protein		AFUA_5G14990	1	TTGAGGAAAATGAATACATGTACAAACTGAAAGTTGTATTGGTAGATTATGCAGCGTGGA	NC_007198.1_:c3879579-3878797
CUST_6905_PI396326364	0.0080337	0.00174843	1.83533	up	10.3445	9.95199	10.5165	10.1704	9.66982	9.32435	9.33866	9.1463	mandelate racemase/muconate lactonizing enzymefamily protein		AFUA_7G04350	1	GTATCATTTTGTTGTTTCTCAGACCAACTCGCCATTCCAGGAATACCTGGCAAACTCTCC	NC_007200.1_:987917-989157
CUST_1739_PI396326364	0.0247855	0.00876646	1.72498	up	11.0883	10.9843	11.0937	11.214	10.0322	10.7085	10.1802	10.3131	hypothetical protein		AFUA_8G04140	1	TGTACAAGAGCAAACATGAAACCAAGGTTGCTGCTTTGAAGAAGAGCTACGAAGCTCGGT	NC_007201.1_:c912086-909768
CUST_9298_PI396326364	0.00261439	0.000293	2.6488	up	16.7406	16.5831	17.1029	16.5731	15.4841	15.1814	15.3174	15.3955	DUF124 domain protein		AFUA_3G08610	1	AAGTACAAGATGGAGCGTGTCGCTTCAGGAGGTATCATTTCCAATATAAGTTCTGGCGAG	NC_007196.1_:c2205776-2204501
CUST_4002_PI396326364	0.00548649	0.000974	3.94484	up	15.9397	15.7489	15.1886	16.2655	14.0686	13.0853	14.0256	14.0434	NF-X1 finger transcription factor		AFUA_7G04710	1	AAATGACTGACGCGAGGGATTCGGTTGAGATGCCTGCCGAAGCGGCTATCTCGACGGATT	NC_007200.1_:1084937-1088371
CUST_288_PI396326364	0.00517149	0.000887	1.59999	up	14.3201	14.3379	14.4389	14.1392	13.8112	13.466	13.7354	13.5114	sorting nexin Mvp1		AFUA_2G17180	1	ATTCAAGGACAAGGAATCAATTGTGCAGCAACATGCGAGAGGGGTCTTCATCAAAGAGTG	NC_007195.1_:c4594312-4591792
CUST_1745_PI396326364	0.00918799	0.00211906	1.68364	up	10.7733	10.926	11.0744	11.1908	10.1053	10.0578	10.2475	10.5475	hypothetical protein		AFUA_1G10440	1	ATTGATGACACCAAATTGACATCGAAGTTGATTTTCCCCGAGCTCCTCAACCAAGGCATG	NC_007194.1_:2718398-2720560
CUST_2399_PI396326364	0.0299777	0.0113031	1.7374	up	12.4951	12.5199	13.0552	12.8342	12.2393	11.4487	12.0618	11.9668	SCF ubiquitin ligase subunit CulC		AFUA_6G08220	1	ATGGTCAAGAAACGCATTGAAAGTTTGATTGACCGTGAATATCTCGAGCGTGTGGCTGAG	NC_007199.1_:c1918500-1916089
CUST_9286_PI396326364	0.000932	5.34e-05	10.0947	up	10.3379	10.0416	9.45642	10.5726	7.28696	6.83274	6.7245	6.22216	hypothetical protein		AFUA_2G16990	1	AATGGAGATACTGCTACGGCACCTATCGTTTTTACCTCGTTACGAAACCCTTTCGTAGTC	NC_007195.1_:4541326-4542114
CUST_3958_PI396326364	0.00253406	0.00028	2.33084	up	16.3672	16.338	16.1175	16.6492	14.9742	15.2129	15.2355	15.166	ankyrin repeat protein		AFUA_3G02830	1	TAATGAGGTTGTTGGTCAATAAAGGAGCCAACATCCACGCGACAGATATGTACGGTCAGA	NC_007196.1_:c747926-746040
CUST_4447_PI396326364	0.00211801	0.000207	1.90802	up	18.2557	18.3661	17.9859	18.3315	17.3655	17.1846	17.2186	17.4422	glycosyl transferase		AFUA_3G07860	1	TATGCGCGAGGAGTTCCTGCAGTCGAGTATCTTCAAGTCTATCGACGGTAATGCGGGGGG	NC_007196.1_:c1989657-1979882
CUST_3869_PI396326364	0.0257609	0.00923399	1.70561	up	11.696	11.6687	12.2972	11.8736	11.2433	11.0865	11.1117	11.0128	DNA directed RNA polymerase III subunit Rpc82		AFUA_5G04200	1	TAATCGTACTTTTGAGATTGATCAACACCTTTCTCTTTTGGCGCAGCCACCACACAACCT	NC_007198.1_:c1121584-1119411
CUST_735_PI396326364	0.0415333	0.0175988	1.96155	up	7.38817	7.37974	6.61936	7.6259	6.13957	6.39862	6.35923	6.22778	methylisocitrate lyase		AFUA_4G02820	1	AACGGTTATTATGGTCTCACTCCCAACTTCAAGATATCAGACTGAATCGGCTGGGCTTTC	NC_007197.1_:c789151-788306
CUST_3882_PI396326364	0.000831	4.39e-05	79.7004	up	9.54917	9.715	9.29722	10.0623	2.3946	3.45083	3.51298	3.9992	hypothetical glutamine rich protein		AFUA_8G06250	1	AAGTATCACTCAGAATCTCACCCATGGTTCAACCGCATCTTCACTCGTACAACAGTGATG	NC_007201.1_:1489464-1490309
CUST_1797_PI396326364	0.00093	5.32e-05	2.25568	up	15.3709	15.3907	15.4689	15.3519	14.3642	14.1013	14.2783	14.1444	imidazoleglycerol-phosphate dehydratase		AFUA_6G04700	1	ACTGCCTGTACCAGAAGGGTGGCTGGCGAAGTTGGAGCGGGAGATGTGGTTAGTACAAAG	NC_007199.1_:c1096980-1096191
CUST_3736_PI396326364	0.00166997	0.000137	2.91734	up	8.87302	8.68072	9.04792	8.49475	7.43708	7.47283	7.05454	6.95334	extracellular dioxygenase		AFUA_3G14630	1	TACAGCTTCGTTTATACCTCCAGCGGCAGTGAGGCTGTGTCCGGTAATTCGGGTAGCAGC	NC_007196.1_:3879712-3880815
CUST_8762_PI396326364	0.00288777	0.000347	1.6658	up	14.4083	14.3178	14.6069	14.3601	13.8626	13.4955	13.7184	13.6718	SNF7 family protein (Cta1)		AFUA_4G11000	1	ATGGATATTGGCAATGAAATCCAGGAGAGTATTTCGCGAGCGTATGATATCCCCGAGGAT	NC_007197.1_:c2865115-2864391
CUST_1309_PI396326364	0.00705721	0.00143343	1.86099	up	17.5706	17.6688	17.8607	17.729	16.8914	16.4703	16.9084	16.9748	40S ribosomal protein S7e		AFUA_3G10730	1	TCTCAAGGTCATCCTGGACGAGAAGGAGCGTGGTGGTGTTGACCACAGACTCGATGCCTA	NC_007196.1_:c2781133-2780135
CUST_8526_PI396326364	0.00524485	0.000908	3.31079	up	12.7818	12.9263	12.6265	13.0428	11.3884	11.425	10.603	11.0523	galactose oxidase		AFUA_7G06820	1	TTTGTTCTGGGTCAGAATGGAGTTCCTAGCGTTTCAAAGAATGTCCAGCTTACGGTGTAG	NC_007200.1_:c1661738-1659591
CUST_4791_PI396326364	0.0100398	0.00242291	2.11472	up	14.3379	14.4148	14.0675	13.9694	12.9661	12.8805	13.02	13.6011	hypothetical protein		AFUA_4G07300	1	ATCGCAGTTTCTTCCCCTACACCTGGTTCTGGCAGCTCTGGAAGCGACAACAGCTGCAAG	NC_007197.1_:c1894884-1893887
CUST_6302_PI396326364	0.0177541	0.00549568	1.51149	up	18.2155	18.2764	18.3952	18.3952	17.9889	17.6386	17.5082	17.7627	UDP-glucose 4-epimerase		AFUA_3G07910	1	CTCAAGGATGCTTGTGTGAGCTTGTGCAATTTCCTGGAAGTCAGTGGGTTATCTACTTAG	NC_007196.1_:2001104-2002390
CUST_234_PI396326364	0.000423	1.45e-05	17.6058	up	13.1012	12.9831	12.1749	12.6036	9.24122	8.22248	8.23164	8.61558	hypothetical protein		AFUA_1G16450	1	TGGACATCAAATCAACACCTTCACAATGACTTCCAACTACAATCTCAGAAGGGCCGCTAA	NC_007194.1_:4461252-4461518
CUST_3950_PI396326364	0.00532166	0.000932	2.14876	up	17.2727	17.2392	17.5772	17.3655	16.4484	15.9075	16.2091	16.4756	60S ribosomal protein L35Ae		AFUA_3G08460	1	AGGTTGCTTTCGTTTACCGGGCGAAGCGTGAGGTTCGGGGTTCCAACATCCGGGTCATTT	NC_007196.1_:c2168796-2168265
CUST_2371_PI396326364	0.00952438	0.00223818	2.06374	up	9.56351	9.6568	9.61623	9.53415	8.31835	8.42047	8.58948	8.86134	arsenic resistance protein ArsH		AFUA_5G15030	1	GGTGACCGTTTTAGCGAACGGGAGGAGAAAAAAGCGATCGAGACAAGAAGAACTTTATAA	NC_007198.1_:c3888230-3887287
CUST_2366_PI396326364	0.00180805	0.000156	4.59744	up	14.6325	14.4955	14.8874	14.4152	12.3732	11.9619	12.4615	12.8308	short-chain dehydrogenase/reductase familyprotein, putative		AFUA_6G03520	1	ATACACCAGAGAAGATCTGGGATCTGACACAGAACATTAACGTCAAGGGTGTCTGGTTTG	NC_007199.1_:c765294-764308
CUST_8243_PI396326364	0.0129713	0.00350865	1.68385	up	11.7872	11.6038	12.1814	11.9448	11.1929	10.9306	11.3801	11.0065	transcription initiation factor TFIID subunit13, putative		AFUA_1G09350	1	AGTATGCTAGCTATTCCCGTCGCCAGAAGATCAAGGTCGATGACTTTCGTTTTGCATTGA	NC_007194.1_:c2428117-2427135
CUST_8552_PI396326364	0.00838128	0.00186538	1.61196	up	14.6921	14.6491	14.8609	14.6723	14.261	13.848	14.0981	13.912	Coatomer subunit zeta		AFUA_2G09180	1	AAATTATTGATGATGGCATCATTCTCGAGACGGATCCTGTCATGGTAGCTTCGCGTGTCA	NC_007195.1_:c2354414-2353740
CUST_8409_PI396326364	0.00306289	0.000382	2.4414	up	11.1021	11.2902	10.8594	11.2786	9.77761	10.104	9.49461	10.0033	SNF2 family helicase		AFUA_5G10880	1	TTCTTAAAATGTTCGCGGAAGTCGAGGTGCAAGAAAACGGTGGCATCAGAGTCGAGATAA	NC_007198.1_:c2784561-2780380
CUST_7825_PI396326364	0.0024015	0.000255	1.65375	up	12.2886	12.1507	12.3793	12.1676	11.5515	11.4139	11.4096	11.7082	epimerase/dehydratase family protein		AFUA_1G03490	1	ATCAGGATATGTCGATTGATGGCACCTTGTTCGAAAAAACCACCGGATGGAAACCTACAC	NC_007194.1_:1008179-1009455
CUST_1117_PI396326364	0.00181277	0.000157	1.58455	up	14.9792	14.9012	14.9012	14.749	14.1482	14.1608	14.1699	14.3953	eukaryotic translation initiation factor 3subunit EifCe		AFUA_3G11360	1	TTCATCAAGGCTCTCTACGTTGATTTCGATTTCGAAGAAGCTCAGAAGAAACTGGGCGAG	NC_007196.1_:c2979671-2978196
CUST_1786_PI396326364	0.0013004	9.33e-05	1.90508	up	11.0917	11.0236	11.2887	11.3323	10.1753	10.2911	10.4206	10.1298	glycosyl hydrolase family 88		AFUA_4G02860	1	CCATACGGACAAGCCATGGCGATCATGGCGTTGGGAGAGTATCTGCGGACATGTTTATAG	NC_007197.1_:c799068-797962
CUST_574_PI396326364	0.000386	1.14e-05	3.45177	up	11.0865	10.9401	11.3624	10.967	9.3104	9.48042	9.37571	9.04004	fungal specific transcription factor		AFUA_3G06050	1	TCCTTTGAGACTACATCAATATTCAAGCCCATTGTAATTCCTGGAGCGCAACCGTTGGGT	NC_007196.1_:c1489824-1487390
CUST_47_PI396326364	3.22e-05	1.65e-07	2.76489	up	9.44812	9.38706	9.32488	9.45797	8.02912	7.91479	7.95887	7.84635	C6 finger domain protein		AFUA_8G02170	1	ACAAAAATACCGATTTGGAAACCATCGGCAGACCGAGCAACTACTTCGGCTAATTTGGTC	NC_007201.1_:560903-562362
CUST_2590_PI396326364	0.0110317	0.00276538	1.52625	up	17.6428	17.4725	17.7579	17.3617	17.2042	16.8066	16.9281	16.856	alpha,alpha-trehalose-phosphate synthasesubunit, putative		AFUA_2G04010	1	TTCCAAGTATACGAGTGCCTTTTGGGGCAAATCGTTTGTGGCAGAACTGCTTCAATGTTC	NC_007195.1_:c1094679-1092973
CUST_4961_PI396326364	0.0260711	0.00938613	1.7375	up	9.74558	9.67413	10.3358	10.1753	8.97748	9.15239	9.28028	9.33266	ribosomal assembly complex component Ipi3		AFUA_3G06580	1	ATCGCATCATTGGAAGAGGAAATTACCACACTAAAGAAGAAACTTGCCGTCAACGAGGCG	NC_007196.1_:1630678-1632492
CUST_6056_PI396326364	0.0376997	0.0154566	1.63206	up	11.5748	11.319	12.0717	11.8469	11.0917	10.6223	11.1196	11.152	SNF2 family helicase/ATPase		AFUA_2G13360	1	AAACTCGACAAGAAAGAAATTCAGGAGCAGCGGATGAGAGAATATAGAAGTCTCTTCAAA	NC_007195.1_:c3447650-3444048
CUST_6870_PI396326364	0.00191918	0.000175	1.95401	up	12.8208	12.5906	12.9805	12.9221	12.0302	11.9344	11.8229	11.6609	centromere protein Cse4		AFUA_6G04660	1	TAAGCGTGTAACGATTATGCAGAAAGATATCCAGCTCGCCCGAAGAATACGCGGTATTTG	NC_007199.1_:c1086724-1086108
CUST_6250_PI396326364	0.000704	3.27e-05	1.87327	up	15.9683	16.1203	16.2402	16.2052	15.1078	15.1996	15.3387	15.2656	iron/copper transporter Atx1		AFUA_1G08880	1	TGTTTCCTACGAGACTGTATTGGCAACGATCAAGAAAACAGGCAAGACGGTCAATTCTGG	NC_007194.1_:2301753-2302093
CUST_7197_PI396326364	0.0192809	0.00618669	22.7315	up	12.4143	15.4212	12.6856	14.872	8.85956	9.29914	9.11911	10.0888	polyketide synthase		AFUA_7G00160	1	CTGTTCCTGGAGTGTCCGACTATCGGGGAAATGACGGCTTGGTTGGAAGAGTATTGTTAA	NC_007200.1_:c41589-36017
CUST_5458_PI396326364	0.00264907	0.000301	2.87989	up	9.40187	9.44046	9.377	9.34897	7.95887	7.61621	7.85291	8.03625	deoxyribose-phosphate aldolase		AFUA_7G06490	1	TGAGATCTGCACAGATCTCGATGTTGCGTTTGTCAAGACTTCGACCGGATATGGATTTGT	NC_007200.1_:1583836-1584837
CUST_7527_PI396326364	0.0471267	0.0208473	1.89254	up	12.543	12.4938	12.5494	12.565	11.7047	11.0419	11.6941	12.0293	KH domain protein		AFUA_4G07220	1	ACTCTGTGAGGATCTTCTAGCTAATGTCAGGGAACAATATCAGCGCTTCAAGGACAATCC	NC_007197.1_:1870113-1872147
CUST_1659_PI396326364	0.00170027	0.000141	4.95788	up	13.3765	13.0989	13.2139	13.0373	11.3225	10.8709	10.702	10.5922	NIPSNAP family protein		AFUA_3G06660	1	AGTCTGATTAAGAGCAAGAAAACGTCCCTGATGCAGGAATTCTCCTTTTGGCCGACAACT	NC_007196.1_:c1649841-1648585
CUST_4623_PI396326364	0.00287303	0.000345	8.26191	up	9.41141	9.58156	9.5646	10.4099	6.8783	6.49959	6.69657	6.70707	hypothetical protein		AFUA_1G01440	1	CGGTCAGAAAAAACTTCTGATGTGAGTGAAAGTAGCCACTGGCGTACTTCAACTACCTGA	NC_007194.1_:465834-466069
CUST_2732_PI396326364	0.0019266	0.000176	2.71801	up	11.9036	11.892	12.4108	12.2716	10.79	10.4743	10.9106	10.5331	DNA-directed RNA polymerase III subunit 22.9kDa, putative		AFUA_8G04350	1	TTTCAGAGTTGAGATGGAGGAATGGCATGATCAGATTCCTAATGCCCCAGATCTAGGAGA	NC_007201.1_:c976944-976487
CUST_3378_PI396326364	0.0326679	0.0127415	2.51371	up	16.4169	16.2757	15.6794	15.5113	15.3432	14.91	14.1233	14.1875	hypothetical protein		AFUA_2G15810	1	CTCCAAAGTCGCACTAAGGATCTGCCGAACAGGAGTGGGCCTGTGAACAAAACTCAATAG	NC_007195.1_:4178584-4179179
CUST_4153_PI396326364	0.0107203	0.00265614	2.16551	up	10.7842	11.4227	10.7828	10.7627	10.0024	9.75672	9.64743	9.88702	flavin containing amine oxidase		AFUA_3G13510	1	AACATGGCCTCCAGCACCAACCACAATCCTGAATATCTCGAACTGGATAAGCTGAGTATT	NC_007196.1_:3574402-3575919
CUST_4344_PI396326364	0.00118704	7.93e-05	2.48307	up	14.7363	14.6385	14.9249	14.6666	13.4533	13.449	13.3642	13.4512	casein kinase		AFUA_8G04810	1	AAGCGATCGATTTCCTTGACAAACTCCTTCGATATGATCATGCTGAACGACTTACAGCCC	NC_007201.1_:c1104248-1103015
CUST_6460_PI396326364	0.00806461	0.00175947	1.80933	up	12.5478	12.4724	12.5301	12.1837	11.4271	11.5203	11.9376	11.4271	4-carboxymuconolactone decarboxylase familyprotein		AFUA_6G11590	1	ACATTCGAGGACTTACGGAGGGTTGGGCTGAATGAGAGGGAGATTGTCGAGTTGACGACG	NC_007199.1_:2874608-2875386
CUST_2021_PI396326364	0.000198	3.04e-06	17.6513	up	11.1614	11.1091	11.1357	10.98	6.79358	7.22005	6.99597	6.80964	hypothetical protein		AFUA_5G15040	1	TGGAATCAAATTAAAACATCTCCCCAGCAGACCTCTGTTAACTTGCAGCGATACTTCCTC	NC_007198.1_:c3895035-3892338
CUST_4820_PI396326364	0.00853717	0.00191931	1.67929	up	14.1988	14.3401	14.5398	14.313	13.8408	13.377	13.4648	13.7177	DDHD domain protein		AFUA_2G07430	1	AATTTGTCGGATATCTCTTCTCGCTATATTGACGCTCCATCTGCTTCCAATTTCAAGCGA	NC_007195.1_:1891333-1894473
CUST_9446_PI396326364	0.0267031	0.00972737	3.5716	up	12.5405	12.2482	11.4776	10.9152	10.2468	9.80854	10.2053	9.57453	histidinol dehydrogenase		AFUA_1G17660	1	GATCTTCGGGCTTACAACTATCTCGGTGATCAGTTTGAATGGATTCAGAGAGATATCTAG	NC_007194.1_:4842491-4843954
CUST_3254_PI396326364	0.0184359	0.00579878	1.79132	up	10.1454	10.2267	10.6236	10.1053	9.26329	9.84929	9.1463	9.47787	histone H1		AFUA_3G06070	1	AAGAAATATGTACTGGCCAACAACAAAATTGCTTTCGCCAGTCAGGCCGCTTTTGACAGC	NC_007196.1_:1494205-1495397
CUST_3643_PI396326364	0.00295121	0.000362	2.53102	up	9.47089	9.03416	9.30508	9.68206	7.96648	7.82561	8.08082	8.26042	ankyrin repeat protein		AFUA_7G06200	1	AAGTTTTGCGAGCGACGGCAGAGAAATTAGATGAGAAATATGAGAGTCTCCGGAAGAATG	NC_007200.1_:c1519473-1517766
CUST_1806_PI396326364	0.00556954	0.000994	2.09711	up	9.99752	9.8877	9.7034	9.69582	8.70696	8.87302	9.01617	8.41468	hypothetical protein		AFUA_2G07830	1	AGAAATTTATCGATCAGGCCCAGCTGCTCCTGATCTGTATGCATGATATCGAAGACTGGT	NC_007195.1_:c2002765-2001932
CUST_8211_PI396326364	0.00927049	0.00215253	8.52991	up	17.0852	16.9894	17.3023	17.0463	13.7652	13.9982	13.3442	14.9455	aminopeptidase Y		AFUA_3G00650	1	AACATGACTAATCTCAACCGCGAGGCCTTCCTGATCAATTCCAGGGCGACGGCCTTTGCC	NC_007196.1_:147729-149294
CUST_9220_PI396326364	0.0475926	0.0211374	1.55706	up	10.8608	10.727	11.4614	10.9296	10.2943	10.5085	10.4296	10.1912	tRNA methyltransferase		AFUA_6G08910	1	TCTGCATCTGATATAAACCAACAAACTCAAATCCGCATGCTTCATTCGCAATCTTCAATC	NC_007199.1_:2121018-2122298
CUST_8812_PI396326364	0.00109881	6.93e-05	4.51379	up	14.8316	14.6735	15.4326	14.9712	12.7455	12.4606	13.1973	12.8081	hypothetical protein		AFUA_8G00980	1	ATCTGGATCTCGTCCGGGAGAAACAACCCCTGGCGCTCATCATCTTCGCCCATTACTGTG	NC_007201.1_:224912-226784
CUST_8301_PI396326364	0.0212771	0.0070769	1.55577	up	16.9402	16.8816	17.3933	16.8855	16.4183	16.1827	16.5487	16.4004	glutamate carboxypeptidase		AFUA_3G05450	1	GAAAAATTACATCGAAGGGACCAAATTACTTGGTGCCTATCTGCACTATGTTGCGGAGGA	NC_007196.1_:c1314948-1313258
CUST_641_PI396326364	0.0496163	0.0222993	2.09011	up	13.6255	13.9585	12.9732	13.6632	12.0224	13.2697	12.3245	12.3494	fungal specific trascription factor		AFUA_2G09340	1	CTCGACAGCGTATCCGACGTGATGTTATTTCCCAGTATGGGCATGGGAACAAATTTATGA	NC_007195.1_:2388402-2389361
CUST_5396_PI396326364	0.0137773	0.00381557	1.803	up	12.8788	12.9245	13.4355	13.2069	12.1415	12.2451	12.4021	12.2556	DUF1680 domain protein		AFUA_1G08910	1	AATCAGCGAGGACGTGAGAGATTTGTGTTTTATACCTTATTATCTCCGCGCCAACAGAGG	NC_007194.1_:2310940-2313327
CUST_2086_PI396326364	0.00998777	0.00240723	1.52111	up	13.9639	13.7686	14.1715	13.9234	13.365	13.1198	13.543	13.379	prefoldin subunit 2		AFUA_1G03830	1	CAGGTGCTCGACGAACTTGTGAAGCAATATCAGAGCAAACAATCTGAATTGGACGATTGG	NC_007194.1_:1113184-1113714
CUST_6507_PI396326364	0.0313512	0.0120684	2.79738	up	14.8833	14.749	15.1936	14.5872	13.0307	13.392	14.2405	12.8137	hypothetical protein		AFUA_8G02190	1	GTACTTCGATGGAAGTCCAAGTACCATACTGGATTCGCATCCGAAATTTCTGGCATATAG	NC_007201.1_:c567504-566915
CUST_4304_PI396326364	0.0123784	0.00326936	1.5831	up	16.3368	16.4004	16.6544	16.3414	15.8829	15.4478	15.8965	15.8548	phenylalanyl-tRNA synthetase beta chaincytoplasmic		AFUA_2G03580	1	AGTGAGCAATATTCGAGAGCTTCTCGGTCACAAAGTCGACCTTAACTTCATCGAGACCAA	NC_007195.1_:953968-955580
CUST_2882_PI396326364	0.0365109	0.0147977	1.5549	up	16.1403	16.7513	16.2997	16.2286	15.5476	15.5516	15.6761	16.0973	YjgH family protein		AFUA_3G02253	1	TACTGTGGCAACGATGATTGTTGTGCAGAATGGGTTTGTGAATAGGGATATGATGGTCGA	NC_007196.1_:c556343-555888
CUST_298_PI396326364	0.00291356	0.000354	2.14027	up	14.4152	14.4173	14.7427	14.2989	13.3689	13.6577	13.3528	13.1036	C6 finger domain protein		AFUA_1G01560	1	AGACAAGTTTCATTTTTCGGTTTTTGCGAACCAGTGTGCGTCGTTTTCGGTGAGCGGTTA	NC_007194.1_:492489-494421
CUST_815_PI396326364	0.00277324	0.00032	1.55963	up	17.9655	18.1621	18.0879	18.1068	17.466	17.2539	17.5339	17.5038	eukaryotic translation elongation factor 1subunit Eef1-beta		AFUA_1G11190	1	TTTCGGTATCAAGAAGCTTCAGATCAACCTTGTCGTTGAGGACGAGAAGGTTTCTCTGGA	NC_007194.1_:2947142-2948249
CUST_3200_PI396326364	0.00372824	0.000522	1.55422	up	8.70123	8.56119	8.90202	8.73743	8.11477	7.93524	8.23365	8.07344	integral membrane protein		AFUA_2G08400	1	TTTACCCTCTACTGGACTTTTATATTCTATGCAGTTAGCCACCTTGCCGTCGCTGCTTGT	NC_007195.1_:c2161538-2161073
CUST_3287_PI396326364	0.0105854	0.00260734	1.85781	up	14.4448	14.3064	14.6845	14.0212	13.7366	13.2405	13.474	13.4313	SWIB/MDM2 domain protein		AFUA_1G02020	1	AACAAGATCGCATACACATGTTCACGATGACCAAGATCCTCAATCAGAATCTGTACAGCC	NC_007194.1_:c599992-598907
CUST_1430_PI396326364	0.0175973	0.00540535	2.41867	up	16.3912	16.4092	16.8539	16.5831	15.8018	14.7149	15.3126	15.3113	C1 tetrahydrofolate synthase		AFUA_3G08650	1	TTTACAATTCCCATCCGTGATGTTCGGCTAGCTGTTGGAGGTGGATATCTTTACGCACTT	NC_007196.1_:2214642-2217724
CUST_63_PI396326364	0.0177592	0.00550295	2.56721	up	12.4606	12.497	12.7226	12.227	10.4175	11.3443	11.3327	11.3718	1-aminocyclopropane-1-carboxylate deaminase		AFUA_2G01030	1	TGGTTTGAAGGACGAGGATATCTCCGAGGAGGATGTGGTTCTGAATGAGAATTACCATGA	NC_007195.1_:c237739-236687
CUST_1144_PI396326364	0.0177636	0.00550617	1.86316	up	9.15492	9.21787	9.26651	9.57235	8.06358	8.24212	8.80808	8.50687	histone H2A		AFUA_3G05360	1	CTGCACTTTAACATAAATGTTCAAAGCAACGTCCAGGACAGAAGTTTCGAAGTACGTTAT	NC_007196.1_:1291520-1292443
CUST_6998_PI396326364	0.0127994	0.00343046	3.31065	up	9.09457	10.0975	9.28728	9.25949	7.59138	7.8156	7.64703	7.77635	extracellular sialidase/neuraminidase		AFUA_4G13800	1	TTCTTCAATGATGGCACTGGCAAGAATTCGTATCGGGCGATCATCTGGAGGAGATTCAAT	NC_007197.1_:c3604283-3603063
CUST_1509_PI396326364	0.0332932	0.0130856	1.86501	up	14.3171	14.2827	15.1529	14.5199	13.4983	13.9158	13.7889	13.4729	aminopeptidase		AFUA_4G04210	1	TTGAGCTTCGATCATATGTTGGAGCATGCCAAGTTGAGTCTTGGCTTCGCTTTCGAATTG	NC_007197.1_:c1180872-1179920
CUST_4281_PI396326364	0.00594571	0.00109344	1.56746	up	12.3061	12.1547	12.2594	11.9915	11.4351	11.4536	11.451	11.7784	general stress response phosphoproteinphosphatase Psr1/2		AFUA_1G04790	1	GTTGGCCGTGACCTTCGAGAAACGATTATCATCGATAATTCTCCAACCTCATACATTTTC	NC_007194.1_:1359703-1361711
CUST_9119_PI396326364	0.0072316	0.00148712	1.68295	up	8.15712	8.09891	8.50616	8.21386	7.54564	7.45948	7.4001	7.56685	diaminopropionate ammonia-lyase		AFUA_2G00340	1	ATTCCGTGGGAGCGGCGGTGGTCAATCGCTGATGTTCAACGGCCATATTGACACTGTCAG	NC_007195.1_:64452-65852
CUST_2412_PI396326364	0.000357	9.52e-06	1.76639	up	12.2965	12.3231	12.4911	12.4065	11.6361	11.4628	11.5775	11.5575	F-box and JmjC domain protein		AFUA_3G08170	1	TTCTTGTCTAACAAAGCCAATCAGGTTTCGGGTTTCAGGAAAGATGTGCATAACCCCTAC	NC_007196.1_:2096434-2098043
CUST_8618_PI396326364	0.0120987	0.00316024	1.65095	up	17.8523	17.9473	18.0234	17.9547	17.3203	16.9326	17.3868	17.2448	ribosomal protein S5		AFUA_7G01460	1	CTCATCCGGAGCCCTCTGGAGGAGTTCAGTGATGTTCTGCGCCAGGGCAAGAAGTACTAA	NC_007200.1_:c380737-379723
CUST_1283_PI396326364	0.00238484	0.000251	2.5167	up	14.3388	14.1838	14.6252	14.3566	13.2629	12.8931	13.2602	12.7619	translation initiation factor eIF-2B alphasubunit, putative		AFUA_5G11340	1	GATAGCGGCGTGTTAACACCGAGCGCGGTTAGCGAAGAACTGATTAAGATATGGTTTTAA	NC_007198.1_:c2916046-2914909
CUST_2923_PI396326364	0.00118046	7.84e-05	2.76974	up	12.941	13.0468	13.3926	13.1242	11.6727	11.5657	11.7919	11.5952	C2H2 transcription factor (AmdA)		AFUA_5G06410	1	ATAGTTGATTTGGTTGGGTCGAGCTTGGATGCTTATGCAGATGTCTTAGAAAATCAGCTT	NC_007198.1_:c1547324-1544551
CUST_5049_PI396326364	0.0128961	0.00347677	28.5108	up	12.7161	14.9585	11.9887	12.9656	8.74891	8.34327	8.13189	8.071	hypothetical protein		AFUA_2G00580	1	ATCTCCGAAGCCTTCAAGCAAGAAGGCCCCAGCTAAGGACTATACCGGTGAGGCTGTGCA	NC_007195.1_:125715-125945
CUST_1298_PI396326364	0.00369933	0.000517	2.20977	up	10.6288	10.7137	11.1055	10.7456	9.53415	9.64047	9.70037	9.74298	diphthamide biosynthesis protein Dph2		AFUA_6G07100	1	TACATGTTTGTTGTAGGCAAACTGAATGCCGCCAAGGTGGCTAACTTCAGTGAAATCGGT	NC_007199.1_:1594496-1596193
CUST_979_PI396326364	0.000568	2.39e-05	5.02515	up	9.75418	9.53617	9.70659	10.0968	7.3303	7.35212	7.50779	7.58683	hypothetical protein		AFUA_8G06320	1	GAAGCTATGCGGAAGAGAATTGAGCAGTTGGAGAAACAGAATGAGTCGGTCTTGATGTAG	NC_007201.1_:1513905-1514206
CUST_671_PI396326364	0.000454	1.62e-05	7.01234	up	13.0918	13.0321	13.4407	12.6653	9.99931	10.0906	10.1882	10.7122	hypothetical protein		AFUA_5G08870	1	TTGACGCTGTTTGGCATCTTTGGGAAGATGTATATTGGGAATTATAGTGAGGGGGATATG	NC_007198.1_:2277314-2277973
CUST_5929_PI396326364	8.13e-06	1.64e-08	1.93678	up	12.3303	12.3541	12.3744	12.3026	11.4139	11.3405	11.4123	11.3801	MFS transporter		AFUA_1G06550	1	GACAATGCGTTCAAGGACCTGACGGACTGGCAAAATGAGGACTTTGTCTATGTATTCTGA	NC_007194.1_:c1879329-1877088
CUST_6349_PI396326364	0.0191628	0.00611697	1.71326	up	12.853	12.85	13.4256	13.2084	12.3022	11.9863	12.3806	12.561	importin 11		AFUA_1G03590	1	CAATCATACATGAACATATGGACGGATATCGTTACGGAACTTGCGGAAGGTACTGAGGGT	NC_007194.1_:1034731-1038222
CUST_9065_PI396326364	0.0419193	0.0178103	2.52212	up	7.69877	8.16409	7.12069	8.61984	7.20367	6.13013	6.2596	6.67143	glycosyl hydrolase family protein		AFUA_6G11820	1	AAGTATGCTTACACCTGGCTAGAGGGTGCGAAGCCATTGATGTTCGACGAGTACTATAAT	NC_007199.1_:c2955081-2954046
CUST_7192_PI396326364	0.000493	1.84e-05	9.69196	up	9.13848	8.92183	9.22519	9.8262	6.02114	5.59062	6.17297	6.21982	HMG box transcriptional regulator		AFUA_4G10820	1	CTGGAAGAAAAAGCTTTGAAGCGTGTTTGTTTTGAGATTGAGGATTTCCTCACCCAGTGA	NC_007197.1_:2825492-2827666
CUST_5083_PI396326364	0.00414448	0.000618	1.95584	up	10.749	10.6545	10.3429	10.8616	9.71109	9.81656	9.4183	9.79093	siderophore transcription factor SreA		AFUA_5G11260	1	AAGTCCATCATTAAACGACGAAAACGTGTTGTGCCTGCCTTGAGAGACCAATCTCCTAGT	NC_007198.1_:c2885530-2883756
CUST_7882_PI396326364	0.00792517	0.00171095	2.36469	up	16.578	16.5699	16.587	16.3292	14.8267	15.3338	15.4529	15.4841	mitochondrial aconitate hydratase		AFUA_6G12930	1	TTGAAGTACCGTGGCCACCTTGACAACATCTCTAACAACATGTTGATTGGTGCTGTCAAC	NC_007199.1_:3262693-3265559
CUST_729_PI396326364	0.0451033	0.0196748	2.42045	up	12.936	12.7869	11.9951	12.8081	12.1434	11.5957	10.9451	10.7408	hypothetical protein		AFUA_2G03190	1	GTCTGCCAGAGCGGATACTGCATGCAAGATGAGAAGGCTTCTTCTGGAGTTTGCAAGTGA	NC_007195.1_:839441-839761
CUST_9391_PI396326364	0.000505	1.91e-05	4.06137	up	13.531	13.0611	13.5725	13.2486	11.6038	11.2714	11.3884	11.0618	Patatin family phospholipase		AFUA_4G08440	1	CTCAAAGACGATATCACCTCCACACAACTTATTGCAGATGACACCTGCAGTTCATGGGAT	NC_007197.1_:c2178383-2175884
CUST_877_PI396326364	0.00121818	8.32e-05	3.20745	up	12.7054	12.6542	12.8286	13.0442	11.3277	10.8792	11.3675	10.9324	acetyl xylan esterase (Axe1)		AFUA_3G00420	1	ATCTGCAAGCAAGATTCAGTCGTACTGTGATGCTGCCGATCCATACTGTTGCAATGGAAA	NC_007196.1_:87667-88660
CUST_5955_PI396326364	0.00705364	0.00143197	2.16748	up	15.2047	15.0964	15.5493	15.1936	13.8141	14.5211	14.2278	14.0171	oxidoreductase, short chaindehydrogenase/reductase family		AFUA_6G13830	1	ATGCGTCGAGTTACATGACGGGGGCTAATATTGTGATTGATGGGGGATATACTCTTCCAT	NC_007199.1_:c3534212-3533204
CUST_1244_PI396326364	0.000867	4.68e-05	4.95605	up	16.3511	16.3227	16.833	16.388	14.2379	14.0036	14.2176	14.1988	oxidoreductase, short-chaindehydrogenase/reductase family		AFUA_6G09140	1	CATTTATTTCTTGGTAAGCCGGATACAGAAGAAAATCGCGCTGCTTTCGTTTCAACTGTG	NC_007199.1_:c2170481-2169605
CUST_6693_PI396326364	0.0498633	0.0224589	2.40354	up	14.7009	14.9845	14.4225	13.4729	12.7072	13.7366	13.158	12.9183	MFS monocarboxylate transporter		AFUA_3G05660	1	TACACTAACTTTGATCGCTGCAAGAGTAGCGAAACTGGGATTCACATGGCATCGGATGTA	NC_007196.1_:1380363-1381817
CUST_623_PI396326364	0.0487001	0.0218013	1.78243	up	13.1491	13.1231	13.1958	13.1465	12.4733	11.7563	12.4469	12.6026	signal recognition particle protein SRP54		AFUA_5G03880	1	TGCGAGATTTCCGAGAGAATATCACCTCGATCATGAAGATGGGTCCTCTTTCGAAACTCT	NC_007198.1_:c1037815-1036183
CUST_6997_PI396326364	0.0139193	0.00387371	1.811	up	11.1265	10.9977	11.6545	11.3665	10.5882	10.1155	10.5303	10.484	ATP binding protein		AFUA_6G10630	1	ACAAGAAGAGCATGATGAATTTGTTGCGAGTTATTGATAGGGCAAGTGGGTATGCATTCG	NC_007199.1_:2628240-2629508
CUST_7456_PI396326364	0.00776461	0.00166268	2.2333	up	13.3457	13.3221	13.3857	13.2325	12.2764	11.8534	12.0929	12.4267	eukaryotic translation initiation factor 3subunit EifCh		AFUA_1G09970	1	GGATATCTTTGTTGAACTTCCCGTGGAGATTCACAACTCTCACCTGATCACCTCCTTCAT	NC_007194.1_:2578608-2579924
CUST_3219_PI396326364	0.00121818	8.32e-05	5.90148	up	12.8107	12.33	11.964	12.7884	9.66644	10.0899	9.61304	10.2794	hypothetical protein		AFUA_7G02120	1	TGATTCAATGCACTTGGCATACGACTATTTTGGGGACCAAACGAACTATGCAGAGCTGGA	NC_007200.1_:569121-571346
CUST_4759_PI396326364	0.019571	0.00631982	2.24128	up	15.6293	15.4443	14.7033	15.5781	14.2664	14.1488	14.4103	13.8721	hypothetical protein		AFUA_8G05030	1	TTTTGGCCCCGATGCCGTATAATTATTGGCGTTTGGTCAAGCATGGGAAGAGTTGTCATT	NC_007201.1_:c1174416-1173733
CUST_5056_PI396326364	0.000391	1.19e-05	1.87837	up	18.0086	17.9859	18.1104	17.9889	17.1238	16.9875	17.2069	17.1377	60S ribosomal protein L11		AFUA_4G07730	1	ATATGAGCTGAGAAAGAAGAATTTCTCCGAGACCGGTAACTTCGGTTTCGGTATCAGCGA	NC_007197.1_:c2020210-2019450
CUST_6599_PI396326364	0.00315873	0.0004	3.32446	up	16.6857	16.6518	17.2042	16.6772	15.4588	14.762	15.3104	14.7554	glycogen phosphorylase GlpV/Gph1		AFUA_1G12920	1	ATCAGTGAGTATGCAGATAGTATCTGGAACATTGAGCCTTTGGAAATCAGAGATGATTAA	NC_007194.1_:c3420644-3417594
CUST_2340_PI396326364	0.00679283	0.00134696	2.16766	up	14.0794	13.9745	14.175	14.0076	13.1208	12.5864	12.9726	13.0922	60S ribosomal protein L28		AFUA_6G05200	1	AAGAACAAACGTTTCCAGCGACCTTGTCTGGCAGATCACTCGTAACCAGAATGCTTTTCT	NC_007199.1_:1248660-1249485
CUST_7860_PI396326364	0.00172646	0.000144	2.02065	up	14.8421	14.8641	15.1761	15.0164	13.8936	13.786	14.2022	13.9576	isochorismatase family protein family		AFUA_3G14500	1	TACAGACATGCGGACCATTTTCGATCGATGAATATCCCAATTTGGCGCAATACTACCGAC	NC_007196.1_:3845529-3848015
CUST_4387_PI396326364	0.0146063	0.0041301	1.61856	up	11.987	11.9863	12.3	12.1638	11.4637	11.0684	11.601	11.5252	Peptidase family M28 family		AFUA_1G05960	1	AGACTGGCTCTCGTACAACATCACCAAATCCGACAGCGAGCCAAAAGCCCAGCTCAGCAT	NC_007194.1_:c1720882-1717985
CUST_4388_PI396326364	0.0075417	0.0015937	1.63257	up	14.4005	14.4519	14.0497	14.4567	13.8155	13.6011	13.5563	13.5573	cell division control protein (Cdc15)		AFUA_3G10250	1	ATTACCACTACTCGAAGCCGTACTGGTTTGGTGCCCAGTAACTACCTTCAAATCATCTAA	NC_007196.1_:2651149-2654345
CUST_6943_PI396326364	0.00257119	0.000285	1.6279	up	13.3782	13.3664	13.6175	13.5706	12.8032	12.9335	12.777	12.6069	hypothetical protein		AFUA_5G05780	1	GAGGATTTTGAAACTCGATGCTAATCCCAGCTTTCCGTCGAACAGTATTCAGAGCTCGTT	NC_007198.1_:c1350837-1349461
CUST_8514_PI396326364	0.000191	2.77e-06	4.99523	up	12.8826	12.5692	12.9167	12.7763	10.4224	10.5165	10.3642	10.5596	short chain dehydrogenase/reductase familyoxidoreductase		AFUA_5G09290	1	TCATCAAAACACCACTATGGACGGATCATCCGGAGAAACTGAAGATGGTTGACGACAAAG	NC_007198.1_:2392065-2393254
CUST_5229_PI396326364	0.0139916	0.00389528	4.16775	up	10.2002	10.2141	10.4978	8.99365	7.51286	7.80204	8.0353	8.31835	nucleotidase		AFUA_4G02950	1	AAGTGCACTTCCCCTGGGTTTTATCCAACGTAACTAGAGTGACTGAGAATGGCGATATCT	NC_007197.1_:823258-824139
CUST_5023_PI396326364	0.0328875	0.0128715	4.63398	up	9.21985	8.82381	7.4642	9.634	7.7695	5.82306	6.31949	6.38081	LysM domain protein		AFUA_6G09790	1	AGTACTACTTTGTAGAGATTGGTGACGGTTGTGCTGCCATAGCTTCGACGTATGGTATCA	NC_007199.1_:2406652-2407863
CUST_6743_PI396326364	0.0105935	0.00261482	1.87005	up	12.6624	12.5723	13.106	13.076	12.1313	11.7718	12.0501	11.8513	phosducin		AFUA_5G12200	1	TATAGAGCAGGTGACGTCTTTGCTACTATCGTTGAGATTTTGAAGCAGATTCCCAAGGGC	NC_007198.1_:c3162430-3161454
CUST_8905_PI396326364	0.000386	1.14e-05	3.72563	up	13.5706	13.5653	13.98	13.7903	11.8335	11.5639	12.0654	11.8534	Kelch repeats protein		AFUA_2G04970	1	TACGGTGGAGAAGAATGTGAAGGAATTACGCAAGGATGCGTTCATTATGGCGGAAGAGAA	NC_007195.1_:1366937-1369074
CUST_5298_PI396326364	0.0132811	0.00362895	2.7418	up	12.3597	12.189	11.9877	12.8854	10.9141	10.8033	11.0145	10.8693	C2H2 transcription factor (Azf1)		AFUA_6G05160	1	TATACTAGCAGCTCCAGCGGAGAAGAAGAGGACCCCGAAATCTACTACACTGATAGAAAA	NC_007199.1_:1241172-1242708
CUST_5305_PI396326364	0.00420544	0.000633	2.91295	up	7.36438	7.35593	7.79953	7.53179	6.46693	5.86694	5.67411	5.87372	hypothetical protein		AFUA_3G13890	1	TTCTGCACCATTGGAGCCTTTGTTGAGCACATTTCAAAGATCAAGGACGATATCGACGAG	NC_007196.1_:3685761-3686237
CUST_4735_PI396326364	0.0020967	0.000202	2.02352	up	13.2717	13.2309	13.3063	12.9045	12.3409	12.0584	12.1531	12.0936	hypothetical protein		AFUA_4G12780	1	AAACAGAACAAAAAGACTACCCTGCCTCCATTTGTCGAGGCGCAATTTCAGATCATCTGG	NC_007197.1_:3347720-3348866
CUST_3152_PI396326364	0.0166815	0.00502351	2.13827	up	9.97296	9.77003	10.5019	9.83149	8.89553	8.91945	9.05072	8.82491	hypothetical protein		AFUA_4G10450	1	GAATAAATACAGAGAGGACTCTGGTGAAGGCTTCTCCGAATTTGAGGGTTCAGAGAAGTC	NC_007197.1_:2735149-2736744
CUST_5949_PI396326364	0.0211369	0.00700611	1.59604	up	8.73855	8.69098	8.91091	8.51735	7.97401	7.72022	8.12554	8.34001	tartrate dehydrogenase		AFUA_8G01160	1	TTAACTTTACGACCTACGACTGGAGCTCAGAGACTTACAAGAAGACCGGCAAATACATCC	NC_007201.1_:275678-276900
CUST_3017_PI396326364	0.00264665	0.0003	2.12492	up	13.6096	13.7462	13.4072	13.3657	12.5351	12.3422	12.4399	12.4618	HD superfamily hydrolase		AFUA_1G03035	1	TAGTCCTGAAGAACCGTGGGATATGAATAACGCTATAGCTCACTTTCAGGACAAGCTGGA	NC_007194.1_:c875824-875093
CUST_8093_PI396326364	0.00251624	0.000276	12.2165	up	14.872	14.6853	13.6856	15.2855	10.6614	10.9451	10.8539	11.6249	integral membrane protein Pth11-like		AFUA_7G06620	1	ATCTGGACGACCACGCAGATCGAGACGAATGTGGAAATCACCAACACGAGTATCCGGTGA	NC_007200.1_:c1611608-1610763
CUST_2911_PI396326364	0.0109429	0.00273742	1.69134	up	13.593	13.3889	13.8149	13.5889	13.0813	12.5676	12.9872	12.7169	DNA ligase I		AFUA_3G11140	1	GTTTCTCAGAGTAAGAGACGACAAATCAATAGATGAAGCCACCACATCGGACTATCTGGC	NC_007196.1_:2911699-2914200
CUST_6036_PI396326364	0.0491691	0.0220521	1.65354	up	13.4384	13.3024	13.7153	12.8776	12.5381	12.7084	12.5359	12.6491	TFIIH complex helicase Rad3		AFUA_1G13910	1	TGAAACAAACCTGAGTACGGATATGGCTGTGGCTACTGCCAAGAACTTCTTGCGTACAAT	NC_007194.1_:c3719669-3717257
CUST_7172_PI396326364	8.44e-07	2.63e-10	674.68	up	14.6961	14.7066	14.7794	14.5353	5.07747	5.32414	5.40669	5.31696	C2H2 finger domain protein		AFUA_6G09300	1	TTTCAATGCTTCGCGAATGAGAAGCTACCTGATAAGGTTCGCTGCCGGATGTTTCATGAT	NC_007199.1_:2214879-2217547
CUST_252_PI396326364	0.000498	1.87e-05	2.1349	up	13.1367	13.1744	13.085	12.9914	12.1852	11.9516	11.9441	11.93	thiamine pyrophosphokinase Thi80		AFUA_7G05410	1	TTGACTGAGATTGGAGGCCAACTTAGTACCAGTAATCATATTCGAGCCGATGAGGTGATG	NC_007200.1_:c1300954-1299954
CUST_5316_PI396326364	0.0426342	0.0182003	1.52766	up	14.5045	14.5322	14.2441	13.9293	13.7296	13.4679	13.5329	14.0344	mitochondrial processing peptidase beta subunit,putative		AFUA_1G14200	1	GAAAACACTGTCTACTATGCCAAGTCTTTCAACAACGATGTCCCCAAAGCCGTTGACATC	NC_007194.1_:c3795841-3794154
CUST_4465_PI396326364	0.0137758	0.00381257	3.46348	up	9.73481	9.76048	10.3509	8.8845	7.24509	8.00862	8.11885	8.18925	endo-1,4-beta-mannosidase		AFUA_7G01070	1	TGACGGCAATACCATTTACTATGGGACCGATGAGTTCCAGTGCATTGTGAAGGATCATGT	NC_007200.1_:283815-285337
CUST_4892_PI396326364	0.00463873	0.000751	2.10802	up	13.8384	13.8112	13.8534	13.6657	12.9221	12.4242	12.7157	12.8032	ubiquitin C-terminal hydrolase		AFUA_6G02380	1	TTTTGTACGGAGGAGCTCAAGAAGCAGTTGATCCCCATCAGGGATAAGGTACGAGATATT	NC_007199.1_:443140-444917
CUST_3247_PI396326364	0.00515526	0.000882	1.62986	up	12.1313	12.1307	12.1774	12.4871	11.6906	11.4858	11.4897	11.4414	hypothetical protein		AFUA_4G09970	1	AGATAAGAGAGTTGCTGACTTAAAGCAGTCGCTCGAGGACAGACTCAAGTCAGTTCTAGA	NC_007197.1_:2580252-2582274
CUST_9470_PI396326364	0.000723	3.43e-05	4.89498	up	16.0928	16.0165	16.0947	16.2606	13.7991	13.5716	13.8095	14.1192	glyoxalase family protein		AFUA_3G06020	1	ATGACTTTGAGATCCAGACCAATATCACGCCGGACGATTCTATAAGCCAGGTCGATTTCT	NC_007196.1_:1479927-1481708
CUST_9461_PI396326364	0.0165245	0.00495391	1.59384	up	13.5454	13.6275	13.6114	13.5459	12.9268	12.6726	12.8916	13.1491	hypothetical protein		AFUA_6G09920	1	AGATAAGGCGAAGATTCTTAAGGTCGAAAAGTGGGGCAAGTACAACCATGTGGTGACCTT	NC_007199.1_:2439681-2441534
CUST_255_PI396326364	0.00830973	0.00183539	1.82838	up	11.9701	11.8131	12.2811	12.2346	11.1881	10.8693	11.3745	11.3847	small nuclear ribonucleoprotein SmG		AFUA_8G04960	1	TTGAAGAAGTATATGGAAAAGCGGGTGTTCTGCCAATTGAACGGCAACCGCAAAGTCATC	NC_007201.1_:c1146387-1145918
CUST_8006_PI396326364	0.000776	3.8e-05	9.8942	up	13.6232	13.0732	13.0691	13.0788	10.2401	9.53082	10.3015	9.54559	MFS monosaccharide transporter		AFUA_7G00950	1	ATGTTCTGCATGTTCATGATCTTTGCGTCGATCGGCCACTTCATGCTTGATGTCAACAAC	NC_007200.1_:257584-259307
CUST_3216_PI396326364	0.00134774	9.8e-05	1.61738	up	8.5776	8.42047	8.6114	8.54057	7.80492	7.77043	7.78934	8.01072	hypothetical protein		AFUA_6G08060	1	TATTGCTACTGTAGAGAGAAGAAGTTGGTTGGACAGAGGATGCATGACTCGCTCCTCATT	NC_007199.1_:1870616-1870846
CUST_9503_PI396326364	0.00348577	0.000469	1.78775	up	10.4387	10.3015	10.672	10.5827	9.78388	9.62133	9.60884	9.62813	pectate lyase		AFUA_2G00800	1	TGATACAGGTTTCCTGTCTAACTTTGCAGGCAAAAATATTGCCTCTGCGTCGGCGTATAC	NC_007195.1_:c179459-178081
CUST_4305_PI396326364	0.00221192	0.000225	4.14104	up	9.59905	9.55862	9.77617	9.19982	7.11428	8.00548	7.4358	7.37812	glucokinase		AFUA_2G16330	1	ATCCAGGACACATTGTCTGTAGAAAATGTTAGCCAAGTCGATGTCCAGGCTATACGACTG	NC_007195.1_:c4333618-4332164
CUST_5479_PI396326364	0.000321	7.97e-06	2.04704	up	17.6544	17.8892	17.7685	17.7072	16.768	16.5743	16.8202	16.7227	methionine aminopeptidase, type II		AFUA_2G01750	1	TTCTTGGGATGAAGAATCTGATCGACAACGGCATTGTTGAATGCTATTCGCCGCTTGTTG	NC_007195.1_:c429523-427825
CUST_2339_PI396326364	0.00211801	0.000206	1.84968	up	16.1565	16.2052	16.4139	16.0142	15.2976	15.1595	15.4631	15.3204	RNA interference and gene silencing protein(Qde2), putative		AFUA_8G05280	1	TTGTGAAGGGTAGCGATGTTCAAATCCATGAGAACGTGCGCGATACGATGTTCTACATCT	NC_007201.1_:1229580-1232905
CUST_2665_PI396326364	0.00311929	0.000392	2.21078	up	13.8868	13.7634	13.967	13.6673	12.8174	12.371	12.6412	12.8768	translation initiation factor 2 alpha subunit		AFUA_3G13480	1	AACTTGGGTATCAAATTGCTTGAGGAGGCCATCGAGAGAATCGACAGCGAGATCAAGAAA	NC_007196.1_:3565478-3566600
CUST_1580_PI396326364	0.00142215	0.000106	3.84548	up	14.3819	14.5236	14.8276	14.1875	12.6423	12.3799	12.6633	12.4624	RNA helicase/RNAse III		AFUA_4G02930	1	GTTGAGGCGATTAAATTCCTGACACGGGATGAGGGGTCTACACCATTGAACAAGAGCTGA	NC_007197.1_:c818656-814092
CUST_6125_PI396326364	2.5e-05	1.01e-07	114.669	up	13.1242	13.0093	12.3615	12.8894	5.77568	5.78885	6.01549	6.43902	hypothetical protein		AFUA_6G09390	1	ATCAAGAGATCGCTGTTTAGTAGTGAAGCGAGGGATTCGAAGCGATTGCGTGTAAAATAA	NC_007199.1_:c2260844-2258685
CUST_6877_PI396326364	0.0018226	0.000159	1.65096	up	13.5896	13.5921	13.6489	13.5553	12.7971	12.9076	12.9929	12.7951	ribosomal protein L14		AFUA_6G03830	1	AAGGTCCTCAGACTCAAGAAGCAGGTACGTTCAGTTTGCGAAACTATGGGAGAATTGTGA	NC_007199.1_:c842693-842184
CUST_2684_PI396326364	0.0025972	0.00029	1.58443	up	17.34	17.4564	17.6544	17.4784	16.8036	16.7005	16.8733	16.8958	ribosomal protein S13p/S18e		AFUA_6G13550	1	TTCTGTCCAACGGTCTGGACAGCAAGCTCCGTGAGGATCTTGAGCGCCTGAAGAAGATCC	NC_007199.1_:c3449789-3449278
CUST_6180_PI396326364	0.00328572	0.000427	2.20361	up	12.8872	12.9275	12.8964	12.8788	11.9072	11.6069	11.8469	11.6695	intermediate filament associated protein		AFUA_8G06630	1	GAAGGTTGTAGGGTCACTAACTGGGTTTTACTGTCTGTCCTTGCCGAGATTGTACAATAG	NC_007201.1_:1609796-1610748
CUST_6471_PI396326364	0.00150773	0.000117	6.80484	up	11.1215	10.9618	10.9175	11.0917	8.69362	8.19965	8.03901	8.094	serine/threonine protein kinase (Ark1)		AFUA_4G14740	1	AGAATTTCCTTGCAGGAAGTCATGCATCACCCCTAGATTGTCAAGCACTGCTCCAAAGAA	NC_007197.1_:3885372-3886686
CUST_3006_PI396326364	0.0163137	0.00485276	2.87132	up	10.4779	11.4961	10.7555	10.725	8.60312	9.56162	9.84075	9.36215	GNAT family acetyltransferase		AFUA_8G01250	1	AAGTTTTGTGCGCGGGGTGGTCATGTAATGCTGCAGTGTTTTACGAGAGATTCTGTATAG	NC_007201.1_:292208-292900
CUST_4704_PI396326364	0.0294891	0.0110484	1.65016	up	16.2851	16.2091	15.6761	16.3525	15.224	15.4468	15.3555	15.606	alpha-amylase		AFUA_3G00900	1	TTGTAGAAGTGATGAAGAACAGCTGTCACGACGTCACATCCATGACTACCTTCACAGAGA	NC_007196.1_:c205245-203484
CUST_4461_PI396326364	0.0198275	0.00644735	5.14779	up	10.4296	10.4143	9.15349	10.8131	7.67931	7.95045	7.82763	7.89722	rhamnosidase B		AFUA_7G05040	1	GAGAAGGCCGTTGAGCATGGAGTGGTGCAGTCTCTGTTCTTTACGTGGAAAGGCCGTTAG	NC_007200.1_:1186169-1190224
CUST_10_PI396326364	0.0354704	0.0142176	1.63149	up	13.6876	13.7972	14.3923	13.8959	13.4168	13.1648	13.1999	13.1667	polysaccharide deacetylase family protein		AFUA_1G15280	1	CTGATGCATCCGGATACGAGTGGCATGGCACATGTGATTGGGATGGTGGAGCGGTTGTTG	NC_007194.1_:c4116107-4114229
CUST_2179_PI396326364	0.0249839	0.00885982	6.3721	up	10.2308	9.5126	8.67783	10.961	7.43126	7.20367	6.75455	7.30569	cytochrome P450 oxygenase		AFUA_5G15050	1	TTCCCTCTTGTTTCGCAACTCTTGCGAATTATACCCTCATGGTTTATGGGTCAGGTCTTC	NC_007198.1_:c3896523-3895482
CUST_7910_PI396326364	0.0315351	0.0121786	1.86048	up	11.1184	11.1099	10.6372	11.5939	9.95439	10.2319	10.4164	10.274	isopropanol dehydrogenase		AFUA_3G02840	1	ATTGAGTTTGATTTCAAGGACTACGAAAGGGCAATTGATGAGGCTGCCACGAAGACTGCT	NC_007196.1_:749766-750899
CUST_9280_PI396326364	0.00103286	6.23e-05	1.76064	up	16.7423	16.8132	16.9773	16.7724	16.0572	15.8281	16.0928	16.0627	40S ribosomal protein S12		AFUA_1G05500	1	TTGCTCTGTGCTCTGAGCACAAGATCCCCCTCATCAAGGTCCCCGATGGAAAGATGCTGG	NC_007194.1_:1573104-1573616
CUST_903_PI396326364	0.0413784	0.017501	1.7171	up	6.95334	7.01643	7.02243	7.14382	6.33873	6.34587	6.56923	5.76228	hypothetical protein		AFUA_1G12710	1	ACTTTCCAGTCTCCGCATGTTCATGGTCCTAGTGTCTTTCATTGAAAAGATCCACCTGCT	NC_007194.1_:c3366467-3366255
CUST_836_PI396326364	0.0044094	0.000694	2.15284	up	11.346	11.4824	11.6599	11.5243	10.543	10.0495	10.4194	10.5756	plasma membrane phosphate transporter Pho87		AFUA_1G04290	1	AGTCTGCATCATTTCGATTCTTTTGATTTGGCTGCTCTTACTGGCAACGTTCAAACCCGG	NC_007194.1_:1217871-1221237
CUST_8821_PI396326364	0.00797406	0.00172813	1.77941	up	11.1175	11.0039	11.3095	11.2085	10.3471	10.0141	10.558	10.3946	RNA polymerase II mediator complex subunit Nut1,putative		AFUA_4G06600	1	TTTGAAAGGGGGCTTTGAATATCTGCTTGAGCCGTTTCTGTTACCATCTCTGATCTTCGC	NC_007197.1_:c1699872-1696607
CUST_3363_PI396326364	0.00833027	0.00184166	1.57824	up	12.9245	13.0207	13.3003	12.9327	12.3391	12.3159	12.5107	12.3793	extracellular threonine rich protein		AFUA_2G03540	1	TGATATCTGGCGGAAGTACCACTGCCATCTCTACTACTACCATCCAAGTCCAAACGTTAT	NC_007195.1_:940954-942954
CUST_5751_PI396326364	0.0163137	0.00484887	1.72463	up	9.51344	9.4626	9.62064	9.3685	9.01176	8.80399	8.42669	8.5776	hypothetical protein		AFUA_6G00600	1	ATTAGTCTCCCAACACCTGCTGCCTGAATATGAAGTCATCCACTTCATCCAGTCAGTTGA	NC_007199.1_:c151038-150490
CUST_881_PI396326364	0.0219611	0.00738194	1.73317	up	11.2698	11.2239	11.892	11.5033	10.5827	10.5124	10.7522	10.8681	RNA exonuclease		AFUA_7G00870	1	AATTGCAAGCAAAACTGGGGGTTGAAGCGACTATGCAAGCAGATGCTTGATCGGGATATT	NC_007200.1_:c226748-225425
CUST_2728_PI396326364	0.0170127	0.00515858	1.69735	up	17.5772	17.8607	17.5467	17.9938	16.5916	17.0368	17.0783	17.2186	PE repeat family protein		AFUA_4G13630	1	GAGCCTCCAAAGGAAGAGTCGAAGCTCAAAAATATCCTCAAAGCAGTTGTTGCTCATTAA	NC_007197.1_:c3567218-3563484
CUST_5039_PI396326364	0.00537468	0.000946	1.93838	up	13.2006	13.3403	13.4773	13.4797	12.0787	12.4951	12.5723	12.5324	nucleolar RNAse III		AFUA_5G04440	1	CCTGTTGAATGAGCCTCTTATAAGTAGTATTTCTCAGAAAAAGAAAAACCATGAGTCAAC	NC_007198.1_:1201733-1202854
CUST_4464_PI396326364	0.00427918	0.000658	2.07597	up	8.46619	8.29102	8.85311	8.47	7.28524	7.52754	7.42966	7.62274	hypothetical protein		AFUA_2G06270	1	TACCACTCTCTTAGATTCAACAGCAGTATTGCCCAGAGAAGCAAGTTCCCCCTATTGTAA	NC_007195.1_:1806016-1806531
CUST_1717_PI396326364	0.0229868	0.00784846	1.89926	up	3.76044	3.01421	3.68025	3.7024	2.55447	2.53316	2.51929	2.84864	C6 transcription factor		AFUA_4G01330	1	ATTATGGCATTTGGATTTTACCATCTCGCCTGTATGCTCTTGGCCATCTACAAGCCATCG	NC_007197.1_:c351025-349183
CUST_8109_PI396326364	0.0320015	0.0123886	2.35273	up	10.1376	10.107	9.09075	10.2754	8.30388	8.74891	8.60447	9.01617	hypothetical protein		AFUA_5G10940	1	CCTGACGCAGATAACACTCACTATAAGTTTGACTACGAGTTGGGATACGTTGCTGTTCCA	NC_007198.1_:2801133-2803373
CUST_1071_PI396326364	0.00180624	0.000155	32.7011	up	13.5985	13.4861	12.9815	14.5512	8.39819	8.43081	8.70542	8.95789	alpha-galactosidase		AFUA_5G13830	1	TGTTTGACGGAGGGAACTGGAATATCTCAATGTGGGTTTGAGCGAGATAGTCAGGTATTC	NC_007198.1_:3631406-3633004
CUST_4612_PI396326364	0.00974091	0.00232649	1.62837	up	17.2616	17.2242	17.2686	16.9773	16.578	16.1642	16.5573	16.6185	cytochrome C1/Cyt1		AFUA_1G02070	1	TCTGTCTGGGTCAAGCGCTACAAGTGGGCCCCCATCAAGACGAGAAAGATCGTGTACAGC	NC_007194.1_:611102-612423
CUST_4914_PI396326364	0.00344978	0.000461	1.66832	up	11.9194	11.9128	11.831	11.649	11.173	10.8649	11.2325	11.0883	methyltransferase-like protein 1		AFUA_4G12280	1	ATTACCGATGTGGAAGAGTATCATCATTGGATTCTGAGGCATTTTGGGGTGGAGTTGGGA	NC_007197.1_:c3218611-3217418
CUST_3111_PI396326364	0.0109429	0.00273686	1.75311	up	14.7743	14.7376	14.3628	14.8196	13.7339	14.2111	13.6428	13.867	cAMP-dependent protein kinase-like		AFUA_1G06400	1	AAGAACAACGACGGCGGTGAGCCGGGCATCTTTAACGTTGATGATAATTTTGATATGTGA	NC_007194.1_:c1839393-1836728
CUST_5707_PI396326364	0.0239867	0.00834428	1.69821	up	13.8654	13.5054	14.0507	13.4222	12.6108	13.1164	12.8888	13.1717	C6 sexual development transcription factor NosA		AFUA_4G09710	1	ACCAGCCAAGTAACCTCAACCTGGTCGCAGCAGTTGCAAATACTTTGAACTATATTCCCT	NC_007197.1_:c2527018-2524828
CUST_3818_PI396326364	0.000875	4.74e-05	21.7137	up	13.1074	12.363	11.9458	11.7446	8.00157	8.34151	7.60593	7.44966	DUF341 family oxidoreductase		AFUA_3G01420	1	CCATCAAGGTCCACGTCGATAGTACACAGCAAGGCCCACGATATTCCTAACGATAAAAAA	NC_007196.1_:c362051-361276
CUST_8461_PI396326364	0.002183	0.00022	1.60832	up	11.528	11.4747	11.5835	11.7478	10.9094	11.0658	10.7657	10.851	hypothetical protein		AFUA_4G10970	1	TGTTGAAGAACGCAACAATTTGCGTTCAGAACTCCGCGCTTCTGGGTTTGAGAAGGTAAT	NC_007197.1_:c2860632-2857935
CUST_9371_PI396326364	0.00957405	0.00225551	1.80415	up	12.2529	12.3313	12.2842	12.3592	11.3248	11.3102	11.4548	11.7325	small nuclear ribonucleoprotein SmD1		AFUA_2G05110	1	TTGATGAAATGCGCCAATGAAACGGTGACGATTGAACTGAAGAATGGCACAATCCTCCAC	NC_007195.1_:c1403645-1403098
CUST_864_PI396326364	0.00199143	0.000185	4.91178	up	13.4634	13.386	13.8633	13.8335	11.7347	10.7873	11.4444	11.3948	a-pheromone processing metallopeptidase Ste23		AFUA_5G02010	1	TCATGCGAAGCAACTTGGCATTGAAACTGTCGAAAAGGATTCCAAGCCTGTGACTAATGG	NC_007198.1_:514467-518140
CUST_5917_PI396326364	0.00505793	0.000858	1.96231	up	14.8743	14.8124	15.0906	15.2429	14.3037	13.7339	14.1043	13.9879	C6 transcription factor OefC		AFUA_3G09670	1	TACCAAAACCGAAGACAGCTGGGACTGGGAGAAGATCATCAACGATATGAACATGGACTT	NC_007196.1_:2467154-2469301
CUST_6921_PI396326364	0.0480448	0.0213832	1.69014	up	11.794	11.8686	11.8154	11.6777	11.2518	10.5303	11.0224	11.3225	tRNA-guanine transglycosylase family protein		AFUA_5G03470	1	ATAACCACCACATCATGGACAAGTTCTTCTCCGCTATCAGAACGAGTATCGAGCGAGAAA	NC_007198.1_:937711-939325
CUST_6750_PI396326364	0.00312147	0.000393	4.92347	up	15.7563	15.759	14.9029	15.9203	13.3289	13.6489	13.0069	13.1551	DUF833 domain protein		AFUA_2G09530	1	AATGGAAGAGTGAGATACTTTGAACGGGATAGGTCATTTGAATTCCACGTCAGCCGATAA	NC_007195.1_:c2441140-2440115
CUST_4511_PI396326364	0.0161736	0.00476306	1.98414	up	14.4206	13.8661	14.3791	13.7448	13.2835	13.3747	13.0207	12.7777	DUF52 domain protein		AFUA_2G03970	1	GAGAATTTTCTTGATGTCATACAGAGAACAGGTAATACGGTATGCGGCCGTCATCCCATT	NC_007195.1_:1078769-1080097
CUST_4012_PI396326364	0.0162582	0.00481498	1.68335	up	14.5894	14.2861	14.1082	14.6571	13.7144	13.7711	13.6825	13.4675	hypothetical protein		AFUA_1G11500	1	CCGGTCAAAAGTGATGCGCCTTCTACTGCACTTCCAAATCCAAGTATGACGAATCCTATT	NC_007194.1_:3037340-3038581
CUST_3120_PI396326364	0.00156434	0.000122	2.03429	up	15.1412	15.3046	15.3971	15.0056	14.1142	14.0153	14.3114	14.3096	hypothetical protein		AFUA_4G12540	1	TCAGTTTGAGGAGTTTGAGAGGGGCCATGATGAGGAGAAGATCTTGGGGATTCTGAGGAA	NC_007197.1_:c3286003-3285389
CUST_3857_PI396326364	0.000279	5.82e-06	2.56464	up	10.8224	10.5922	10.864	10.7415	9.4071	9.33389	9.57753	9.26651	hypothetical protein		AFUA_6G09830	1	TTCAAGCTAGAATGCTCGGGATATCTACTGCTTTACCCTCCTATAACGAAGTGAGTGGTG	NC_007199.1_:c2415074-2414403
CUST_7183_PI396326364	0.0196293	0.00634336	3.70474	up	12.3217	12.1385	10.9851	12.5887	10.4683	10.4658	9.77003	9.77233	hypothetical protein		AFUA_4G02710	1	TTGGCGATTGGAATGATGCTTGCTTACTGTCTCGCATCATGTGACTCATTTTCTTGGTGA	NC_007197.1_:747494-748336
CUST_5496_PI396326364	0.0280437	0.0103875	1.6808	up	15.1954	15.2228	15.3461	15.1047	14.6929	14.7033	14.0846	14.3916	DUF814 domain protein		AFUA_2G09170	1	TAAGGCATGGAGGGATACGGAGATCATTAACACTGTGCCTGTTCCAAAAGTCCGCATTAT	NC_007195.1_:c2353198-2349676
CUST_5059_PI396326364	0.0245162	0.00862269	1.78044	up	12.2234	12.1415	12.3855	12.0114	11.4824	10.885	11.6405	11.425	nitrilase family protein (Nit3)		AFUA_6G13230	1	TATTGATATCCCGGGGAAGATTACGTTCAAGGAAAGCGAAGTACTCTCGCCTGGAAATCA	NC_007199.1_:3353389-3354334
CUST_7780_PI396326364	0.0104314	0.00254989	1.85921	up	13.9167	14.2022	14.2613	14.5451	13.0136	13.628	13.328	13.377	microtubule associated protein (Ytm1)		AFUA_4G07630	1	AGTGCGGGAGAGGATAAGAGAATTCAGATCAACCGGGGCGAAGGCGTATTGTCCGCATAA	NC_007197.1_:1981445-1982978
CUST_1586_PI396326364	0.00218193	0.000219	2.46897	up	15.5476	15.5649	15.8251	15.6238	14.5263	14.0507	14.2633	14.5054	40S ribosomal protein S5		AFUA_1G15020	1	TTTGCTGACTCGGATTTACAAATATAGCGACTACATCCAGATCCGCAACCCCGTCTACAT	NC_007194.1_:4039457-4040397
CUST_970_PI396326364	0.00148753	0.000115	9.40228	up	10.3805	10.5664	9.76048	9.91023	7.01472	6.80747	7.07858	6.7848	hypothetical protein		AFUA_1G16060	1	ACTAAAACGGGTTCGTATTCAGCCTCTTTGGTTTTGGAAGCTGCTCATTAGTTCGCAGCA	NC_007194.1_:c4370080-4368859
CUST_1590_PI396326364	0.00693375	0.00139467	1.62556	up	14.6381	14.6747	14.5433	14.6597	13.8989	13.7634	13.906	14.1437	kinesin family protein (KinA)		AFUA_6G14220	1	ACTTACTCAGGCAAATCATCGGTTTGAGGCTCAACTCACTGCTGTTAAAGAGAGACTGGA	NC_007199.1_:3617825-3620760
CUST_4365_PI396326364	0.00751729	0.00158476	1.89282	up	17.6688	17.5818	17.1377	17.6792	16.4703	16.8162	16.4319	16.6669	ubiquitin conjugating enzyme Ubc8		AFUA_6G09160	1	TAAAAGAATACGTGGCTAAGTATGCTAGCAAAGAGGCAGTTGATGAAGCGGGAGAGGATA	NC_007199.1_:c2174009-2172909
CUST_9052_PI396326364	0.0235151	0.00810942	1.55088	up	13.2835	13.2435	13.7954	13.4679	12.9449	12.5551	12.9666	12.7915	gamma-tubulin complex component GCP4		AFUA_2G15750	1	GAAAAACAGCTGGAGTTGATCAACTTCTCATGAAGCTGGACTTTGGGCATGCCAATGGAA	NC_007195.1_:c4161972-4159420
CUST_8652_PI396326364	0.0042478	0.000645	2.19953	up	14.8203	14.8146	14.9594	14.7901	13.8647	13.4743	13.5961	13.9005	60S ribosomal protein L27a		AFUA_3G05600	1	TTTTCGAAGACAAGAAAAGCTCGCGGTCATGTGTCGGCCGGTTACGGTCGCGTTGGCAAG	NC_007196.1_:1361310-1362104
CUST_7364_PI396326364	0.00183186	0.000161	3.68793	up	8.47509	8.66365	8.68526	8.051	6.5984	6.77713	6.39252	6.57571	short-chain dehydrogenase/reductase familyprotein, putative		AFUA_2G00460	1	TCGAAGATGGCTGGTTCTGGGGTCGTTCTGAACATGCTCCAGCCTGGGATGTGTCATTCG	NC_007195.1_:c101055-100348
CUST_4088_PI396326364	0.0342638	0.0135881	1.62049	up	13.0704	13.2681	12.5857	13.0872	11.9303	12.5818	12.2902	12.4234	hypothetical protein		AFUA_2G05680	1	ATTGGAGTCATCGTCATCACACAAGAGGACGAAGAGTACTGGGAACATTTTGCAGAGGAT	NC_007195.1_:1588053-1589891
CUST_2880_PI396326364	0.029742	0.0111834	1.52828	up	12.5381	12.7254	12.7277	12.7398	12.2159	11.6955	12.1882	12.1837	chromatin remodeling complex subunit (Arp9)		AFUA_3G02330	1	ACTTTGAAGCCTCCTGAATATTTCCCTGAGTGGAAAGAACAAAGCAACACCAACGCACCA	NC_007196.1_:c582174-579969
CUST_4041_PI396326364	0.0047732	0.000783	1.64479	up	16.0857	15.8677	16.1115	15.8853	15.2355	15.1768	15.5237	15.1425	acyl-CoA dehydrogenase		AFUA_1G14850	1	ACAAGTAACATTCAGCTGCAGACAATTGCTAAGCTCCTGCAAAAGCAGTACACTAAATAG	NC_007194.1_:3980051-3981525
CUST_6059_PI396326364	0.0218912	0.00735085	2.7387	up	9.51498	9.61304	8.39659	9.29914	7.70643	8.16091	7.6131	7.52935	C6 transcription factor		AFUA_2G00470	1	TCAAGAGCTCTCATGGCATTTCTTCGTCACAGCGAAGATGGAGAGATAAGAAGTGTTGTA	NC_007195.1_:c102655-101402
CUST_4425_PI396326364	0.00612783	0.00114539	2.41036	up	13.1274	13.1348	13.4938	13.1757	12.4207	11.7082	11.827	11.8987	HET-C domain protein HetC		AFUA_2G15840	1	ATTCCAGGCATATCCAATTTGAGCAAATTAGAGAGTGCCTTCTCTAGTTTCCTGCCGGGT	NC_007195.1_:c4185856-4183251
CUST_4509_PI396326364	0.00402283	0.00059	2.0625	up	7.9524	8.11627	8.03169	8.44858	7.11653	7.1627	6.92341	7.16872	hypothetical protein		AFUA_6G10350	1	ATGAAACTGGAAAATCGAGAGATGATGGTACTCTCGTTCACGACCTGATGGAGTATGGTG	NC_007199.1_:2557630-2557809
CUST_2774_PI396326364	0.000522	2.04e-05	114.102	up	16.6603	16.59	16.8855	16.6887	9.28424	10.1671	10.201	9.83539	nitrilase		AFUA_8G01780	1	ACTTGCAAAACATTGATTATGCCAAGGCGATAGCTGATCCGGTAGGTCATTACTCACGAC	NC_007201.1_:c466824-465732
CUST_7471_PI396326364	0.0234176	0.00806364	1.59476	up	11.8542	11.93	12.2108	12.3245	11.3644	11.0837	11.4673	11.7107	ribosome biogenesis protein Urb1		AFUA_5G10840	1	TTCTATGACTCACCTACTGTGGGAGTCTCTGCCAAAAGGAAGATTTTGCATCTCCTGTAC	NC_007198.1_:2771062-2774648
CUST_561_PI396326364	1.81e-05	6.58e-08	215.829	up	14.7253	14.8002	15.28	15.0483	7.03251	7.1542	7.27595	7.37606	Pfs, NB-ARC and Ankyrin domain protein		AFUA_8G06400	1	GATGCAGCAAAGAGAAGTGAGGCAATAATCAAGCTGCTAAAACCTCCTACGGTTTTATGA	NC_007201.1_:1539559-1542873
CUST_7473_PI396326364	0.000359	9.64e-06	1.58418	up	12.6145	12.561	12.7032	12.6851	11.9612	11.9351	12.0372	11.9753	transcription factor TFIIIB component		AFUA_6G04400	1	AAACGGATTGAGGAACAACATGCAAAGGAAAAGCAGGCTCAGGAGGATTTGCTTCGAAAT	NC_007199.1_:1007321-1009137
CUST_2195_PI396326364	0.0299511	0.01129	2.34597	up	13.5023	14.2476	13.2119	13.4384	12.4234	12.4134	12.3174	12.3253	polyglutamate biosynthesis protein		AFUA_5G11250	1	TTCAGGTGACGTTGTTGGATCCGGATGATGATGATCATCTCTGGGTGAAGAGGAAGATTA	NC_007198.1_:2882073-2883299
CUST_5036_PI396326364	1.64e-05	5.18e-08	172.611	up	11.4271	11.7599	11.739	11.978	3.84283	4.40327	4.45413	4.47819	Hsp70 family chaperone		AFUA_7G08575	1	TCGATTACTTCGTAGTACCGTACAAGCTCGTGATGACACCTACATCGGCCTCTTTACTAT	NC_007200.1_:1997199-1999499
CUST_595_PI396326364	0.00926264	0.00214817	1.52619	up	10.2026	9.99402	10.1521	9.87667	9.41358	9.46573	9.5066	9.39973	hypothetical protein		AFUA_1G09720	1	ATCGCTAGAAGTTTCATGGAGAAAGAAACAATCAGAAATGGATGCTGCCTTGGCGCCTTG	NC_007194.1_:2518232-2519072
CUST_7962_PI396326364	0.0360639	0.0145492	1.60891	up	11.5995	11.7548	11.8674	11.6955	11.1584	10.6479	11.0022	11.3644	ATP dependent RNA helicase		AFUA_2G07950	1	TTTGAACATCGAAGACATCAAGATGCAGCTCATAGTTTCCCTTGCAGATGCAGGGCTTCT	NC_007195.1_:c2038684-2033855
CUST_480_PI396326364	0.018706	0.00590705	1.61606	up	14.2097	14.3044	14.7923	14.4875	13.788	13.7149	13.9901	13.531	ubiquinone/menaquinone biosynthesis-relatedprotein		AFUA_3G10140	1	TCTGCTTGAGCATGGTCGGTCATACTACGACTGGCTAAACAATATCTTGGACAATTTGGC	NC_007196.1_:2612530-2613336
CUST_797_PI396326364	0.0388185	0.0160837	1.76973	up	14.8461	14.3749	14.8124	15.2667	14.4982	13.9052	13.7682	13.8344	flavin containing polyamine oxidase		AFUA_5G09720	1	GATTATAGTGCAGTCAATGGCTGGATTTCCAACAGTTTCTATGATTACAATGATGAATAG	NC_007198.1_:c2516048-2514367
CUST_7968_PI396326364	0.0153514	0.00441732	1.52705	up	14.6644	14.6285	14.3322	14.2529	14.0518	13.6689	13.7583	13.9561	26S proteasome regulatory subunit S5A		AFUA_2G15070	1	TAACGTCTCGATCGATGTCATTGCCTTTGGAGACCTGGAGTCCGATCAAACCAAGAAATT	NC_007195.1_:3981707-3982733
CUST_6889_PI396326364	0.015341	0.00441112	1.50277	up	17.7685	17.9605	18.1995	18.136	17.4677	17.3339	17.537	17.3755	tropomyosin		AFUA_7G04210	1	AAGTATGCTGAGTTGCAGAAGGATCTCCACGACTTGGAGGTTTCTATCAGCAACGTGTAA	NC_007200.1_:952083-952611
CUST_4980_PI396326364	0.0126175	0.00336609	3.63284	up	13.241	13.2058	13.3825	13.0221	10.6315	11.4658	11.5012	11.8085	extracelular serine carboxypeptidase		AFUA_2G17330	1	ACTTCATGCCGGGATCAAGCGTTCCAAAAGATAGACTGCCTCTTATCTCTCGTTTGATCA	NC_007195.1_:c4638062-4636344
CUST_4951_PI396326364	0.00248753	0.000269	2.31894	up	16.0208	16.0572	16.4521	16.1332	15.0285	14.8213	14.9836	14.976	60S ribosomal protein L19		AFUA_2G07970	1	TTCAAGCACAAGCGCGCTCTGATTGAGCACATCCAGAAGGCCAAGGCTGAGAGACAGCGT	NC_007195.1_:2048177-2049081
CUST_950_PI396326364	0.00128974	8.97e-05	1.91591	up	13.5817	13.5029	13.3299	13.3063	12.4251	12.5637	12.4273	12.5526	autophagy protein Apg12		AFUA_6G09165	1	TGTTTCAAGACGGATGATCAATTGATTGTCTCGTACTCTATGACGCCAGCATTCGGTTAA	NC_007199.1_:2175087-2175756
CUST_244_PI396326364	0.0105649	0.00260118	1.83522	up	14.8569	14.7941	14.9427	14.8685	14.1521	13.6846	13.9837	14.138	N-terminal acetyltransferase catalytic subunit(NAT1), putative		AFUA_4G11910	1	TGAATTCGAAAAGCTGCTGCCCAAATCGCAGAATCTCGAAGAGTGGAACAACTCTTTCTT	NC_007197.1_:c3141677-3139017
CUST_5017_PI396326364	0.00286306	0.000342	1.94457	up	14.2797	14.4592	14.499	14.2422	13.5271	13.1348	13.4214	13.559	homocitrate synthase		AFUA_4G10460	1	AGATTATCAACCCTGCCGATTTTGGTATGACCAGATACGTTCACTTTGCTTCGCGCTTGA	NC_007197.1_:2738274-2739913
CUST_1913_PI396326364	0.019189	0.00613099	1.70296	up	14.6408	14.8237	14.9792	14.4052	14.0299	13.5607	13.974	14.212	pyridoxine		AFUA_2G08580	1	AAAGAGACCGGTGATATCGTTGCAGTCAAACAGGGTAATGTGTTCGGAACAAGCTTTCAC	NC_007195.1_:c2204360-2203495
CUST_98_PI396326364	0.00544411	0.000964	2.73579	up	8.91594	8.49839	8.61764	9.30773	7.64877	6.94075	7.54225	7.4001	C2H2 finger domain protein		AFUA_3G14090	1	AACTTTTATGACTCACGAAGAAGCCATGTTGAAGGATATTACTGCCACGCCACTTGGGAG	NC_007196.1_:3747513-3749380
CUST_9212_PI396326364	0.000402	1.28e-05	3.49077	up	10.774	10.8381	11.1929	11.1117	9.21171	8.92639	9.25526	9.30914	C2H2 finger domain protein		AFUA_6G12020	1	AGTTGCATTGCTGACGGGTGGATTAATATGTTGGATGTACGATCGATTAGGTGGAGAAGC	NC_007199.1_:3004871-3007670
CUST_3840_PI396326364	0.00189178	0.000171	1.6645	up	15.81	15.8046	16.0318	15.7514	15.2129	15.0465	15.1348	15.0633	Hsc70 cochaperone (SGT)		AFUA_1G09830	1	GGTGGCGGAATGCCTGACATGTCTAGCTTGATGAGCGACCCAAGCCTTGCGGAGATGTAA	NC_007194.1_:2550815-2551885
CUST_4877_PI396326364	0.00541452	0.000958	3.12329	up	13.3895	13.433	13.8362	13.4773	11.771	11.4077	12.1076	12.2775	copper amine oxidase		AFUA_3G00680	1	TCCAGATGATCTGCACTGTGTCCAACTACGAGTACATCTTTGCCTTTATCTTCGACCAAG	NC_007196.1_:c153549-151397
CUST_5656_PI396326364	0.00586723	0.00107114	2.31031	up	11.4066	11.0735	11.1045	11.1414	10.252	9.57453	9.97213	10.095	hypothetical protein		AFUA_4G10880	1	TTATCTGGTTCAGCTGGTTTATCTGAAAACTCGACTGTGTTCTTTCTGGGCTGAAGCGGT	NC_007197.1_:c2841513-2841165
CUST_1082_PI396326364	0.000655	2.93e-05	41.4654	up	11.3334	11.3745	11.1489	11.4715	6.09865	6.34935	5.4016	5.98329	serine-threonine rich protein		AFUA_8G06150	1	TCAATAACGGCTCCCCTTGGTGCAAGCTTATTCACTGTCTTTGCTATGATGGTGTTATTG	NC_007201.1_:c1465145-1464090
CUST_6846_PI396326364	0.0277305	0.0102353	1.74384	up	9.29722	8.70696	8.51103	8.71066	8.01975	8.00157	7.7465	8.24899	nuclear localization protein NPL6		AFUA_1G06410	1	TGTACAAGATCATCATCGACGATGAGGCCAAACGAGATCTCATCGATCGAGAGATTATCC	NC_007194.1_:1843290-1845168
CUST_1533_PI396326364	0.000347	9.12e-06	11.1135	up	11.182	11.2052	11.4498	11.3167	7.98407	7.44966	7.8156	8.00739	hypothetical protein		AFUA_1G16580	1	GCGCAAGTCATGCAGCAGCAACAACAGCAGAATATGATGCACAATGCCATGGGGAAGTAG	NC_007194.1_:4492020-4495003
CUST_5130_PI396326364	0.000412	1.4e-05	2.035	up	9.78814	9.88022	9.78576	9.98308	8.88595	8.81555	8.8626	8.77297	hypothetical protein		AFUA_2G13840	1	GGTGATACCTCCTCGGTAACTTGTACTTGGAAGATATACTCTGTAGTACGTAGAAGATGA	NC_007195.1_:c3614022-3613696
CUST_154_PI396326364	0.000244	4.49e-06	4.52627	up	12.5149	12.5318	12.6369	12.3336	10.3901	10.3271	10.3317	10.2549	acyl-CoA thioesterase II		AFUA_1G15170	1	GAGCCTGCTCGTGCGAAGATTTAGCGGTTACTGGACTAGACCTGTTTCCATTTCTTTTTT	NC_007194.1_:4082129-4083544
CUST_8624_PI396326364	0.00705079	0.00142993	7.09332	up	9.87266	9.54692	9.41429	9.905	7.52935	6.05789	6.6555	7.19028	alpha-glucosidase		AFUA_1G16250	1	TATGACACTCACAACCTTTATGGTACCATGATGAGTTCCGCTTCTCGCAATGCCATGCAA	NC_007194.1_:c4421606-4418653
CUST_9307_PI396326364	0.00679283	0.00134728	10.1668	up	10.1418	9.99931	11.1275	11.2843	7.21756	7.1476	7.27713	7.52754	C6 transcription factor		AFUA_7G00130	1	AACTCGATCTGGATTCGTTGCTGTCACAGTTCGATATTCAGGGCCAGCCGCTGCTTGCCG	NC_007200.1_:c31892-29421
CUST_4006_PI396326364	0.00368184	0.000514	2.23445	up	18.936	18.7959	18.4907	19.0973	17.8265	17.7198	17.7758	17.3581	NAD-dependent formate dehydrogenase AciA/Fdh		AFUA_6G04920	1	AGAAGGGCTCTTGGCTCGTCAACACTGCCCGTGGTGCTATTGTTGTCAAGGAGGACGTTG	NC_007199.1_:1161764-1163212
CUST_8860_PI396326364	0.0257424	0.009217	1.91784	up	9.47308	9.43518	10.2244	9.79486	9.04673	8.33817	9.04264	8.74205	FAD dependent oxidoreductase superfamily		AFUA_3G02360	1	CTATAAATAGATGTGAGAATGGTATCACAAGGGGAGGAGTCTTTGTTGCGTCAGGTCATG	NC_007196.1_:586089-587457
CUST_5489_PI396326364	0.00949036	0.00222151	1.51858	up	11.863	11.79	11.8728	11.7164	10.9779	11.2044	11.3277	11.3214	mRNA cleavage factor complex II protein Clp1		AFUA_5G11400	1	TCAGATGAAGACGAGGACGAATACGATCCGTCTCAATTTGGTGCCAGTGATACATTCCTT	NC_007198.1_:2929281-2931108
CUST_5149_PI396326364	0.0068953	0.00138192	2.05695	up	9.76048	9.41562	9.71203	9.53082	8.58836	8.2072	8.58836	8.87302	TBC domain protein		AFUA_3G12470	1	TGACGATGTACAGATCGATATTGACGTCCCGAGAACGATTACCAGTCACATTATGTTCCG	NC_007196.1_:c3295587-3293041
CUST_3961_PI396326364	0.0107218	0.00265873	3.42034	up	12.2445	12.2137	12.9275	12.9763	10.7793	10.7222	10.926	10.8381	hypothetical protein		AFUA_3G06320	1	TCCGAGTTCCGTGAACGATATGGAGCGAAACAGAAGCGGATTCAGGTTCTGGTATTTTAA	NC_007196.1_:c1566498-1565379
CUST_2053_PI396326364	0.00295121	0.000362	1.80133	up	16.997	17.1143	17.3695	17.3252	16.3127	16.1922	16.4192	16.4856	60S ribosomal protein L29		AFUA_1G03110	1	ATCAAGAAGCCTAAGACTCACCGTTACCCTTCCCTCAAGGGTGTTGACCCCAAGTTCCGC	NC_007194.1_:897008-897574
CUST_3263_PI396326364	0.00178825	0.000152	1.80464	up	12.5137	12.2108	12.4499	12.2634	11.3801	11.6119	11.5311	11.5078	zinc metallopeptidase		AFUA_1G06270	1	GGATGACACAGGATGCAACGTTTTAAGGCCAAGAAATAGTGTAGCAGATGTTGTGTGGGA	NC_007194.1_:c1804530-1803331
CUST_2531_PI396326364	0.000568	2.4e-05	3.72462	up	11.2588	11.0224	11.3177	11.4684	9.34897	9.27572	9.49919	9.35493	hypothetical protein		AFUA_2G01690	1	TTCTGAATAATGAGGAGCCGAAGAAATTCCATATCCATACGCTGTTAAGGACGCCCAACG	NC_007195.1_:c414817-413451
CUST_282_PI396326364	0.0387103	0.0160148	1.7137	up	9.13693	9.08247	9.85693	9.13693	8.31501	8.67523	8.36848	8.74608	porphobilinogen deaminase Hem3		AFUA_3G13120	1	AAGAAAAGCTCACCTCCGGTGAACTGGATGTCATTGTGCATTGTCTGAAAGATATGCCGA	NC_007196.1_:c3486119-3484963
CUST_4063_PI396326364	0.0285118	0.0106053	1.57651	up	8.30818	8.38936	7.8332	8.12991	7.25692	7.65771	7.32196	7.79714	hypothetical protein		AFUA_7G01700	1	AGTCAAATCAACCTATTTTCCCCGTGCAGAGGAGGCGCCTGAATTCGCGTCTCCTCGAGC	NC_007200.1_:455021-456680
CUST_1924_PI396326364	0.0457917	0.0201007	1.89538	up	13.319	13.3883	12.6936	13.8056	12.2324	12.6698	12.3643	12.2501	hypothetical protein		AFUA_2G00860	1	AACAATGAGTATTTGGTGCGCCCGGCCGAGGAGAGCGAGGAAGATTGGCGAGACGTCATT	NC_007195.1_:c195940-195353
CUST_7177_PI396326364	0.00252149	0.000278	2.71709	up	14.9819	14.8461	14.8555	15.3581	13.4995	13.46	13.7162	13.5976	MFS multidrug transporter		AFUA_1G06440	1	ATTCCGTTTGTTTTCTACAAATACGGGTATAAGATCCGCCGGAAGAGCGCGCTGATTATG	NC_007194.1_:c1849730-1847873
CUST_8431_PI396326364	0.00427918	0.000657	2.24079	up	12.8064	12.8294	12.8812	12.4056	11.8286	11.7364	11.227	11.4747	aldehyde reductase (AKR1)		AFUA_6G10260	1	TGATGTCGAAATCGATGACAGCATTTCCATTGTTGACACCTGGAAGGCCATGATCAAGCT	NC_007199.1_:c2540226-2538892
CUST_7383_PI396326364	0.00374236	0.000526	2.48642	up	18.2865	18.5523	17.8636	18.2865	16.6772	17.0877	16.9565	17.0112	flavohemoprotein		AFUA_4G03410	1	TTCATGACGGACATGCTGAATGTTCTCAAGTCCAAGGGCGTGAGCGAGGACCGCGTGAAG	NC_007197.1_:969137-970378
CUST_1843_PI396326364	0.00204233	0.000193	2.12081	up	16.2254	16.0582	16.3414	16.0456	15.3394	15.133	14.8923	14.9674	trehalose-phosphate synthase/phosphatase complexsubunit Tps1		AFUA_6G12950	1	TCAATAAATATACAAGCGCCTTCTGGGGCCAATCCTTTGTCACCGAGCTGAACAGAATAT	NC_007199.1_:3268958-3270783
CUST_4414_PI396326364	0.0129713	0.00351424	3.30654	up	18.2072	18.1833	17.9011	17.6749	16.6011	16.7441	15.5516	16.1683	hypothetical protein		AFUA_4G05900	1	AGTTCTGCTCCAAGTTTTATCAGCCAAATCTTCACCGAAAAGCGACCCCTCGATACTGTT	NC_007197.1_:1503158-1503745
CUST_3959_PI396326364	0.00208719	0.0002	2.2721	up	15.0087	15.0864	15.1543	15.5034	14.2278	13.7596	14.0132	14.0161	autophagy protein Apg9		AFUA_6G12350	1	TTGATTCAACAATTTCAAAGGGTAAACAAGGACAGTCGAGGACGCACAGCGGTTGGTTTA	NC_007199.1_:3110453-3113380
CUST_7553_PI396326364	0.000362	9.9e-06	209.237	up	13.3388	12.9661	12.9173	13.379	5.01247	6.19327	5.06543	5.49399	integral membrane protein		AFUA_8G01790	1	GAAAGGCACATGTATTAATGTTACTGTCTTTTTCTACTGCCACGCGGGCCTCAACATCCT	NC_007201.1_:467837-469109
CUST_8684_PI396326364	0.023307	0.00800528	1.9544	up	11.9591	11.794	12.154	11.7661	11.1489	10.3946	11.1848	11.078	eukaryotic translation initiation factor subuniteIF2B-gamma		AFUA_1G16660	1	TACGTATTTCCTTACTGGGTCAAGGAGATGGCTGTGCTGAACGAAAAGTTTGAGAGTGTC	NC_007194.1_:4525789-4527635
CUST_6887_PI396326364	0.0315351	0.0121786	5.08111	up	12.4602	11.9684	11.0768	13.3255	9.81299	9.96099	9.52422	10.1521	cytochrome P450		AFUA_5G14860	1	ATTGAACCAGACGACACCAGAGAATATTCGGTTTGTACGAGACAAACTTCTTCCACGGAG	NC_007198.1_:c3842320-3841640
CUST_150_PI396326364	0.0105907	0.00261006	14.5659	up	12.9099	12.2881	13.9628	11.5645	8.79414	8.9386	9.19014	8.34449	hypothetical protein		AFUA_6G03190	1	AGACAGGATGATTCAGAAGCGTTTGCGTTGGCCGTGGTTTGCTTTCTGGCTGGGGAATAG	NC_007199.1_:678426-679379
CUST_7792_PI396326364	6.58e-05	5.81e-07	5.11109	up	10.983	10.8956	10.7393	11.0312	8.55989	8.65729	8.45992	8.5575	ABC bile acid transporter		AFUA_5G08150	1	ATTTGCTTGCTGTTTTGGATCGCGTTCAATGGTTAGCACAATATGGTAGCACGTCCTCGA	NC_007198.1_:2063207-2067920
CUST_6186_PI396326364	0.0306417	0.0116783	1.75418	up	14.0715	14.237	14.3096	14.0975	13.541	12.9193	13.3362	13.6759	translation initiation factor eif-2b epsilonsubunit, putative		AFUA_6G12530	1	TTAGGGACCTTTTTGGTACATATCGCGAGGTTGTTGAACGGTGTATGTTCGATCGAGACA	NC_007199.1_:3161896-3164722
CUST_9149_PI396326364	0.00320488	0.000413	2.09916	up	16.2997	16.4156	16.7367	16.2619	15.6441	15.1275	15.3625	15.3005	hypothetical protein		AFUA_2G04460	1	TACAAGCTTGGCACACAAGGATGGGATGACCAGGGCTTGCAATTGAGCACAGCCGAGCGA	NC_007195.1_:1227745-1228732
CUST_3864_PI396326364	0.00664217	0.00130291	1.61306	up	13.5889	13.5777	13.6389	13.3821	12.9546	12.6444	12.7781	13.0513	Arp2/3 complex subunit (Arp2)		AFUA_1G13330	1	AAGATGTGCGAGGTCATGCTGGAACAATACAACTTTGGAGGCGTATACGTCGCTATTCAA	NC_007194.1_:3546428-3548027
CUST_1211_PI396326364	0.000454	1.62e-05	1.53098	up	14.5965	14.4918	14.5678	14.5921	14.002	13.9861	13.9542	13.848	actin cytoskeleton organization protein App1		AFUA_6G10890	1	CAACAGGCCATTGAAGACATGCAGAATGATTCCAAAACACATTCTGACCCAAAGGCATGA	NC_007199.1_:c2687721-2685220
CUST_3428_PI396326364	0.0302237	0.0114523	3.25644	up	14.356	15.1851	13.8329	15.1255	12.4032	13.8951	12.4659	12.9221	TfdA family taurine dioxygenase		AFUA_1G17170	1	GGGGAAGCGCCGTACCTGGACATCCACTCCAAGTCAAGGAAGGAGGCTTTGAGTGATTGA	NC_007194.1_:4680943-4682195
CUST_4297_PI396326364	0.0159224	0.00466265	1.60561	up	16.9009	16.8958	17.0112	16.9656	16.4369	15.9777	16.3635	16.2628	secretory pathway gdp dissociation inhibitor		AFUA_2G11150	1	AGAAGGACAACATCTTCATTTCCAAGAGCTACGATGCTACCTCCCACTTCGAGACAACAA	NC_007195.1_:2856183-2857972
CUST_7363_PI396326364	0.00419014	0.00063	2.19982	up	16.0582	15.9897	16.3588	16.4818	15.3785	14.8065	15.2047	14.9492	hypothetical protein		AFUA_5G04180	1	GGCAAAAATATGGAATATCGAGTTACCAGTATAAGCCCGCACGATCCCTTGGGTATTGTG	NC_007198.1_:c1113785-1111437
CUST_9184_PI396326364	0.00129287	9.18e-05	3.47279	up	10.2418	10.2821	10.7951	10.234	8.34449	8.74205	8.66229	8.61984	alpha-L-rhamnosidase C		AFUA_3G02880	1	GTCGGCGAGGGTTTTGAAATACAGGGAGGGCAGGCATTCACCCTTCAACAGAGCAGATAG	NC_007196.1_:769215-771717
CUST_9559_PI396326364	0.00171403	0.000143	2.16484	up	13.628	13.5197	13.6314	13.2207	12.4469	12.2358	12.5983	12.2617	beta glucosidase		AFUA_6G08700	1	TCACTCGCAAGGATATCAGTGTTTGGGATGTGGTGGTGCAGGACTGGAAGGCGCCTGTTC	NC_007199.1_:c2061877-2059161
CUST_6896_PI396326364	0.0111171	0.00280062	2.01957	up	15.1115	14.9605	15.4834	15.083	14.4503	13.8205	14.3872	13.9242	thiosulfate sulfurtransferase		AFUA_7G01370	1	TTGAGACTGCTTTGAATGTGGCAGATTATGGAAATCCCAGTCTTCGGAGGGTTTATGACG	NC_007200.1_:c359000-357918
CUST_5446_PI396326364	0.0126783	0.00338879	1.76359	up	12.5176	12.6967	12.8522	12.9984	11.943	11.5835	12.0496	12.2148	DNA polymerase epsilon subunit B		AFUA_2G06190	1	CGACATGTATGAGATGGGTTGAGTATGATATATTGAAAAATCGAGGGCGTGTGAAAGAAG	NC_007195.1_:c1762130-1759842
CUST_5303_PI396326364	0.0224506	0.00761876	1.72229	up	11.9555	11.8719	12.4291	12.4521	11.5102	11.0455	11.5657	11.4498	U3 small nucleolar RNA-associated protein Utp11,putative		AFUA_1G14580	1	AGTCGTTTGGTGAATTGCAGAAGAAGCAGCTACAGAAAAAGTCGCAGAAGCAACTTGAGG	NC_007194.1_:c3896469-3895509
CUST_8036_PI396326364	0.00629465	0.00119749	1.51715	up	9.52092	9.52263	9.84146	9.72549	9.20319	8.94499	8.95789	9.09895	hypothetical protein		AFUA_4G12200	1	CAGAAAGTATTCTGAAAGAGGATTCACAGAATCTCTCTGAATGGCTGGCAATGGTAGCCC	NC_007197.1_:3198363-3199922
CUST_5302_PI396326364	0.0030446	0.000378	2.49525	up	9.87667	9.42702	9.92713	9.95199	8.56679	8.28881	8.56119	8.48929	C6 transcription factor		AFUA_5G00290	1	ATTGGTGAAATAGAAGAGCTACAAAATCACCAGTGGTCCGACATAGACCATACCAGCGAG	NC_007198.1_:c83670-81415
CUST_422_PI396326364	0.000132	1.63e-06	2.93408	up	14.3086	14.2856	14.1473	14.3865	12.7054	12.6136	12.6961	12.9013	hypothetical protein		AFUA_3G12690	1	TTGGTCTATCATGTTGGAGGTCTCCGAATCCTCTATGAAGCCTGTTAACCAGGAGACTAT	NC_007196.1_:c3367936-3366055
CUST_4128_PI396326364	0.00891836	0.00203372	2.02302	up	11.1078	11.0465	11.1854	11.1265	10.0244	9.83019	10.1786	10.367	U1 small nuclear ribonucleoprotein 70 kDa		AFUA_5G13480	1	TCTTGATCCCAAAAATGGAATCCGAATCAAGGATCGACGTGTTTTGGTAGATGTGGAACG	NC_007198.1_:c3542030-3540676
CUST_2854_PI396326364	0.0129503	0.00350049	1.66891	up	9.56546	9.84075	9.95439	10.0316	8.83909	9.15958	9.03085	9.4071	small nucleolar ribonucleoprotein complexsubunit, putative		AFUA_2G05930	1	TATTCACAGACTTAAGGATGTTGGCAAGGATCAGCCATCTTCCATCGACTCGCTCATGTT	NC_007195.1_:c1668639-1666605
CUST_2244_PI396326364	0.0182557	0.00571935	1.76991	up	14.6111	14.7421	14.6747	14.7574	14.0421	13.4963	13.9216	14.0307	vacuolar morphogenesis protein AvaB		AFUA_7G05790	1	ATCTGTGGGATTTGCCATAAGCGACTTGGTGGAAGTGTGATTGATGTTTTCCCCGAGTAA	NC_007200.1_:c1420089-1416855
CUST_4390_PI396326364	0.0254961	0.00910499	1.55784	up	9.85593	9.77986	9.42867	9.34716	9.13252	8.85856	8.70277	9.15958	hypothetical protein		AFUA_5G05910	1	TCTAAATTTACGGCCGTTTTCGAAAGATAAGCCTTCCGGGGTCATTGTAAGGCGCAAGAA	NC_007198.1_:c1389413-1387406
CUST_8932_PI396326364	0.00318494	0.000408	2.21546	up	12.6329	12.6136	12.7553	12.5747	11.621	11.2106	11.5515	11.6029	calcineurin Ca2+-binding regulatory subunitCnaB		AFUA_6G04540	1	ACAGTTATTAGACAACATTGTCTCGGCTTCGAATTTCGACAGAGATGAGGTGGACAGGCT	NC_007199.1_:1050741-1051517
CUST_5053_PI396326364	0.000239	4.29e-06	3.20761	up	15.6574	15.4499	15.7091	15.4438	14.0045	13.8056	13.8906	13.8335	mitochondrial dihydroxy acid dehydratase		AFUA_1G03550	1	AACACGATAAACATGCATGTCTCAGATGAGGAAATCCAGCAGCGACTGAAAGAGTGGAAG	NC_007194.1_:c1027375-1025678
CUST_6857_PI396326364	0.000229	4.04e-06	2.16938	up	13.4648	13.4163	13.5916	13.4625	12.497	12.3076	12.2709	12.3904	DNA repair and transcription protein (Xab2)		AFUA_5G11910	1	GAGATGCTTCGTATCAAGCGAAGTGTTCAGGCACAGTACAACACCGATGTCAACTTCATT	NC_007198.1_:c3083286-3080506
CUST_5231_PI396326364	0.00388206	0.00056	2.17751	up	16.5208	16.5114	17.0402	16.683	15.5057	15.3663	15.8942	15.4986	succinate-semialdehyde dehydrogenase		AFUA_3G07150	1	TTTACCAAGAATATTGACCGTATGTGGCGGATGTTGGAGAATCTTGAGGCGGGCATGATT	NC_007196.1_:c1796435-1794834
CUST_6919_PI396326364	0.00386724	0.000556	1.57893	up	17.1029	17.3099	17.4422	17.3755	16.6603	16.5065	16.7193	16.7088	proteasome component Pre9		AFUA_6G08960	1	ATCTACCACCATCTGTGGAATGCGGACGAGATCAATGCTTTATTGAAGGAACATGGCTTG	NC_007199.1_:c2134144-2133139
CUST_5469_PI396326364	0.00116349	7.65e-05	2.5908	up	12.5439	12.483	12.7262	12.8371	10.9634	11.3207	11.4422	11.3702	hypothetical protein		AFUA_3G09040	1	ATGATGAAATTCATCAGAATAACCAAAGATGGTGGGAAACAGCCGTCGGCTTTTCCACCC	NC_007196.1_:c2304728-2304072
CUST_5879_PI396326364	0.000378	1.08e-05	1.98588	up	14.5913	14.53	14.7302	14.7188	13.8128	13.5817	13.6245	13.5921	proteasome component Pre1		AFUA_4G07510	1	ACCAAGGATGGCGTCAAGGAAGCAGAGATCGATAATGATAGAATAGTCAAGAGTGCTTAA	NC_007197.1_:1945965-1947104
CUST_2512_PI396326364	0.00208719	0.000199	1.82421	up	15.5649	15.5377	15.6223	15.7232	14.69	14.5632	14.8649	14.8609	isopentenyl-diphosphate delta-isomerase		AFUA_6G11160	1	TTCACTCCCTGGTTCAAGTTGATTTGCAATTCGATGTTGTTCGAGTGGTGGAGTTACCTC	NC_007199.1_:c2753055-2752098
CUST_1223_PI396326364	0.00283314	0.000334	3.23945	up	8.29553	7.79714	8.06854	7.81332	6.24059	6.36301	6.23067	6.35726	hypothetical protein		AFUA_6G02640	1	ACTAGCGACCGCGGCGATTATTTCGAATGCGTAGAAAACAAAGCTCTAGCGTTCACTTAA	NC_007199.1_:c513395-513117
CUST_4174_PI396326364	0.00580859	0.00105435	2.80185	up	10.8209	10.8987	11.0401	10.8987	9.13848	9.39492	9.34716	9.83228	C6 transcription factor		AFUA_2G03430	1	TTTGGAACCATGGATGGCTTCCCCTTTGACATGACGGGAATTTGGGATGTATCTGTCTTT	NC_007195.1_:c904095-901753
CUST_2034_PI396326364	0.00117746	7.8e-05	1.95229	up	17.8964	17.9992	17.9473	18.1396	17.1846	16.8438	16.9904	17.1029	60S ribosomal protein P0		AFUA_1G05080	1	ACTCTCTCATCAACGGCTACAAGAAGGTCCTCGCTGTCGCCATCGAGACCGACTACAGCT	NC_007194.1_:1454060-1455134
CUST_5210_PI396326364	0.0332932	0.0130826	2.5262	up	9.5126	9.16393	9.34897	9.17816	8.22018	8.55585	7.8038	7.27595	hypothetical protein		AFUA_3G12680	1	ATGTTCGAGTCGCAGAAACTCTGAGCCAATAGATATTCTGCCTTTCGCGACTACATCAAC	NC_007196.1_:3363465-3364260
CUST_3376_PI396326364	0.0174663	0.00534326	2.01184	up	14.121	13.9146	14.1343	14.7009	13.2659	13.0093	13.3181	13.2435	DnaJ domain protein		AFUA_1G15460	1	TTCAGTGCTTATTTGCGTGCATTTGACGAGGATGGAAGAGTGCACAAACATTGGGAAGTC	NC_007194.1_:c4176314-4173471
CUST_6229_PI396326364	0.00652696	0.00125556	1.70976	up	16.0468	16.0377	16.4454	16.3337	15.6503	15.2976	15.4841	15.3365	phosphatidylserine decarboxylase		AFUA_1G15760	1	GAGAAAGGTCAGCGGATCAAAATGGGCCAGAAGTTAGGTTACGTGGATATTCAGGAATAG	NC_007194.1_:4259606-4261252
CUST_4703_PI396326364	0.00691208	0.00138672	3.25283	up	13.8433	13.5985	13.859	14.5386	12.488	12.2891	12.0873	12.1683	MFS hexose transporter		AFUA_3G01670	1	TTTTCTACACCCTCTGGAACTTCTGCGAACTGGTCTTCGTCTATTTCTTCTACGTCGAGA	NC_007196.1_:c422865-421023
CUST_2488_PI396326364	0.045742	0.0200685	1.62692	up	8.87805	8.76191	9.17628	9.00719	8.35521	7.76417	8.29102	8.60447	eukaryotic translation initiation factor 3subunit EifCk		AFUA_3G09280	1	TTCTCCCTACCTGCACACGACGACTTAACAAAATGGGTGTCGCTTTTGACAAGTGTGATA	NC_007196.1_:2354001-2355185
CUST_9157_PI396326364	0.00303395	0.000376	2.15741	up	15.5617	15.443	15.8965	15.3925	14.6023	14.2613	14.5411	14.4519	oxidoreductase, short chaindehydrogenase/reductase family		AFUA_5G11240	1	TCAACGTCATGTTTTCCACCAACGTCACTGGATTGATCAACATGACTCAAGCCATTCTTC	NC_007198.1_:c2877011-2876129
CUST_7344_PI396326364	0.0190414	0.00605846	1.87784	up	16.5097	16.4783	15.8725	16.6011	15.5794	15.7316	15.0894	15.4248	hypothetical protein		AFUA_6G09100	1	TCTGCTAATGCTCCACCATCGAACCCTATTCCGCTTAAAGTAGGGAAATCCGTTTTACTC	NC_007199.1_:c2161763-2159880
CUST_5760_PI396326364	0.0265403	0.00964674	1.82634	up	14.7888	14.5812	14.4701	13.9894	13.4137	13.6673	13.5785	13.6941	aminotransferase, class V		AFUA_1G09470	1	ACTTTGCCTCGATCGCCAATTGGATGCCAATCATGCAAAACTACGAAAACAACAAGCCCT	NC_007194.1_:c2448655-2447399
CUST_8099_PI396326364	0.019189	0.00613962	3.14381	up	10.3271	10.3286	11.1638	10.3999	8.53908	8.21604	9.40608	9.44812	Pfs, NB-ARC and TPR domain protein		AFUA_2G00910	1	TCTTTACCAGAAAGCCTACAGAAAAGGCATGTTTTCTCGAGGATTTTCTGCAGAAGATAG	NC_007195.1_:c206902-204205
CUST_7422_PI396326364	0.0282771	0.0104945	1.50099	up	13.6709	13.5635	14.045	13.9879	13.277	13.1448	13.337	13.1648	nuclear division Rft1 protein		AFUA_2G06300	1	GATTCTCATGGTCTGATAGGGACGGCAGGGTTTTGCGCCTCCTATATTATTCTAATGTGA	NC_007195.1_:1810241-1811074
CUST_6427_PI396326364	0.00142215	0.000106	44.0814	up	10.3585	10.4282	10.7686	10.389	5.35633	4.32491	4.80299	5.61175	hypothetical protein		AFUA_4G14290	1	TCAAGACTACGACGTCCTCTTGGGAGACCCCGTTCTACATGAGCAAGTATCAATATGAAA	NC_007197.1_:3728593-3733755
CUST_451_PI396326364	0.00328662	0.000428	2.0576	up	16.3483	16.7005	16.7872	16.7926	15.5281	15.3613	15.7536	15.8218	60S ribosomal protein L6		AFUA_1G11130	1	TACTTCACCAAGGAGAAGAAGGCCGAGAAGAAGACCGAGGAGGCTTTCTTCAAGCAGGGA	NC_007194.1_:2932858-2933809
CUST_5173_PI396326364	0.00760514	0.00161953	1.68239	up	12.6909	12.5911	12.4684	12.6475	11.8124	11.978	12.0164	11.5891	hypothetical protein		AFUA_7G04830	1	GTGTTGAAAGATAGAGGAGACGCGAAGTCACTTGATACTATCTTCAGATGTTCCAATGGC	NC_007200.1_:1131168-1132125
CUST_4253_PI396326364	0.00287115	0.000344	2.33597	up	14.3791	14.1142	14.6277	14.1809	13.3112	12.8439	13.3084	12.9424	prefoldin subunit 1		AFUA_4G12360	1	ACATACAAGAACAGTCGCGAAAATCTCGAACAGATTCTGAAGTCTGGTGGACGAGCATGA	NC_007197.1_:c3232776-3232265
CUST_1697_PI396326364	0.00600661	0.00111118	1.66422	up	16.4544	16.46	16.7829	16.5699	15.8383	15.7796	15.9065	15.8033	guanylate kinase		AFUA_1G08840	1	TGATAAGATTGTCGTGAACGATGACCTGGAGAAGGCTTATAAGGAACTGCGGGATTGGAT	NC_007194.1_:2290909-2291935
CUST_2491_PI396326364	0.0338776	0.0134103	2.64716	up	11.5169	11.3657	10.9386	12.2576	10.1671	10.1655	9.99273	10.1356	endo-arabinase		AFUA_2G14750	1	ACACGTACTTCCTTTTCTATTCCACACATTGCTTTACGGATCCCAAGTACGACGTGCGAT	NC_007195.1_:3886495-3887518
CUST_4521_PI396326364	0.00110486	7.01e-05	1.50285	up	9.92564	9.76874	9.87519	9.75011	9.33758	9.13252	9.27812	9.22065	glutathione transferase		AFUA_4G11770	1	ATATATCGAAGTAGATCCATACCAAAAACCTCAATCTCTGTTGGAGGTGAACCCAAGAGG	NC_007197.1_:c3109879-3107316
CUST_7274_PI396326364	0.030025	0.0113303	2.54145	up	14.2215	14.0908	15.3834	14.5641	13.1591	12.8549	13.248	13.6153	conserved proline-rich protein		AFUA_3G12990	1	TGAAAACGCTTACAGTGTTGGTGAAGGTTGTGGCTTGGTTGTTAGTGAGCATTACTCGGT	NC_007196.1_:c3453144-3451125
CUST_7120_PI396326364	0.0125989	0.00335971	2.17508	up	16.4783	16.3483	15.7275	16.3895	14.8942	15.2667	15.1899	15.1085	hypothetical protein		AFUA_2G01430	1	ATCGCTCGCGAAGTCGAACGAGATCGTCAGAAATCGCGAAAGAGCTCCAAAAATTGGTGA	NC_007195.1_:343487-344969
CUST_4036_PI396326364	0.0187871	0.00594221	2.05962	up	6.74308	6.24059	6.69833	6.8444	5.06543	5.9749	5.55863	5.75794	hypothetical protein		AFUA_3G13750	1	TCTTTTTCAGGGAAACACCCAAGTATTACCGAACAAGCATGTTCTGATCGGATGGGGCAA	NC_007196.1_:c3628226-3626985
CUST_5669_PI396326364	0.00223774	0.00023	1.87406	up	16.0664	16.2254	16.0165	15.8736	15.2791	15.0217	15.2952	14.9613	kinesin family protein		AFUA_1G01640	1	ACACTGAAGTATGGAAACCTGATTGGCGTGGCTGGAGAGCATGGCAAGGGACGTAAATAG	NC_007194.1_:511963-513336
CUST_6996_PI396326364	0.0233587	0.00803273	2.18716	up	10.7122	10.6744	10.8702	10.8039	9.39601	9.25949	9.77866	10.1103	ABC multidrug transporter		AFUA_5G12720	1	ATCCTTTGCTTCCTGCGACTCTTAGACATCCAGCAAGGCACCATCACCGTCGACGGGATC	NC_007198.1_:c3312722-3307809
CUST_3524_PI396326364	0.0479986	0.0213514	1.57589	up	8.89553	8.90711	9.59733	9.23986	8.26255	8.72975	8.69547	8.3274	MFS quinate transporter QutD		AFUA_1G11580	1	ATCTTTGATGTTGCTGTCCATCGTTTTTGTGTTCTTCCTTGTTCCGGAGACCAAGGGCAT	NC_007194.1_:c3055922-3054196
CUST_4432_PI396326364	0.00123347	8.45e-05	1.58047	up	14.493	14.3509	14.4415	14.5965	13.7311	13.8095	13.7939	13.906	lectin family integral membrane protein		AFUA_2G16800	1	TGAGGTCGTCGCACATGAGCCTAGCTGAGAATCTGCAAAACACAATTCTCAATGTCATCA	NC_007195.1_:4483001-4484614
CUST_3145_PI396326364	0.0484261	0.0216104	1.74337	up	3.66018	2.82158	3.56175	3.66018	2.46809	2.82158	2.49689	2.70962	UbiA prenyltransferase family protein		AFUA_8G02410	1	TCCTTATAGGCAATAGTCATCCATTGACCTCTGGTGTCTCAGTTTGGGCAACTTTGCTTG	NC_007201.1_:646179-647316
CUST_1556_PI396326364	0.000216	3.54e-06	5.83676	up	12.2358	12.4273	11.9248	12.1942	9.89588	9.70419	9.65949	9.34182	C6 transcription factor		AFUA_4G01510	1	GAATTTATGTTGGATGACTTCTTTACAAATATCACGCACGCATCGGTGTTGGAACGTTGA	NC_007197.1_:c398850-396214
CUST_1442_PI396326364	0.0420637	0.0178873	1.77728	up	9.58294	9.38458	10.1753	10.1601	9.10842	8.57091	9.11482	9.19014	small nucleolar ribonucleoprotein complexsubunit, putative		AFUA_2G12890	1	ATACCATTTTCTTCTCGTTGGCGCTCAAATGAGCGGTCATCTCAAATACACCGACACATC	NC_007195.1_:3305263-3306940
CUST_123_PI396326364	0.013791	0.0038208	4.59777	up	13.0547	13.8454	14.7229	13.3289	11.1908	12.1014	11.6746	11.1814	assimilatory sulfite reductase		AFUA_6G08920	1	ACTCGCAAGGAGATCGAGAAACTCAAGGATGAGGAGAGATATGTTCTTGAAGTCTACTAG	NC_007199.1_:c2125824-2122684
CUST_6241_PI396326364	0.00628236	0.0011932	17.0355	up	9.79203	9.81299	9.82502	9.58498	4.59182	5.95459	6.00317	6.10356	hypothetical protein		AFUA_1G16070	1	TGGAAGAAATTTTCACTATATGATCGGAACCTGCAAAGCCTCAGGCCCGACCAGTGTTAT	NC_007194.1_:4370346-4373694
CUST_2294_PI396326364	0.00422405	0.000638	1.54004	up	17.9833	17.9889	18.1518	17.8265	17.4817	17.1676	17.3755	17.4338	40S ribosomal protein Rps16		AFUA_2G10500	1	TGAGCACTCCAAGAACCAGCTGAAGCAGGCCTTTGTTCAGTACGACCGCACACTGCTCGT	NC_007195.1_:c2687669-2686878
CUST_1901_PI396326364	0.00696868	0.00140604	3.21804	up	7.54026	7.53871	8.46069	7.54738	6.37446	5.72075	5.87675	6.37033	pectate lyase		AFUA_1G01120	1	TTGTGGTACTGTCAATATCATCAACTTCTATGCCGAAGACTATGGCAAAGTCCCTCGCTC	NC_007194.1_:c403563-402756
CUST_6820_PI396326364	0.0122495	0.0032182	1.82599	up	13.5921	13.282	13.845	13.8205	12.6436	13.152	12.6139	12.6554	Sin3 complex subunit (Stb2)		AFUA_1G04480	1	GAGAAACAAAACAATTCATGGTTGTCGCTGTTGGGAAGATTTCTTGGATTGTCTTCTAGA	NC_007194.1_:c1274181-1271626
CUST_1612_PI396326364	0.00362933	0.000501	4.60155	up	9.66644	9.81384	10.234	10.3183	7.74283	7.74283	7.84915	7.88933	Na+/H+ antiporter		AFUA_6G07050	1	TTTGTGTCGGGTTTTTAGTGAAGAGGGTAAAAACCCTCCAGAGACTTCGAACCCAATCTG	NC_007199.1_:1576956-1578900
CUST_5939_PI396326364	0.000628	2.77e-05	2.00958	up	12.988	13.0488	13.2245	13.1723	12.0796	12.0289	12.1668	12.1307	DNA-directed RNA polymerases N/8 kDa subunitsuperfamily		AFUA_7G02620	1	GTTTTCTGTCTTCCGGCTGTGGGATTTATTGTGCCTACATACCCCCAATATATCCAATTC	NC_007200.1_:718287-718903
CUST_2283_PI396326364	0.0364744	0.0147647	1.78371	up	13.2913	12.9944	13.9079	13.4568	12.7627	12.5324	12.6646	12.3512	extragenic suppressor of the bimD6 mutation		AFUA_2G14090	1	AACAAGATGCCGAAGCATCTCAAAAAACGGCTCGTCTCTACTTCATCCAGGAAGAAGAAA	NC_007195.1_:3683674-3685371
CUST_1232_PI396326364	0.00286008	0.000341	1.786	up	16.4928	16.5573	16.466	16.8408	15.8779	15.7232	15.5838	15.8251	hypothetical protein		AFUA_7G03840	1	AATTGGAGAATAAAGAAAGAAACGTCGAGTCTCGGAGACTTACTGAACGTGGTGCATTGA	NC_007200.1_:853344-856193
CUST_8399_PI396326364	0.00229894	0.00024	13.0137	up	12.6369	12.5902	11.6832	12.3478	8.74205	8.64516	8.47	8.59307	phosphate-repressible phosphate permease		AFUA_8G01850	1	TCTGCCGGGCTGATTGGAGGGTTGTTGTGTTTGATGGCGTTGAATACGCCCCATTTCTAG	NC_007201.1_:c481156-479435
CUST_5063_PI396326364	0.0014665	0.000113	15.8969	up	9.89588	10.1618	10.0548	10.8014	6.13013	6.24585	6.1814	6.39388	hypothetical protein		AFUA_7G08600	1	CTAGTTTGGTGTGGCAATTCAAATCTTAAGGGTACAGCTGAGAATACCAGCGGTATCCCT	NC_007200.1_:2009436-2011052
CUST_7739_PI396326364	0.00427758	0.000656	1.66558	up	16.8004	16.6772	16.8364	16.503	16.179	16.0142	15.8929	15.7867	hypothetical protein		AFUA_2G04930	1	AAGATGCTTCCTGCTCTGGAGGGATTGGGCATGAAACATGTTAGCTTCAAGAAGATCTGA	NC_007195.1_:1356339-1357111
CUST_5410_PI396326364	0.013274	0.00362106	1.94643	up	14.0958	14.0597	14.0944	14.1722	13.2551	12.7836	13.202	13.3381	mitochondrial inner membrane translocase subunitTIM44, putative		AFUA_1G09840	1	TTTGGCTCTCTGATGCGCAATTCCATGTTTACGCTGCTCTTTCCAAACAATACACCACTG	NC_007194.1_:c2554479-2552871
CUST_1708_PI396326364	0.00183756	0.000164	1.97749	up	13.5691	13.3273	13.4462	13.5792	12.3862	12.6909	12.3213	12.5887	hypothetical protein		AFUA_2G04750	1	ATTTTGGCGACAGCTATTTCACCAGTGAATCAGATATGATGATTCGCCGCATGTGGGAGA	NC_007195.1_:c1300310-1298370
CUST_6719_PI396326364	0.0385502	0.0159285	3.1296	up	12.9112	12.812	12.8688	13.2398	12.333	10.6744	11.0341	11.2065	amino acid permease		AFUA_6G00412	1	GTCTCTCTTCTTTCCCTGATCAATATTGGATCGTCCGTGGCTTTCAATGCCATCATGTCT	NC_007199.1_:c105465-103791
CUST_5179_PI396326364	0.00358349	0.00049	2.22705	up	15.4756	15.3735	15.663	15.5707	14.3826	14.0851	14.3418	14.6528	farnesyl-pyrophosphate synthetase		AFUA_5G02450	1	AAGTACATGTTCATCGTGACCTACAAAACCGCTTACTACAGTTTCTACCTTCCCGTTGCT	NC_007198.1_:631975-633093
CUST_597_PI396326364	0.02093	0.00692015	4.28986	up	14.2422	14.1507	13.8617	14.9077	13.3895	11.8131	11.8068	11.7492	thioredoxin reductase		AFUA_5G03540	1	TCTGCCTTCTAAACGGGCCATGGAGAAGGAAGCAGAGAGACGCATGGGAAGCGATCTGGA	NC_007198.1_:954371-955657
CUST_5863_PI396326364	0.0125455	0.00334156	1.63589	up	14.1444	14.2338	13.853	13.7711	13.3903	13.3895	13.1653	13.217	hypothetical protein		AFUA_6G04705	1	AATATATTGATTTCATGCGGAAGGTAAAAAGAGCCGAACGACTGCAGGCACAGAGGGTAG	NC_007199.1_:1097361-1098030
CUST_6402_PI396326364	0.0185543	0.00583794	2.13213	up	13.2334	13.1018	12.4739	12.5145	12.1942	11.5352	11.4407	11.7845	hypothetical protein		AFUA_6G13860	1	ACCGGGAGTAGGAGTTACAGGTCGTTGAAGAATTGGGGCCATGATGCGCTGAAGGAGTGA	NC_007199.1_:3540416-3540907
CUST_3163_PI396326364	0.00165211	0.000135	2.4297	up	16.0393	15.7796	15.5739	15.8509	14.353	14.8476	14.501	14.4191	epoxide hydrolase		AFUA_2G16900	1	AAACAGGTCAATACTTCTCACTGGGCTTTGTGGGAGAAACCTAAGGAGGTGAATGAGATG	NC_007195.1_:c4520688-4519605
CUST_6797_PI396326364	0.00552764	0.000984	1.60139	up	10.7986	10.5697	10.9349	10.7707	10.052	10.1819	10.0258	10.0968	hypothetical protein		AFUA_8G04970	1	TGAAATCCAAGCTCTCATTAAAGAAGCCGGTGATAACTATGAGAGACTGAGACAAGAAGC	NC_007201.1_:1146748-1147908
CUST_3642_PI396326364	0.0223982	0.00758468	1.56102	up	11.2571	11.176	11.6473	11.6531	10.9582	10.6252	10.8702	10.7099	PAXNEB protein superfamily		AFUA_5G11130	1	TAGCAGACGAAGGTTTGAAATCAAGCCTTTTAGCCTACCACCTGCTGAAGGAGACAAAGA	NC_007198.1_:2845179-2846430
CUST_711_PI396326364	0.000905	5.05e-05	2.34057	up	11.4433	11.5874	11.8565	11.6201	10.4763	10.2619	10.5187	10.3429	MFS multidrug transporter		AFUA_2G00780	1	ATTCGTAACCGGGGTCCTGGGTTATTTTGTCTTTGCGATATTGATCTCCAGTTTCGACAC	NC_007195.1_:c175575-173825
CUST_3560_PI396326364	0.00721594	0.0014814	4.82219	up	13.2969	13.0428	13.3979	13.0974	11.6509	10.8108	10.8181	10.4763	MFS sugar transporter Stl1		AFUA_8G05710	1	TTTGAAGAGATCGTCCAACAGTCTCGCGAGCTGGGCTTGGATACTAATGATCATGTTATG	NC_007201.1_:c1358408-1356780
CUST_3982_PI396326364	5.85e-05	4.98e-07	912.368	up	15.5952	15.5113	16.0893	15.8251	6.0768	6.4924	5.65976	5.45799	hypothetical protein		AFUA_1G00750	1	GAAGATAGAATAGGGATTCAAAACCACTTTCCCTTTGACGATTTTGATGAGAACTCCTGA	NC_007194.1_:c270616-268868
CUST_2709_PI396326364	0.00290006	0.00035	2.60632	up	13.4836	13.6045	13.9901	13.907	12.5123	11.9925	12.6456	12.3067	dihydrofolate reductase		AFUA_3G06620	1	AAAGCAAGCGAAGGCCGATGCAAAGGAAGACGACGTTAGGGATATGGATTTGCCATTTTA	NC_007196.1_:c1642298-1641432
CUST_1578_PI396326364	0.00194424	0.000179	2.2644	up	12.9039	12.6412	12.8449	12.5799	11.6856	11.286	11.5131	11.7687	eukaryotic translation initiation factor 3subunit EifCl		AFUA_2G10380	1	GTACAATCCTACCATCCGGTCGTATCTCAAACTCTACACGACCATGGACTTGAAGAAACT	NC_007195.1_:c2657704-2656130
CUST_6352_PI396326364	0.000487	1.8e-05	46.7096	up	10.9618	11.0603	10.728	10.7483	4.80299	5.74252	5.22028	5.55009	hypothetical protein		AFUA_5G14970	1	AACTATCTCTCAGTTCGTGGAGGGATTATCCTATCTCATGGAGCAAAATCTCCAGCACAC	NC_007198.1_:c3874273-3873578
CUST_8227_PI396326364	0.0110837	0.00278564	12.5359	up	14.0829	13.6941	12.1277	14.6266	11.4715	9.43035	9.1272	9.91023	phosphatidylserine decarboxylase family protein		AFUA_6G00260	1	ATAAAATTGTCGAAGGGTGCACTATTACAAAGGGAGAAGACATTGGGGCATTCCATAGTG	NC_007199.1_:77546-78754
CUST_6086_PI396326364	0.000537	2.13e-05	2.37174	up	14.0541	13.98	14.1115	13.9723	12.777	12.9599	12.6846	12.7126	small nuclear ribonucleoprotein (LSM7)		AFUA_1G14290	1	TAACAGTGCTATTCAGATGATGAAGGAAATGAAACTACCCGCTCCCTTGGTCTCATCGTC	NC_007194.1_:3820682-3821138
CUST_5869_PI396326364	0.000891	4.88e-05	5.28303	up	12.5956	12.5333	13.0352	13.2365	10.51	10.1953	10.7774	10.3124	integral membrane protein, Mpv17/PMP22 family		AFUA_5G01170	1	AATATTGGATGGAACTGCTTCTTGAGCTTGTCGAATAATGTTGGCTCGCAGGATGTGCCT	NC_007198.1_:c293906-293165
CUST_7756_PI396326364	0.00606612	0.00112818	5.99498	up	15.1931	14.8229	14.0872	15.2016	12.1966	12.8269	11.3149	12.6313	sodium P-type ATPase		AFUA_6G03690	1	TTTATTTCAGGCACACCAGCCAAAAGGAAACTGGCAGAGAAAGGGTACTTCGGGACTTTA	NC_007199.1_:c813362-810027
CUST_7785_PI396326364	0.0273608	0.0100437	1.62681	up	14.4144	14.5054	14.5347	14.5946	14.1704	13.567	13.6665	13.837	ABC transporter		AFUA_6G05080	1	TCAAAAGTGAGGTTACAGAGACATCAGAGAACAGTCAACTCGGTGAGCTTGTGCTCAAGT	NC_007199.1_:1206309-1207208
CUST_4288_PI396326364	0.005289	0.000921	1.86399	up	16.697	16.7088	16.8408	16.7146	15.9397	15.7091	15.6719	16.0468	40S ribosomal protein S10b		AFUA_6G12660	1	TGTCAAGACCCAGTTCTCGTGGCAGTACTACTACTACACCCTCACCCCCGAGGGTCTTGA	NC_007199.1_:3198955-3199723
CUST_6293_PI396326364	0.00838128	0.00186619	3.99065	up	9.64047	9.80244	10.556	10.2586	7.97532	8.04598	8.06699	8.18274	pectin lyase		AFUA_5G10170	1	TGACGTCGACACCAACACCTGGGTGCTGCTCGAGGGCAACTACTTTGAGAACGTCAACAC	NC_007198.1_:c2616193-2614870
CUST_1034_PI396326364	0.00194424	0.000179	1.60004	up	15.2298	15.2791	15.238	15.0921	14.6349	14.3622	14.5339	14.5956	Ribosomal protein S28e		AFUA_7G04490	1	TCCCGCAGCATCATCCGTAACGTCAAGGGCCCAGGTATGCGATTTCCACTCTGCGATTGA	NC_007200.1_:c1025367-1025120
CUST_7409_PI396326364	0.0143403	0.00402065	1.85764	up	15.4841	15.4834	16.06	15.5366	15.0583	14.5045	14.9077	14.5199	oxidoreductase, 2OG-Fe(II) oxygenase family		AFUA_2G00750	1	GTCGGCCAGAAATGGTATCCGGAGTTGTATGAAAAGTACTCCAAGCAGGTATTGACATAG	NC_007195.1_:c167300-166063
CUST_1897_PI396326364	0.00522517	0.000903	2.37192	up	14.4859	14.4332	14.7334	14.3086	13.668	12.9652	13.1833	13.1604	nicotinate phosphoribosyltransferase		AFUA_7G01880	1	TGTCGGGACTTTCTTCACCAACGATTTTACGAATAAATCTGACGGCAAGAAATCCAAGCC	NC_007200.1_:505976-507681
CUST_1768_PI396326364	0.0020967	0.000201	2.19018	up	15.3942	15.4128	15.7667	15.7692	14.5146	14.2127	14.6246	14.4668	protein kinase C substrate		AFUA_7G04110	1	CGAAGAAAATGAGATCCTCAAAGTGACAGAGGACGAGAAGTGTGTCTACTCCATGATCGT	NC_007200.1_:924452-926329
CUST_2156_PI396326364	0.00161971	0.000129	4.93708	up	7.78489	7.68032	7.04475	7.06743	5.51865	5.03069	4.95659	4.85683	hypothetical protein		AFUA_7G08570	1	GCTACCTTTAAGGATGCTTTAAGCCGGCAGAAAGACCTATTTCACTTTTTTCGCAGCCAG	NC_007200.1_:c1996770-1995437
CUST_3117_PI396326364	0.00179118	0.000154	2.1011	up	15.3785	15.3689	15.6869	15.5821	14.5595	14.1593	14.5627	14.4503	phospholipase		AFUA_6G02780	1	ACTTTCAAATCTTATCCTAACTTGGGCCACTCCGCCGATCCAGTAGAGATTGAGGATTTG	NC_007199.1_:c565804-564757
CUST_3935_PI396326364	0.00397982	0.000579	3.20684	up	12.0441	11.7687	11.9591	12.1369	10.4726	9.79808	10.4748	10.4387	ubiquitin ligase complex F-box protein GRR1		AFUA_1G05970	1	TACAATGTATGATGATGACGAAGAGTTGGATGAGGACGAAGGTCAAGTGACTGGCCTGAT	NC_007194.1_:c1723485-1721611
CUST_8534_PI396326364	0.000269	5.17e-06	20.0334	up	11.2518	11.011	10.851	11.5575	6.83774	6.61936	6.97305	6.94388	hypothetical protein		AFUA_2G17920	1	AACTCACCAGTACCGCGACCAAGACAATCAATAGCATTCTCGGGTATATGCCTACTGTTT	NC_007195.1_:4761368-4764186
CUST_6687_PI396326364	0.00435829	0.000677	2.00765	up	12.9256	13.0151	12.9895	12.909	12.0345	11.7454	11.8987	12.1385	SET domain protein		AFUA_6G04520	1	AATATATCTTGCAAACTCTGGCCAACATGCTCGAGAAGTTCATCACGAACTCCGCTCAGT	NC_007199.1_:1046038-1047768
CUST_2041_PI396326364	0.00163314	0.000132	6.57307	up	15.1668	15.0198	15.5134	15.2286	13.0704	12.2112	12.24	12.5405	cytochrome P450		AFUA_5G01360	1	ATTTTCATCCCTTTTCCCCGGATGGATAGCAAAGGTGTGCGGGTGTTGATCAAGGGTTGA	NC_007198.1_:349312-351157
CUST_3874_PI396326364	0.0234333	0.00807633	2.08215	up	12.5864	12.8233	13.2629	13.3099	11.9101	11.3764	12.313	12.1507	WD repeat protein		AFUA_6G07490	1	AAGAATCTAGTTGATCAGTACAGCGCGGTGGCTGATATATCGTCTCTGGACTTGATGCAT	NC_007199.1_:c1702392-1698807
CUST_5638_PI396326364	3.22e-05	1.51e-07	14.7937	up	15.9271	15.8005	16.2776	16.0419	12.2209	12.0787	12.2909	11.909	4-carboxymuconolactone decarboxylase familyprotein		AFUA_1G03690	1	GGAAATTGTCGAGATAACGACAACAGTGGCAGCGTACAATTGTGTCAGCCGATTTCTTGT	NC_007194.1_:1070999-1071556
CUST_4360_PI396326364	0.000412	1.4e-05	3.77788	up	8.85559	9.16128	8.81555	8.72627	6.80747	7.29772	6.88588	6.89732	cell surface metalloreductase (FreA)		AFUA_5G14940	1	TGAAAGCATATCTTCATCGGGGTGTAAATCTTTCAGAATTGGAGTATCAGCCCAGCGCTG	NC_007198.1_:3867797-3869542
CUST_8129_PI396326364	0.0349981	0.013952	1.64175	up	8.81354	8.59531	8.87733	8.6114	7.78238	7.80879	7.97401	8.47145	AT DNA binding protein		AFUA_5G05990	1	TAATCTACTTTGGTCCAGGCCGTTCCCTGAATTCCTGTCAGTTCGCTTTTCACACTATGT	NC_007198.1_:c1413667-1412877
CUST_8485_PI396326364	0.0256254	0.00916448	1.68215	up	8.36454	8.11885	8.81839	8.38666	7.79953	7.6864	7.67931	7.52199	extracellular lipase		AFUA_3G13880	1	TACAAACAGCTCAGCAAGTTGATGGCGAGTATGTGGGCATCATTCATCCATGACTTGGAT	NC_007196.1_:c3684126-3682250
CUST_7406_PI396326364	0.00439565	0.00069	2.24803	up	13.7034	13.7153	13.6457	13.6027	12.4459	12.337	12.7788	12.4308	low molecular weight phosphotyrosine proteinphosphatase		AFUA_2G01880	1	TTATCAGCAAGTTGTGCGGTTTTCCAAGTCGTTTTTAGAGTACTTGGAGAAGAAGCAGGG	NC_007195.1_:469720-471144
CUST_4710_PI396326364	0.002183	0.000221	4.70874	up	15.8877	16.0833	15.8509	15.8877	13.8813	14.0028	13.3747	13.5095	copper resistance protein Crd2		AFUA_4G04318	1	GTCAGCGCTGTTGATGCGGCGGCTGAAGCCATTGAAACTGATTTCACTACTCGTGCTTGA	NC_007197.1_:c1214054-1213602
CUST_7807_PI396326364	0.00207521	0.000197	1.67586	up	9.18279	9.19601	9.0214	9.1124	8.45992	8.36113	8.20922	8.50272	hypothetical protein		AFUA_2G17210	1	AAAGGATGGATCTTATGACATTGATCCAGGAAAATCCCCCACAAAAGCCTCCAGCCGTTA	NC_007195.1_:4602142-4605275
CUST_8729_PI396326364	0.0111339	0.00280717	1.76423	up	11.7554	11.6461	12.2174	11.831	11.2764	11.1632	10.7671	10.967	DNA repair protein Rad4		AFUA_2G04860	1	TTATCGTCGTTCCCAATAAGAAAGCAAACAATAATGAAGACGGCACTTCCCAGCGGCAAC	NC_007195.1_:c1336015-1333058
CUST_3473_PI396326364	0.00031	7.18e-06	456.908	up	15.7853	15.9203	16.9544	15.7384	6.94075	7.24509	7.31227	7.55734	hypothetical protein		AFUA_1G00760	1	ATCAAGATTAAGCAAGACGCAACAAAAGACGACGTTGACTCGGCTCTGAAGTCTCTCGAA	NC_007194.1_:c271587-271231
CUST_7778_PI396326364	0.0289141	0.01077	1.76158	up	11.4048	11.1202	11.794	11.8085	10.8007	10.8311	10.6853	10.543	hypothetical protein		AFUA_6G10500	1	TCGATTTCTTCTTGTATGATACAGCAAAAGAGATGGAGAGGGACGGACGCGAGACAATTC	NC_007199.1_:c2603043-2601633
CUST_909_PI396326364	0.0294646	0.011021	1.77223	up	11.05	10.9547	10.9094	10.6762	10.5257	10.1521	9.75418	9.85593	carbonic anhydrase		AFUA_4G09420	1	TATCAAGTTCCTGCCGTTCAGGGATCTGGAGGCGAGTGTGCGGGAGGATGTGAGGTTCTT	NC_007197.1_:2462102-2462763
CUST_8115_PI396326364	0.021973	0.00739279	1.7019	up	12.863	12.6789	13.328	12.9753	12.2685	12.2099	12.2437	12.0545	TPR repeat protein		AFUA_6G13600	1	ATCTACGTAATACCGACCTCCAAGAGCGCGAAATTTATTGCCGAGATGAAGGCCAGAAAA	NC_007199.1_:3459767-3461175
CUST_1671_PI396326364	0.000893	4.91e-05	3.60363	up	11.5707	11.4451	11.7215	11.73	10.104	9.66108	9.73376	9.57062	dynamin GTPase		AFUA_6G07630	1	CATTGAGAATGAACTACGCATCTTCGATGAAAATGCTGTCGAACGCTGCATGGAGTTGAT	NC_007199.1_:1732486-1735038
CUST_5639_PI396326364	0.00183756	0.000163	5.51194	up	13.709	13.4256	13.4608	13.0611	10.9268	10.8616	11.0283	10.9896	phosphoenolpyruvate carboxykinase AcuF		AFUA_6G07720	1	TGTTTTCACCATTCTCTTTTACGAAATGCCTGTGAAGCACAATGTCCTGACCCTGCACTC	NC_007199.1_:c1757338-1754889
CUST_5686_PI396326364	0.0139161	0.00387136	1.81579	up	14.1849	14.1908	14.355	14.552	13.4797	13.0468	13.656	13.6577	glycerophosphocholine phosphodiesterase Gde1		AFUA_5G11590	1	CTATCCAGATACCTGTTCTTGAACAAACCGAACAGAAGGATGACCACCTCCATGTGAAAC	NC_007198.1_:c2975339-2971556
CUST_7440_PI396326364	0.000412	1.38e-05	2.3083	up	13.966	13.9568	14.1665	14.1372	12.8399	12.8711	12.7726	12.9155	fibrillarin		AFUA_1G14220	1	ATGATATCTACATGAAGCCTGGTTCCAAAGTTCTCTACCTTGGATCTGCCAGTGGTACCT	NC_007194.1_:c3799657-3798472
CUST_3608_PI396326364	0.00744027	0.00155295	1.60419	up	14.9845	14.8911	15.2286	15.1143	14.2015	14.2171	14.5483	14.5241	50S ribosomal protein L24		AFUA_4G10740	1	GAGGAAGAGATCAACATCAAGGAAGCTACGAAACCAACATACAACGAGAAACAGTACTAG	NC_007197.1_:2792454-2793092
CUST_6970_PI396326364	0.0163644	0.00488214	2.56465	up	10.9045	10.8594	11.9053	11.2523	9.61156	10.2754	9.64604	9.95344	autophagy protein (Atg22)		AFUA_2G11370	1	TTATTTCCTGTTCGCTTTGAGCGTGGTGAGTTTTGTGATTTTGGTGCTTGGCGTTGACCT	NC_007195.1_:2928331-2930204
CUST_7577_PI396326364	0.00333317	0.000438	4.74957	up	13.5725	13.3398	12.4984	13.3084	10.6372	11.319	10.7801	10.9915	Indoleamine 2,3-dioxygenase subfamily		AFUA_3G14250	1	AATATGGAGGTGGCAGCAACGCTCAGAGTTCACTTATTCAATTCTTCGATATTGCCCTGG	NC_007196.1_:3787375-3788900
CUST_9050_PI396326364	0.00806513	0.00176042	2.44235	up	12.7345	12.6997	12.7735	12.7971	11.5665	11.0793	11.6361	11.5699	hypothetical protein		AFUA_5G12090	1	TCGAGCAAAGTTCTAAAGGATGTCAAATTCAGACTCGAGGGAATCAGGTCCAAACTCTAA	NC_007198.1_:c3135435-3132631
CUST_6383_PI396326364	0.000185	2.61e-06	8.96944	up	13.8998	13.7144	13.9497	14.1142	10.8997	10.9406	10.776	10.4018	hypothetical protein		AFUA_1G15180	1	TGCGAGAACCGTACGCGATCATTTTCACAGCAGCTTGAGTCGGAGAAACTGGACGTATAA	NC_007194.1_:c4085235-4084049
CUST_1187_PI396326364	0.00286306	0.000342	2.04134	up	11.9933	11.919	12.0164	11.9856	10.8039	10.9767	11.1347	10.8809	hypothetical protein		AFUA_3G08950	1	TTCTACGATCGGAGAGTCTGTATATGGAGAGTAGATCTACAGACGGAACAACCTCCAAGT	NC_007196.1_:c2288445-2287095
CUST_3936_PI396326364	0.0110803	0.00278329	2.40393	up	18.8808	18.8541	18.748	18.5523	17.7707	17.8326	17.1719	17.1984	hypothetical protein		AFUA_3G09830	1	GATGACGTTACGATTTGGGAGATGGGAATGGTGCACTCTCCTCCGTACTTTGATGGATAA	NC_007196.1_:2518953-2519671
CUST_2805_PI396326364	0.0175687	0.00539102	2.32734	up	7.62137	7.26071	6.8444	7.85051	6.55281	5.97351	6.09576	6.0802	Myo-inositol transporter 1		AFUA_1G03290	1	TACTATGCTACAAGCATCTTGATGCTTTTTGGTGGGAAACTTGTCGCAACCCTGGGGTTT	NC_007194.1_:c955270-954898
CUST_76_PI396326364	0.0137513	0.00380124	1.89604	up	15.5187	15.8561	15.4288	15.81	14.4016	14.549	14.8896	15.0814	carbamoyl-phosphate synthase, large subunit		AFUA_2G10070	1	TCTGTTCATGGAGACCAAGACCGCTCTTCTCTTCGCTCAGGCCATGAACGCTAAGCTCCC	NC_007195.1_:2576686-2580464
CUST_2908_PI396326364	0.0372965	0.0152316	1.60901	up	12.3652	12.4143	12.8988	12.9726	11.9915	11.8032	12.1696	11.9419	hypothetical protein		AFUA_8G04170	1	AAAGAGGACTCCGAATTTACCAAATGGTTTTGGGAAAATAGGGGAGATAATAACCGTGCC	NC_007201.1_:c923375-921768
CUST_7314_PI396326364	0.00739842	0.00153884	2.48706	up	8.3953	8.94499	8.29967	8.24542	6.77191	7.48042	6.94562	7.42966	hypothetical protein		AFUA_1G14980	1	TGTTTTTATTATCAGCTATTCCGTTCCTGAGAGGTCCCAGATCAAGTGGCTCATCGACTG	NC_007194.1_:4023555-4025487
CUST_3509_PI396326364	0.0114295	0.0029173	2.57018	up	10.4325	10.5187	11.3432	10.5382	9.61892	9.22065	8.90202	9.64355	hypothetical protein		AFUA_1G15260	1	AAGCTGCCGAGAACGAGGGAAAGAGAGTTTTCATCAAGGATATTATCCACTACCTTCTGC	NC_007194.1_:c4109152-4107552
CUST_1253_PI396326364	0.00116311	7.63e-05	1.82438	up	12.3799	12.3764	12.5424	12.6542	11.4727	11.6509	11.632	11.7277	rRNA processing protein		AFUA_1G02610	1	GTTGAAAACAGAAAGTTCCGGGTGGGTTTGAATGATGAAGCAGTGTTAGGCAAAAGAAAG	NC_007194.1_:761928-763040
CUST_3453_PI396326364	0.0212147	0.00704353	1.56436	up	15.1865	15.1475	15.2983	15.3113	14.8337	14.2883	14.6581	14.5812	AT DNA binding protein (Thy28)		AFUA_4G08590	1	AAGAGACAACCCAAAATGGGAAGTCGTTCACGTCGAGTTCCGTCGCAAATTCAAGAAGAT	NC_007197.1_:2220113-2221510
CUST_7258_PI396326364	0.00809632	0.00176976	2.29819	up	9.8012	9.86169	10.3445	9.8012	9.13693	8.32361	8.87081	8.67523	hypothetical protein		AFUA_4G07370	1	ATGCATAATATCACAAGATGCTCTCGAACGACCCAATGTCCAGCACTCCTATGCGGATAA	NC_007197.1_:1912507-1914435
CUST_8357_PI396326364	0.00221162	0.000225	1.68882	up	16.0024	16.0973	16.187	15.9704	15.3932	15.1038	15.3244	15.4116	eukaryotic translation initiation factor 3subunit EifCc		AFUA_4G03860	1	TCTCCAACATGTTCGAGCTTTCTGAGAAGAAGATCTCCGCCATCATCAGTCGTATGATCT	NC_007197.1_:1082663-1085345
CUST_4902_PI396326364	0.0157497	0.00458918	1.56128	up	11.2355	11.3199	11.011	11.4858	10.6826	10.6558	10.5284	10.6145	tripeptidyl peptidase SED3		AFUA_3G08930	1	AAATCCATGGCTCTATTCCCTCAACCAGACAGGATTCACAGACATTATTGATGGTGGCTC	NC_007196.1_:2283726-2285570
CUST_5615_PI396326364	3.22e-05	1.69e-07	13.6099	up	9.92765	10.0322	10.3851	10.0658	6.27079	6.48187	6.44662	6.14508	3-oxoacyl-(acyl-carrier-protein) reductase		AFUA_3G09510	1	GATATGAGAATGAACCCTGATCTCTCCTCAGCTGGTCGACTACTACTCTACTACTCTACT	NC_007196.1_:2418354-2419931
CUST_4930_PI396326364	0.00386724	0.000555	1.51276	up	14.5451	14.4016	14.7002	14.5884	13.9253	13.9497	14.1403	13.8312	hypothetical protein		AFUA_1G12140	1	AAGAAATCTTCTGATCAAAAGCCCACGATTCAAGAATTGACTGAGCCACGATCTTCTTAG	NC_007194.1_:3210006-3210843
CUST_9620_PI396326364	0.0144228	0.0040525	3.86487	up	12.3764	12.0236	11.3562	12.9193	10.9451	10.3005	9.75553	9.87266	MFS glucose transporter		AFUA_3G14170	1	TTTTGCCTTGCAAGCTACCTTCTTGTACATTGAAGGAGGTCTACAGGCTGGATTTGGCAA	NC_007196.1_:c3771007-3769052
CUST_8081_PI396326364	0.0257609	0.00923432	1.56438	up	12.5127	12.5764	13.0704	12.6444	12.0168	12.057	12.1942	11.9537	thioesterase family protein		AFUA_1G10800	1	TATTGAAACTCTTCCTGAGGATGGTAAAGAGCCAGTGATACTGGTGGAAGCAAAGGCTCT	NC_007194.1_:2819493-2820556
CUST_811_PI396326364	0.000471	1.73e-05	1.76856	up	13.5124	13.6086	13.6712	13.6941	12.7398	12.8148	12.7932	12.8483	pseudouridine synthase TruD/Pus7		AFUA_1G16730	1	TTGAGTCTAATGCCGATTCTGCTGACAAGATCGCTGTGATTCTTAAGTTCCAGCTCGGAT	NC_007194.1_:c4559332-4557090
CUST_3431_PI396326364	0.0059792	0.00110271	1.95875	up	9.57753	9.41429	9.70419	9.85828	8.74608	8.61558	8.66002	8.65287	fungal specific transcription factor		AFUA_7G06550	1	TAATCACACCATACTCTGGCTTCAGTATTTTTGTCGCGGCCCATATCAACATGTACGGGA	NC_007200.1_:1597642-1599645
CUST_2102_PI396326364	0.00615435	0.00115572	1.74596	up	13.1473	12.9841	13.076	12.9652	12.3166	12.0148	12.1774	12.4477	C2H2 transcription factor		AFUA_1G10080	1	TACCGAATGTGGCAAGTCATTTACCGACAGCAGTGAATTAAAAACGCATTCACGGACGCA	NC_007194.1_:2602909-2604886
CUST_9488_PI396326364	0.00304713	0.000379	2.19355	up	10.6236	10.5199	11.0014	10.8758	9.4956	9.73272	9.52761	9.73165	small nucleolar ribonucleoprotein complexsubunit, putative		AFUA_4G07500	1	TTTCGTGGCGGATCATCGAAACACACATATCAGGAAAATACCATCGACTGTGTAGCACCT	NC_007197.1_:c1945880-1943910
CUST_4814_PI396326364	0.000395	1.22e-05	4.03232	up	7.59275	7.50917	7.77043	7.63592	5.70071	5.77222	5.64625	5.34264	endoglucanase		AFUA_6G01800	1	GCTTGTGCATCGCCCTACACCTGCCAGGTTCTGAATCCGTGGTACTCTCAGTGTCTGTAG	NC_007199.1_:246621-248003
CUST_939_PI396326364	0.000412	1.38e-05	4.16915	up	8.37659	8.04989	8.3274	8.53552	6.29806	6.58357	6.08231	6.08645	hypothetical protein		AFUA_5G14920	1	AGCACTTGTCAGCACTAATGAGACACATGCGGCCTTTGATTATATGACACAGGAGTCCAT	NC_007198.1_:3857350-3859167
CUST_7628_PI396326364	0.0156674	0.00455216	1.61813	up	17.1615	17.2363	17.3451	17.3285	16.447	16.3292	16.7423	16.7756	NADH-ubiquinone oxidoreductase subunit B		AFUA_4G05860	1	ATATTCCAACTCCAGAAGAAGATGAGACATACAAGAATCACACGCATGTGGTACCGCCGT	NC_007197.1_:1495270-1496142
CUST_743_PI396326364	0.00576935	0.00104363	1.97647	up	11.3702	11.4897	11.6819	11.79	10.2475	10.6183	10.8381	10.6962	3' exoribonuclease family protein (Rrp42)		AFUA_2G13130	1	TGGTAGTCTGAAATTGATCTCTATGAGAACAATTGACCCTCCATCTCGTCTGACACAGCC	NC_007195.1_:c3371926-3370665
CUST_5081_PI396326364	0.00461004	0.000741	1.72759	up	14.0317	13.6775	13.6147	13.7634	13.0667	13.0043	12.8153	13.0459	vacuolar armadillo repeat protein Vac8		AFUA_5G13540	1	TGTACAGATGGTCAAAACGATCTCTGACAAGAACATCGAATCAGACGAAGAGGATGGGGA	NC_007198.1_:c3555751-3553684
CUST_7494_PI396326364	0.00434025	0.000673	1.74268	up	12.9356	12.8955	13.2653	13.0432	12.3322	11.9603	12.3502	12.2917	hypothetical protein		AFUA_2G02880	1	AATGGTTTGCAAAGCATAAAGTTTGCCCCGTCGCAGAATGCAGCTGCATTTGTGATCGAT	NC_007195.1_:744231-747325
CUST_8893_PI396326364	0.000564	2.35e-05	5.52131	up	17.3071	17.0481	16.7167	17.1143	14.4044	14.6483	14.5766	14.6969	hypothetical protein		AFUA_8G04620	1	TTTCCGCGCGCTCTTGGATTCGACAACCGAACTTGCCTCGGACTTGGTCTTCCGCATGAT	NC_007201.1_:1052510-1054090
CUST_1184_PI396326364	0.0038297	0.000546	2.06666	up	17.537	17.3835	17.5339	17.1439	16.3588	16.072	16.3292	16.6492	translation elongation factor EF-1 alpha subunit, putative		AFUA_1G06390	1	TACAACGAAATTGTCAAGGAAACCTCCAACTTCATCAAGAAGGTCGGCTACAACCCCAAG	NC_007194.1_:1831593-1833461
CUST_8781_PI396326364	0.00721723	0.00148242	2.65555	up	8.07799	8.26847	8.66365	8.82737	7.24376	6.8629	7.0661	7.02869	hypothetical protein		AFUA_4G13640	1	TGCCGATGCTTTTGACCATCCAGCAATTGCTACTAAAATCCACCAGGCCATCCAAAATAG	NC_007197.1_:3569137-3569376
CUST_4959_PI396326364	0.0168052	0.00506949	2.77624	up	4.37684	4.67308	3.71533	3.72424	2.48676	2.73079	2.50596	2.87344	methyltransferase		AFUA_2G12740	1	TCTATTTATCTTCATCTTCGATCCCAGAAAACCACATCGCGCGGTTATCTACGGAGATCG	NC_007195.1_:3269175-3269990
CUST_4853_PI396326364	0.04329	0.0185882	1.63561	up	11.3729	11.3225	11.4283	11.2894	10.6883	10.1894	10.7867	10.9094	Golgi reassembly stacking protein		AFUA_6G08620	1	TCACATTCGAGATTTGGAGTGCAAAGGGCCAAAAAACACACAGCGTCTCTATACCAGTAC	NC_007199.1_:2041748-2042912
CUST_1734_PI396326364	0.00616662	0.00116353	2.19589	up	10.5046	10.4793	10.2002	10.8117	9.19109	9.79944	9.18577	9.28028	glucanase		AFUA_7G05610	1	TAGAGGAATGGATGAGAAGGAGTTAGACGAGTTGGCACATAGCTTTCACTTTGACGAGTG	NC_007200.1_:c1362898-1361304
CUST_7732_PI396326364	0.0363089	0.0146668	1.77112	up	11.2656	11.2698	11.3011	11.0205	10.361	9.97725	10.3585	10.8616	mitochondrial cation transporter		AFUA_1G16750	1	TATCTCGTCTTATAAGCAAAATCATATCCCTGTTATGACTCCCGAGTTGTGGCGGGCGAA	NC_007194.1_:4570548-4571736
CUST_2513_PI396326364	0.00189746	0.000172	2.421	up	11.9863	11.6096	12.0224	11.923	10.5247	10.9486	10.5361	10.4296	MFS transporter		AFUA_3G11760	1	ATATCTGCCCTGTTTCTGGTATTCGCTGGTGTTTTGGTGTGGTTGACAGTTATCTATGGC	NC_007196.1_:3089189-3090910
CUST_3530_PI396326364	0.00293546	0.000359	2.36753	up	10.7231	10.5152	10.3183	10.35	9.2385	9.29196	9.14497	9.2576	coenzyme A synthetase		AFUA_4G06850	1	GAAAAATATCCGGGATACATATCTGTTAACTCCCGAGGACCGAACGTACTTAGTGATGCC	NC_007197.1_:1764810-1766578
CUST_2151_PI396326364	0.010561	0.00259912	1.84733	up	8.18274	8.03625	8.52622	8.28357	7.66339	7.0082	7.45948	7.35593	transcription elongation factor S-II		AFUA_3G07670	1	TCAATCAGACTTCGAACAAGATCCGGGATAGTTGCATTGGGCTGATGTACGATGGATTGT	NC_007196.1_:c1938943-1938029
CUST_3261_PI396326364	0.00997738	0.00240369	1.61727	up	7.00275	7.14855	7.36032	6.94388	6.34587	6.34428	6.27079	6.72033	C6 transcription factor (AmdR)		AFUA_1G03860	1	TTCGAAGATTCGAAACGTCTGCAAAAGGATCTGCGCTTAGCAACAAGCGAAAGATCCAGA	NC_007194.1_:c1120564-1118109
CUST_4915_PI396326364	0.00232478	0.000244	2.01433	up	16.3857	16.2885	16.6055	16.2757	15.3935	15.1312	15.3808	15.6087	methyltransferase LaeA-like		AFUA_8G01930	1	AACATGGAAAGCAAAGATGGAGAAGGCAGGCTTTATTAACGTCCGCGAGGACATCTACAA	NC_007201.1_:c500185-498609
CUST_3543_PI396326364	0.0144219	0.00404952	2.30906	up	9.95574	9.34556	10.2549	9.52761	8.94365	8.60903	8.48176	8.22018	hypothetical protein		AFUA_1G02770	1	TTACTATGAAGGCTCTCAACAAGCTCGAAGGTTTCGCCATTACGGAAATGCATGCCTTGT	NC_007194.1_:800203-801369
CUST_4890_PI396326364	4.12e-05	2.52e-07	403.868	up	15.7718	15.719	14.9416	14.8664	6.34935	6.52919	6.55281	7.23649	D-lactate dehydrogenase (cytochrome)		AFUA_1G00510	1	TCTTTGCCTGCTCAATTGTGATAAGGTTGTGAGAGTTCAAGTCCCAAAGCAGGGAGAAGT	NC_007194.1_:158014-160063
CUST_3114_PI396326364	0.00228769	0.000238	3.02669	up	16.1587	16.0468	16.0186	16.2701	14.8569	14.2772	14.5671	14.402	branched-chain amino acid aminotransferase		AFUA_1G01680	1	TATCAAACTGTTGCAGACCCTCAAGGGGATCCAGGCCGGGAAGATCGAGGATCCGTTTGG	NC_007194.1_:520194-521400
CUST_5321_PI396326364	0.00105713	6.49e-05	11.4789	up	16.1454	16.2724	16.5916	16.3912	13.0058	12.2252	12.9695	13.1164	glutaminyl-tRNA synthetase		AFUA_2G01920	1	GCGGACAATGTGGTCTTGAATCGCATCGTCACTTTGAAGGATACTCAGGGTAAAACCTGA	NC_007195.1_:479695-481689
CUST_5163_PI396326364	0.00129287	9.19e-05	2.09954	up	13.0074	12.9546	12.9482	13.1789	11.9194	11.928	11.9655	11.9959	HEC/Ndc80p family protein		AFUA_3G10180	1	CGATTCAAGGTGCATATTCAGAAAGGTCTAGAAGACTACGAAAGCTTCGTCGTCGATGAG	NC_007196.1_:c2631074-2629023
CUST_4947_PI396326364	0.0237591	0.00822808	1.59531	up	12.9872	12.719	13.1208	13.2502	12.5251	12.0929	12.6099	12.154	GPI transamidase component PIG-U		AFUA_4G08200	1	ATGCCAATTTCTTCTATGCGATCACACTAGTGTGGAGTCTGGGACTTTCCATACTCTTGG	NC_007197.1_:2125003-2126497
CUST_5757_PI396326364	0.0010053	5.97e-05	6.10737	up	9.89876	10.2876	10.3692	10.5227	7.58552	7.57481	7.67084	7.80492	extracellular alpha-1,3-glucanase/mutanase		AFUA_7G08510	1	AGAATCTTGACACTGAAAGGCAAGGGGATCTCTGGGAGCTGTTATAACGGTGTTCAGAAT	NC_007200.1_:1973398-1974759
CUST_2388_PI396326364	0.00129287	9.17e-05	2.04091	up	16.3307	16.4074	16.5065	16.5589	15.5022	15.1871	15.4786	15.5187	ribosome associated DnaJ chaperone Zuotin		AFUA_4G03650	1	AAGAAGAACAAGCGTATTCTCAAGGGCTCTGTCAAGGATGTCAACTACTTTGCCGAGTCT	NC_007197.1_:1025465-1026922
CUST_4551_PI396326364	0.0037559	0.000531	1.97914	up	13.0831	12.9591	13.3812	13.3889	12.2234	12.1174	12.4161	12.1159	fungal specific transcription factor		AFUA_4G06190	1	GTAAATCATGATAGAGAGCTTCAAAACACGGGCGAGGGACTTTCAGGGATTTTTGGCGAT	NC_007197.1_:c1594958-1592712
CUST_3710_PI396326364	0.0034655	0.000465	10.4016	up	16.5171	16.3912	16.0823	16.5276	12.3438	13.5601	12.7329	13.3664	hypothetical protein		AFUA_8G02450	1	TACTTCATCTACTACAGCGTCTGCGACTGGGGCACAACAGTCGGGTGGAGCAGGCTCTTT	NC_007201.1_:c656427-655728
CUST_5005_PI396326364	0.00615451	0.0011575	1.73919	up	17.1676	17.0463	17.5141	17.34	16.6408	16.344	16.4703	16.4192	cell surface spherulin 4-like protein		AFUA_3G07900	1	GATTACTATGCCAGTTTTGGGCGGCAGTGGCCGGAGTTTGTGGATTTGATGGGAAAATAG	NC_007196.1_:c1999871-1998671
CUST_9240_PI396326364	0.0129713	0.00351282	2.07245	up	16.1521	16.0224	16.4113	16.1081	15.2759	14.6246	15.2825	15.3055	seryl-tRNA synthetase		AFUA_5G05490	1	AAAGACACGACATCTCATAAATCCAAAAGCAGACAGGACATTAAAACTGCAGCCGGCACC	NC_007198.1_:1274938-1276745
CUST_5503_PI396326364	7.2e-05	6.65e-07	875.632	up	14.237	13.867	14.2467	14.3228	4.76655	4.54216	3.80531	4.46271	hypothetical protein		AFUA_6G09410	1	GGTTTGATTACAAGTCTCGACTTGCCGATTCCAGCGAAAGTCATTAGAATGACGCAATCT	NC_007199.1_:2272232-2273324
CUST_3315_PI396326364	0.00051	1.94e-05	4.33097	up	14.3418	14.3322	14.7789	14.355	12.3951	11.9612	12.5413	12.4515	mtDNA inheritance protein Dml1		AFUA_1G15070	1	GAGATTCGTGAATCTTATGAGACAGGGTGGATGAGTGATTCAGATTTCGATGACGATTAA	NC_007194.1_:c4050773-4048986
CUST_6003_PI396326364	0.0163555	0.00487607	1.73951	up	12.5629	12.4493	12.5145	12.2917	11.7865	11.2662	11.7145	11.8565	hypothetical protein		AFUA_4G02920	1	AGAAGCTCAAGGTCGCAACAAAATATAACTCGACTCAACAGCTGCTGGAAAAGTATGGCG	NC_007197.1_:812606-813943
CUST_6326_PI396326364	0.00137141	0.000101	2.31684	up	7.92064	7.78346	8.20228	7.79714	6.64286	6.61488	6.6117	6.98546	hydrolase, carbon-nitrogen family		AFUA_5G02350	1	TCATCAGGACCTCGCGATTGAAGAGAACCACACTAGAGCATGCAATTATATTCGAGAAGC	NC_007198.1_:603109-604368
CUST_2133_PI396326364	5.18e-05	3.98e-07	2.24321	up	10.3752	10.2454	10.3709	10.3015	9.21787	9.1025	9.08799	9.22229	hypothetical protein		AFUA_5G10980	1	CTCCAAGCTGCCAAGCAAGCACTTGACAATTGGGTGGATGTGTGGAAGAGGGGGCTGTGA	NC_007198.1_:c2814567-2813446
CUST_8669_PI396326364	0.0014459	0.00011	3.07591	up	10.2227	10.5019	9.89018	10.1696	8.2239	8.63604	8.85559	8.58489	oxidoreductase, short chaindehydrogenase/reductase family		AFUA_5G01580	1	AGTCCAATATTGATTCCGGATTTCAGATTGCGGAATCATACTGGTTCCTACACACCCAGC	NC_007198.1_:c406072-404985
CUST_1395_PI396326364	0.0195367	0.00630277	1.64222	up	9.60061	9.79203	9.72954	9.60743	8.65287	9.23368	8.91091	9.06955	hypothetical protein		AFUA_3G14740	1	TTTGTTTACGAACATGGTTGGGTTGAGCCCCAAGAGAGGACTTGGAATTGTGGATTCGTT	NC_007196.1_:c3912307-3910802
CUST_5593_PI396326364	0.00940119	0.00218899	2.19969	up	14.4788	14.4366	14.8896	14.4488	13.7082	12.9449	13.5976	13.454	Phosphoserine phosphatase		AFUA_4G12730	1	TCTGAGCGGGAAAGTATCACTGAAGAAAGTGGCTGAAGAAGGATTGAAAAAGGTGCATGA	NC_007197.1_:c3336575-3335194
CUST_7174_PI396326364	0.00211801	0.000207	2.18356	up	11.3684	11.3562	11.6509	11.7633	10.1964	10.6154	10.2975	10.5227	rRNA processing protein Pwp1		AFUA_1G02630	1	AAACTTCTTCTATGTCACCACAGATGCCGGTATGGTCTACCGCTACGATGTTCGAAACAT	NC_007194.1_:764137-765833
CUST_4102_PI396326364	0.00988324	0.00237177	1.73289	up	14.6453	14.6814	14.8856	14.91	14.0723	13.6704	13.9783	14.2286	AP-3 complex subunit delta		AFUA_7G03640	1	ACTGCCAAGATATTACAAGATACAACTCAATCGGAAAAGGACAGTACCCGGAGGCTGTGA	NC_007200.1_:c780527-777414
CUST_5212_PI396326364	0.0196743	0.00636198	2.77958	up	10.9567	12.22	12.0397	11.7599	9.75843	10.5914	10.4042	10.3229	hypothetical protein		AFUA_8G01770	1	TTTCGGGAGCAAACAAGAATAGCTTGTCAAGCCTCGATATGGGGTTGTTGGTGATTGTGA	NC_007201.1_:461720-462696
CUST_296_PI396326364	0.0129828	0.00352141	1.8726	up	16.6408	16.5809	16.8132	16.9295	16.2541	15.7697	15.7423	15.5781	phytanoyl-CoA dioxygenase family protein		AFUA_2G15850	1	AAGATGAGGGCGAACTTGATAGCGCTCGGGACAGGTGAGGGCGTCGGATATTCTCTACAG	NC_007195.1_:4187213-4188157
CUST_7065_PI396326364	0.00161971	0.000129	1.57708	up	7.08795	7.12636	7.12911	6.96139	6.30595	6.48477	6.53921	6.34587	DUF614 domain protein		AFUA_5G00975	1	TACTGTCAATGGATTATTCAAACGATTCGGCGGAGTGAAATGCGCCAGAAGCATGGCATT	NC_007198.1_:250045-250620
CUST_8665_PI396326364	0.042365	0.0180458	2.19319	up	14.7708	14.7395	14.4711	14.6553	14.2814	13.1679	13.2551	13.4002	conserved glutamic acid-rich protein		AFUA_3G12790	1	CTCCCTAGCGACGAAAGCGAAGAGGAAGAAGAATACGAAGACTCCGAAGTAGGCGAAAGT	NC_007196.1_:3399418-3400168
CUST_6493_PI396326364	0.000551	2.22e-05	12.3211	up	10.1274	9.71626	9.51498	9.74558	6.05597	6.75133	5.8419	5.96281	conserved serine-proline rich protein		AFUA_1G16050	1	AAACACTAAACCGTACGCGGAGAAAACCGCGGCTGATTTTGCTGACTCACTTACACATTA	NC_007194.1_:4366573-4368232
CUST_2829_PI396326364	0.0112802	0.00286281	1.56495	up	16.344	16.3159	16.344	16.3159	15.6533	15.4889	15.808	15.7853	aminopeptidase		AFUA_4G09030	1	TTTTGAGAACAAGGATACCAAGGGCTATGATCGTGCGATTTCGCAGAGTCTGGATGCTAT	NC_007197.1_:c2341827-2338849
CUST_3988_PI396326364	0.0112107	0.00284052	1.58979	up	14.2548	14.268	13.9379	13.9576	13.6345	13.2087	13.3193	13.5804	SRP receptor beta subunit (Srp102)		AFUA_2G07600	1	AAACACGTTAAGAGACACCGCATCCTATTTGCACGATGTTCTTCTCGCTCTTCAGAAACG	NC_007195.1_:1937906-1939161
CUST_65_PI396326364	0.00540881	0.000956	2.85419	up	9.96458	9.82093	9.43846	10.3065	8.12623	8.89068	8.27121	8.18999	Dyp-type peroxidase family protein		AFUA_7G06890	1	GGAGGGGAGTATTTCTTTTCTCCATCGATCAAAGCACTGACGAATATCGCCAAGCAGTAA	NC_007200.1_:1679402-1681307
CUST_3385_PI396326364	0.0129754	0.0035167	2.26952	up	15.2286	15.1731	15.5022	15.2348	14.5641	13.6995	14.0564	14.0892	pantoate--beta-alanine ligase		AFUA_5G11040	1	GTTGATTATATCTCCCTTGCGGATCCTGACACTTTGGATGAATTGGAGGTTGTTGATCCC	NC_007198.1_:2828798-2829826
CUST_4488_PI396326364	0.00707223	0.00143942	2.97399	up	11.42	11.8368	11.5012	11.7803	10.1696	9.4956	10.438	10.1454	hypothetical protein		AFUA_4G08640	1	TGTATACGTCGTGGGTGTTGTATGATCGGACATATGGGAATAGTAAACCGAAACGGCTAG	NC_007197.1_:c2241163-2240782
CUST_9087_PI396326364	0.00381798	0.000544	1.91011	up	16.587	16.578	16.7031	16.7193	15.8299	15.4703	15.7049	15.8477	60S ribosomal protein L31e		AFUA_6G13250	1	ATGCACGGTGTTACTTTCAAGAAGCGCGCTCCTCGTGCTATCAAGGAGATCCGCGCCTTC	NC_007199.1_:3354774-3355600
CUST_7719_PI396326364	0.00217028	0.000217	1.91679	up	16.296	16.4582	16.5731	16.4783	15.7066	15.3461	15.6073	15.3907	oligopeptidase family protein		AFUA_8G04730	1	AACTCTCTCGTATGGCACCAGACTGTTTTTAACTGGATCAACAAGTATGTCGGCTTGCCT	NC_007201.1_:c1078214-1075934
CUST_2649_PI396326364	0.0128082	0.00343546	18.8866	up	16.9748	16.6011	14.6206	17.1358	12.1507	12.109	12.4858	11.6297	copper resistance-associated P-type ATPase		AFUA_3G12740	1	CTTGCTCTCGCAATCGACGGGCGGACGATCAAGAAACTGTTGGGTCGGTCTATGTCTTGA	NC_007196.1_:3384895-3388659
CUST_6374_PI396326364	0.00164465	0.000134	1.57449	up	14.3963	14.4058	14.6369	14.4668	13.8508	13.6867	13.8196	13.9293	TCTP family protein		AFUA_1G16840	1	TACAAGGATATCATCTCTGGAGACGAGGTTCTCTCCGACAACTTCAAGATCAAGGAGGTT	NC_007194.1_:c4595884-4595128
CUST_5568_PI396326364	0.00357885	0.000489	1.63774	up	17.7529	17.8846	18.083	17.7579	17.2539	16.9937	17.2846	17.0994	nucleoside diphosphate kinase		AFUA_5G03490	1	AACGCCAAGAAGGAGATTGCCCTCTGGTTCAAGCCTGAGGAGCTCATCTCCTGGAAGAGC	NC_007198.1_:c944280-943353
CUST_1332_PI396326364	0.00758583	0.00160854	3.19194	up	10.4918	10.5596	11.2131	10.2721	8.91945	8.80177	8.92511	9.19252	polyketide synthase		AFUA_2G01290	1	CTCCAAGATGCTCTCATTACCTCTTACTGAGATCGACGTTGACAAGCCCATACATCAGTA	NC_007195.1_:c314706-306145
CUST_8625_PI396326364	0.00300839	0.000371	11.8827	up	8.48929	9.06034	9.63466	9.63565	5.71103	5.65123	5.36086	5.81364	alpha-1,3-glucanase		AFUA_8G06360	1	AGAACAGTGAATATCTGTGATGCTTTTCTTTTCGAATACGAAAATCTCCGCCACACCTGA	NC_007201.1_:c1527075-1524862
CUST_672_PI396326364	0.0402129	0.0168216	2.69917	up	9.1272	8.98734	7.79902	9.25194	7.47622	8.03318	7.16618	6.75987	F-box domain protein		AFUA_7G06440	1	CCTTTCAGACTTTCATCGCCTTAGCGATATCCATGTAACTCTGTACAATTCTTCGTCCAA	NC_007200.1_:1577942-1579249
CUST_8609_PI396326364	0.000235	4.21e-06	4.71939	up	11.0533	11.2386	11.4752	11.1021	9.14746	8.87733	8.88898	9.001	GTP cyclohydrolase I		AFUA_3G13710	1	GTCCTGGAGCATGATCCAAAGCTTCGAAACCACGCGGAGTTCCTCCTGAGAATCAGATAG	NC_007196.1_:c3617078-3616782
CUST_1955_PI396326364	5.52e-05	4.53e-07	40.3731	up	12.7437	12.4757	12.4452	12.9847	7.1542	7.45861	7.2554	7.43991	hypothetical protein		AFUA_7G08560	1	GATGAGGGAGAGGCCAATGCAATAGATAACTTGTTCAAGATACTCGAAGGTGATTGGTGA	NC_007200.1_:c1994016-1993147
CUST_5769_PI396326364	0.0183411	0.00576327	2.00578	up	16.856	16.7479	16.0242	16.555	15.85	15.7031	15.288	15.3255	hypothetical protein		AFUA_1G03040	1	TTTGCTGTGTTGCTGGATGCTACAACGTTCCCTGCCCTAGCGACCAGCAAGCCAACGACA	NC_007194.1_:c877409-876725
CUST_7808_PI396326364	0.0159897	0.00469454	1.58092	up	13.2212	13.1812	13.5985	13.3608	12.988	12.566	12.7054	12.4592	tRNA isopentenyltransferase		AFUA_6G05070	1	AGCAGACCTTAGGTGTTGGTCAAAATTGTGACAATCCAACTCCTACTGAGCAGCCTTCAA	NC_007199.1_:c1205420-1203890
CUST_3969_PI396326364	0.0020284	0.000192	2.4084	up	12.9841	12.5536	12.9293	12.5533	11.6052	11.3919	11.6876	11.2633	pyroglutamyl peptidase type I		AFUA_6G08155	1	ATTATCATCCACATGGGCATAGCAGCAACAAGACAATACTATTCCGTCGAGACAAGGGCA	NC_007199.1_:1897794-1898754
CUST_630_PI396326364	0.0181785	0.00567633	1.51423	up	6.95842	7.02473	7.37739	7.24841	6.41447	6.85316	6.53252	6.41447	hypothetical protein		AFUA_3G09460	1	GTCATGGCGCATGATGTAGAGTGGTGGAGCACGAATCAACATCGCGCTCTGGGACTATGA	NC_007196.1_:2410165-2411124
CUST_2188_PI396326364	0.00324638	0.000421	2.04143	up	13.317	13.3176	13.5205	13.4752	12.5882	12.1122	12.4434	12.3681	RNA polymerase subunit		AFUA_1G14110	1	AAGATTATCCGAAAGAGTGAAACCGCCGGTCGCTATGCCAGTTATCGCTGGGTAATTTAA	NC_007194.1_:c3773530-3773015
CUST_2139_PI396326364	0.000839	4.46e-05	6.16306	up	9.27812	8.77297	9.5505	8.83444	6.70464	6.05372	6.53694	6.64614	MFS monosaccharide transporter		AFUA_4G00800	1	GCATCAACTTCATTTTCTACTATGGCACCCAGTTCTTCAAGAACTCCGGCTTCAAGAACT	NC_007197.1_:213386-214894
CUST_7754_PI396326364	0.00201119	0.000188	1.62191	up	17.8768	17.8357	17.7072	17.7198	17.1747	16.9224	17.0585	17.1931	60S ribosomal protein L21		AFUA_3G06960	1	TGTCGGCAACCGCTACATTGAGAAGCGTATCAACGTCCGCATCGAGCACGTCAAGCACTC	NC_007196.1_:c1742922-1742198
CUST_9323_PI396326364	0.0258736	0.00929158	2.80344	up	16.2435	16.0484	15.0406	16.2682	14.1628	14.7253	14.3457	14.4183	hypothetical protein		AFUA_2G04170	1	ACCTCCGCAAAAGCACACGCTGAAAAGGATGTCGCCTCATTTAATCATTACACCGACTTT	NC_007195.1_:1153195-1155024
CUST_3645_PI396326364	0.00423019	0.00064	1.61321	up	15.7835	15.833	16.004	15.708	15.2637	14.9065	15.1865	15.2122	vacuolar ATP synthase subunit D		AFUA_5G11920	1	GTGAGCACGTCATTATCCCTCGAACCGAGAACACTATCAAATAGGAGTTCTACCGATTGA	NC_007198.1_:3083653-3084680
CUST_3113_PI396326364	0.00119178	8.04e-05	2.1831	up	12.3396	12.4602	12.6638	12.7093	11.2698	11.4123	11.573	11.4123	DUF1665 domain protein		AFUA_5G03870	1	AAACAAGGTTTTCTTGAGTTGATCAGCGGAAAGAAGGGAAAACCGCTGAACATCGAGGAG	NC_007198.1_:1038135-1039037
[truncated: 1,698 more rows]
